# Supplementary material for: Phylogenetic analysis of Bacillus anthracis strains from Western Siberia reveals a new genetic cluster in the global population of the species
Source: BMC Genomics. 2019 Sep 2;20:692. doi: 10.1186/s12864-019-6060-z (PMC6720099; doi:10.1186/s12864-019-6060-z)
Supplement: Supplementary file 1 — Table S1. Strain metadata. (XLSX 23 kb) [file 12864_2019_6060_MOESM1_ESM.xlsx]

## Sheet: genomes_proks
Strain	Assembly	Size (Mb)	GC%	Scaffolds	Level	GenBank FTP
3154	GCA_000319695.1	5.00269	35.4	3	Contig	ftp://ftp.ncbi.nlm.nih.gov/genomes/all/GCA/000/319/695/GCA_000319695.1_BA_3154assembly
3166	GCA_000319715.1	5.50514	35.2	5	Contig	ftp://ftp.ncbi.nlm.nih.gov/genomes/all/GCA/000/319/715/GCA_000319715.1_BA_3166assembly
95014	GCA_000585275.1	5.3368	35.2047	27	Contig	ftp://ftp.ncbi.nlm.nih.gov/genomes/all/GCA/000/585/275/GCA_000585275.1_95014_de_novo_assembly
2000031006	GCA_000782875.1	5.44337	35.1	75	Scaffold	ftp://ftp.ncbi.nlm.nih.gov/genomes/all/GCA/000/782/875/GCA_000782875.1_ASM78287v1
2000031008	GCA_000793525.1	5.45101	35.1	37	Scaffold	ftp://ftp.ncbi.nlm.nih.gov/genomes/all/GCA/000/793/525/GCA_000793525.1_ASM79352v1
2000031021	GCA_000742655.1	5.33174	35.3573	2	Complete Genome	ftp://ftp.ncbi.nlm.nih.gov/genomes/all/GCA/000/742/655/GCA_000742655.1_ASM74265v1
2000031023	GCA_000782885.1	5.43554	35.1	33	Scaffold	ftp://ftp.ncbi.nlm.nih.gov/genomes/all/GCA/000/782/885/GCA_000782885.1_ASM78288v1
2000031027	GCA_000782895.1	5.44555	35.1	51	Scaffold	ftp://ftp.ncbi.nlm.nih.gov/genomes/all/GCA/000/782/895/GCA_000782895.1_ASM78289v1
2000031031	GCA_000782955.1	5.4493	35.1	44	Scaffold	ftp://ftp.ncbi.nlm.nih.gov/genomes/all/GCA/000/782/955/GCA_000782955.1_ASM78295v1
2000031038	GCA_000793565.1	5.45053	35.1	42	Scaffold	ftp://ftp.ncbi.nlm.nih.gov/genomes/all/GCA/000/793/565/GCA_000793565.1_ASM79356v1
2000031039	GCA_000782975.1	5.44962	35.1	34	Scaffold	ftp://ftp.ncbi.nlm.nih.gov/genomes/all/GCA/000/782/975/GCA_000782975.1_ASM78297v1
2000031052	GCA_000782995.1	5.27409	35.2	54	Scaffold	ftp://ftp.ncbi.nlm.nih.gov/genomes/all/GCA/000/782/995/GCA_000782995.1_ASM78299v1
2000031075	GCA_000783015.1	5.35337	35.1	46	Scaffold	ftp://ftp.ncbi.nlm.nih.gov/genomes/all/GCA/000/783/015/GCA_000783015.1_ASM78301v1
2000031709	GCA_000783035.1	5.4496	35.1	35	Scaffold	ftp://ftp.ncbi.nlm.nih.gov/genomes/all/GCA/000/783/035/GCA_000783035.1_ASM78303v1
2000031765	GCA_000783055.1	5.44942	35.1	43	Scaffold	ftp://ftp.ncbi.nlm.nih.gov/genomes/all/GCA/000/783/055/GCA_000783055.1_ASM78305v1
2000032819	GCA_000783075.1	5.45031	35.1	45	Scaffold	ftp://ftp.ncbi.nlm.nih.gov/genomes/all/GCA/000/783/075/GCA_000783075.1_ASM78307v1
2000032832	GCA_000793545.1	5.44926	35.1	36	Scaffold	ftp://ftp.ncbi.nlm.nih.gov/genomes/all/GCA/000/793/545/GCA_000793545.1_ASM79354v1
2000032879	GCA_000783095.1	5.44748	35.1	53	Scaffold	ftp://ftp.ncbi.nlm.nih.gov/genomes/all/GCA/000/783/095/GCA_000783095.1_ASM78309v1
2000032892	GCA_000782905.1	5.43107	35.1	48	Scaffold	ftp://ftp.ncbi.nlm.nih.gov/genomes/all/GCA/000/782/905/GCA_000782905.1_ASM78290v1
2000032951	GCA_000783115.1	5.43193	35.1	56	Scaffold	ftp://ftp.ncbi.nlm.nih.gov/genomes/all/GCA/000/783/115/GCA_000783115.1_ASM78311v1
2000032967	GCA_000783135.1	5.44337	35.1	62	Scaffold	ftp://ftp.ncbi.nlm.nih.gov/genomes/all/GCA/000/783/135/GCA_000783135.1_ASM78313v1
2000032968	GCA_000783155.1	5.29679	35.1	90	Scaffold	ftp://ftp.ncbi.nlm.nih.gov/genomes/all/GCA/000/783/155/GCA_000783155.1_ASM78315v1
2000032975	GCA_000783165.1	5.43915	35.1	51	Scaffold	ftp://ftp.ncbi.nlm.nih.gov/genomes/all/GCA/000/783/165/GCA_000783165.1_ASM78316v1
2000032979	GCA_000783195.1	5.43321	35.1	54	Scaffold	ftp://ftp.ncbi.nlm.nih.gov/genomes/all/GCA/000/783/195/GCA_000783195.1_ASM78319v1
2000032989	GCA_000783215.1	5.44396	35.1	53	Scaffold	ftp://ftp.ncbi.nlm.nih.gov/genomes/all/GCA/000/783/215/GCA_000783215.1_ASM78321v1
2002013094	GCA_000832965.1	5.60108	35.2672	3	Complete Genome	ftp://ftp.ncbi.nlm.nih.gov/genomes/all/GCA/000/832/965/GCA_000832965.1_ASM83296v1
2002013094	GCA_000783235.1	5.49956	35.1	63	Scaffold	ftp://ftp.ncbi.nlm.nih.gov/genomes/all/GCA/000/783/235/GCA_000783235.1_ASM78323v1
14RA5914	GCA_002277915.1	5.5465	35.2498	3	Complete Genome	ftp://ftp.ncbi.nlm.nih.gov/genomes/all/GCA/002/277/915/GCA_002277915.1_ASM227791v1
20SD	GCA_001278445.1	5.44163	34.8836	52	Contig	ftp://ftp.ncbi.nlm.nih.gov/genomes/all/GCA/001/278/445/GCA_001278445.1_ASM127844v1
34F2_Sterne	GCA_002525715.1	5.36431	35.1	69	Contig	ftp://ftp.ncbi.nlm.nih.gov/genomes/all/GCA/002/525/715/GCA_002525715.1_ASM252571v1
3631_1C	GCA_001278435.1	5.35674	34.9152	45	Contig	ftp://ftp.ncbi.nlm.nih.gov/genomes/all/GCA/001/278/435/GCA_001278435.1_ASM127843v1
44-NIAH	GCA_001015005.1	5.37514	35.1	124	Contig	ftp://ftp.ncbi.nlm.nih.gov/genomes/all/GCA/001/015/005/GCA_001015005.1_ASM101500v1
52-40-NIAH	GCA_001015025.1	5.44982	35.1	36	Contig	ftp://ftp.ncbi.nlm.nih.gov/genomes/all/GCA/001/015/025/GCA_001015025.1_ASM101502v1
52-G	GCA_000559005.1	5.50444	35.2647	3	Chromosome	ftp://ftp.ncbi.nlm.nih.gov/genomes/all/GCA/000/559/005/GCA_000559005.1_Ba52G_1.0
55-VNIIVViM	GCA_001835485.1	5.35159	35.1	32	Scaffold	ftp://ftp.ncbi.nlm.nih.gov/genomes/all/GCA/001/835/485/GCA_001835485.1_ASM183548v1
81/1	GCA_003860145.1	5.44442	35.1	55	Contig	ftp://ftp.ncbi.nlm.nih.gov/genomes/all/GCA/003/860/145/GCA_003860145.1_ASM386014v1
8903-G	GCA_000558965.1	5.50477	35.2647	3	Chromosome	ftp://ftp.ncbi.nlm.nih.gov/genomes/all/GCA/000/558/965/GCA_000558965.1_Ba8903G_1.0
9080-G	GCA_000558985.1	5.50866	35.2631	3	Chromosome	ftp://ftp.ncbi.nlm.nih.gov/genomes/all/GCA/000/558/985/GCA_000558985.1_Ba9080G_1.0
A.Br.003	GCA_000743825.1	5.48772	35.2	3	Scaffold	ftp://ftp.ncbi.nlm.nih.gov/genomes/all/GCA/000/743/825/GCA_000743825.1_BHY_1
A0021	GCA_001277085.1	5.45487	35.1	32	Contig	ftp://ftp.ncbi.nlm.nih.gov/genomes/all/GCA/001/277/085/GCA_001277085.1_BANT016-SEQ-1-ASM-1
A0174	GCA_000182055.1	5.29191	35.2	60	Scaffold	ftp://ftp.ncbi.nlm.nih.gov/genomes/all/GCA/000/182/055/GCA_000182055.1_ASM18205v1
A0193	GCA_000181915.1	5.39288	35.1	60	Scaffold	ftp://ftp.ncbi.nlm.nih.gov/genomes/all/GCA/000/181/915/GCA_000181915.1_ASM18191v1
A0248	GCA_000022865.1	5.50393	35.2629	3	Complete Genome	ftp://ftp.ncbi.nlm.nih.gov/genomes/all/GCA/000/022/865/GCA_000022865.1_ASM2286v1
A0389	GCA_000219895.1	5.4204	35.1662	68	Contig	ftp://ftp.ncbi.nlm.nih.gov/genomes/all/GCA/000/219/895/GCA_000219895.1_ASM21989v1
A0389	GCA_001276995.1	5.45803	35.1	28	Contig	ftp://ftp.ncbi.nlm.nih.gov/genomes/all/GCA/001/276/995/GCA_001276995.1_BANT015-SEQ-1-ASM-1
A0442	GCA_000181935.1	5.37484	35.2	46	Scaffold	ftp://ftp.ncbi.nlm.nih.gov/genomes/all/GCA/000/181/935/GCA_000181935.1_ASM18193v1
A0465	GCA_000181995.1	5.40715	35.2	57	Scaffold	ftp://ftp.ncbi.nlm.nih.gov/genomes/all/GCA/000/181/995/GCA_000181995.1_ASM18199v1
A0488	GCA_000181835.1	5.39217	35.2	63	Scaffold	ftp://ftp.ncbi.nlm.nih.gov/genomes/all/GCA/000/181/835/GCA_000181835.1_ASM18183v1
A1039	GCA_000986915.1	5.45826	35.1	32	Contig	ftp://ftp.ncbi.nlm.nih.gov/genomes/all/GCA/000/986/915/GCA_000986915.1_BANT001-SEQ-3-ASM-1
A1055	GCA_000167255.1	5.37062	35.3	42	Scaffold	ftp://ftp.ncbi.nlm.nih.gov/genomes/all/GCA/000/167/255/GCA_000167255.1_ASM16725v1
A1075	GCA_000986935.1	5.45987	35.0732	26	Contig	ftp://ftp.ncbi.nlm.nih.gov/genomes/all/GCA/000/986/935/GCA_000986935.1_BANT002-SEQ-3-ASM-1
A1144	GCA_000875715.1	5.47706	35.2621	3	Complete Genome	ftp://ftp.ncbi.nlm.nih.gov/genomes/all/GCA/000/875/715/GCA_000875715.1_ASM87571v1
A142	GCA_003063965.1	5.45845	35.1	22	Scaffold	ftp://ftp.ncbi.nlm.nih.gov/genomes/all/GCA/003/063/965/GCA_003063965.1_ASM306396v1
A155	GCA_003063985.1	5.67378	35	239	Contig	ftp://ftp.ncbi.nlm.nih.gov/genomes/all/GCA/003/063/985/GCA_003063985.1_ASM306398v1
A16	GCA_000512835.2	5.50545	35.2629	3	Complete Genome	ftp://ftp.ncbi.nlm.nih.gov/genomes/all/GCA/000/512/835/GCA_000512835.2_ASM51283v2
A16/LA896	GCA_003064015.1	5.45685	35.1	27	Contig	ftp://ftp.ncbi.nlm.nih.gov/genomes/all/GCA/003/064/015/GCA_003064015.1_ASM306401v1
A16R	GCA_000512775.2	5.41056	35.3026	2	Complete Genome	ftp://ftp.ncbi.nlm.nih.gov/genomes/all/GCA/000/512/775/GCA_000512775.2_ASM51277v2
A2012	GCA_000006155.2	5.37006	35.1647	3	Chromosome	ftp://ftp.ncbi.nlm.nih.gov/genomes/all/GCA/000/006/155/GCA_000006155.2_ASM615v2
A24/TN_Bovine_Sokol	GCA_003064045.1	5.44743	35.1	28	Scaffold	ftp://ftp.ncbi.nlm.nih.gov/genomes/all/GCA/003/064/045/GCA_003064045.1_ASM306404v1
A46	GCA_003064085.1	5.28453	35.2	41	Contig	ftp://ftp.ncbi.nlm.nih.gov/genomes/all/GCA/003/064/085/GCA_003064085.1_ASM306408v1
AFS072900	GCA_002567055.1	5.55115	35.1	75	Contig	ftp://ftp.ncbi.nlm.nih.gov/genomes/all/GCA/002/567/055/GCA_002567055.1_ASM256705v1
Ames	GCA_000007845.1	5.22729	35.4	1	Complete Genome	ftp://ftp.ncbi.nlm.nih.gov/genomes/all/GCA/000/007/845/GCA_000007845.1_ASM784v1
Ames	GCA_000833065.1	5.50397	35.2629	3	Complete Genome	ftp://ftp.ncbi.nlm.nih.gov/genomes/all/GCA/000/833/065/GCA_000833065.1_ASM83306v1
Ames Ancestor	GCA_000008445.1	5.50393	35.2629	3	Complete Genome	ftp://ftp.ncbi.nlm.nih.gov/genomes/all/GCA/000/008/445/GCA_000008445.1_ASM844v1
ANSES_00-82	GCA_000697555.2	5.43601	35.1	28	Contig	ftp://ftp.ncbi.nlm.nih.gov/genomes/all/GCA/000/697/555/GCA_000697555.2_ASM69755v2
ANSES_08-8_20	GCA_000697515.2	5.44071	35.1	31	Scaffold	ftp://ftp.ncbi.nlm.nih.gov/genomes/all/GCA/000/697/515/GCA_000697515.2_ASM69751v2
ANSES_101	GCA_900013465.1	5.43921	35.1	49	Contig	ftp://ftp.ncbi.nlm.nih.gov/genomes/all/GCA/900/013/465/GCA_900013465.1_ANSES_101
ANSES_118	GCA_900014335.1	5.44138	35.1	47	Contig	ftp://ftp.ncbi.nlm.nih.gov/genomes/all/GCA/900/014/335/GCA_900014335.1_ANSES_118
ANSES_122	GCA_900014345.1	5.44213	35.1	49	Contig	ftp://ftp.ncbi.nlm.nih.gov/genomes/all/GCA/900/014/345/GCA_900014345.1_ANSES_122
ANSES_32	GCA_900014355.1	5.44	35.1	47	Contig	ftp://ftp.ncbi.nlm.nih.gov/genomes/all/GCA/900/014/355/GCA_900014355.1_ANSES_32
ANSES_86	GCA_900012555.1	5.24556	35.2	63	Contig	ftp://ftp.ncbi.nlm.nih.gov/genomes/all/GCA/900/012/555/GCA_900012555.1_ANSES_86
ANSES_88	GCA_900014365.1	5.44172	35.1	49	Contig	ftp://ftp.ncbi.nlm.nih.gov/genomes/all/GCA/900/014/365/GCA_900014365.1_ANSES_88
ANSES_89	GCA_900013475.1	5.44156	35.1	50	Contig	ftp://ftp.ncbi.nlm.nih.gov/genomes/all/GCA/900/013/475/GCA_900013475.1_ANSES_89
ANSES_90	GCA_900014375.1	5.42654	35.1	85	Contig	ftp://ftp.ncbi.nlm.nih.gov/genomes/all/GCA/900/014/375/GCA_900014375.1_ANSES_90
ANSES_92	GCA_900013485.1	5.44041	35.1	58	Contig	ftp://ftp.ncbi.nlm.nih.gov/genomes/all/GCA/900/013/485/GCA_900013485.1_ANSES_92
ANSES_94	GCA_900011745.1	5.44014	35.1	48	Contig	ftp://ftp.ncbi.nlm.nih.gov/genomes/all/GCA/900/011/745/GCA_900011745.1_ANSES_94
ANSES_99-100	GCA_000697535.2	5.44647	35.1	30	Scaffold	ftp://ftp.ncbi.nlm.nih.gov/genomes/all/GCA/000/697/535/GCA_000697535.2_ASM69753v2
Australia 94	GCA_000167335.1	5.50456	35.2	49	Scaffold	ftp://ftp.ncbi.nlm.nih.gov/genomes/all/GCA/000/167/335/GCA_000167335.1_ASM16733v1
BA1015	GCA_000832665.1	5.49118	35.2643	3	Complete Genome	ftp://ftp.ncbi.nlm.nih.gov/genomes/all/GCA/000/832/665/GCA_000832665.1_ASM83266v1
BA1035	GCA_000832725.1	5.48726	35.2624	3	Complete Genome	ftp://ftp.ncbi.nlm.nih.gov/genomes/all/GCA/000/832/725/GCA_000832725.1_ASM83272v1
Ba-1802/12-Geo	GCA_002025435.1	5.46197	35.1	77	Contig	ftp://ftp.ncbi.nlm.nih.gov/genomes/all/GCA/002/025/435/GCA_002025435.1_ASM202543v1
Ba-1897/12-Geo	GCA_002025375.1	5.46536	35.1	89	Contig	ftp://ftp.ncbi.nlm.nih.gov/genomes/all/GCA/002/025/375/GCA_002025375.1_ASM202537v1
BA2968	GCA_003063925.1	5.44641	35.1	31	Contig	ftp://ftp.ncbi.nlm.nih.gov/genomes/all/GCA/003/063/925/GCA_003063925.1_ASM306392v1
BA500	GCA_002525705.1	5.35891	35.1	44	Contig	ftp://ftp.ncbi.nlm.nih.gov/genomes/all/GCA/002/525/705/GCA_002525705.1_ASM252570v1
BA663	GCA_002525685.1	5.36296	35.1	60	Contig	ftp://ftp.ncbi.nlm.nih.gov/genomes/all/GCA/002/525/685/GCA_002525685.1_ASM252568v1
BA721	GCA_002525785.1	5.34757	35.2	50	Contig	ftp://ftp.ncbi.nlm.nih.gov/genomes/all/GCA/002/525/785/GCA_002525785.1_ASM252578v1
Ba-7673/89-Geo	GCA_002025335.1	5.37699	35.2	87	Contig	ftp://ftp.ncbi.nlm.nih.gov/genomes/all/GCA/002/025/335/GCA_002025335.1_ASM202533v1
BA781	GCA_002525695.1	5.34568	35.2	50	Contig	ftp://ftp.ncbi.nlm.nih.gov/genomes/all/GCA/002/525/695/GCA_002525695.1_ASM252569v1
Ba-8776/92-Geo	GCA_002025455.1	5.46143	35.1	82	Contig	ftp://ftp.ncbi.nlm.nih.gov/genomes/all/GCA/002/025/455/GCA_002025455.1_ASM202545v1
Ba-8782/92-Geo	GCA_002025395.1	5.37229	35.2	83	Contig	ftp://ftp.ncbi.nlm.nih.gov/genomes/all/GCA/002/025/395/GCA_002025395.1_ASM202539v1
Ba-8784/92-Geo	GCA_002025275.1	5.36727	35.2	73	Contig	ftp://ftp.ncbi.nlm.nih.gov/genomes/all/GCA/002/025/275/GCA_002025275.1_ASM202527v1
Ba-8785/92-Geo	GCA_002025265.1	5.36642	35.1	71	Contig	ftp://ftp.ncbi.nlm.nih.gov/genomes/all/GCA/002/025/265/GCA_002025265.1_ASM202526v1
Ba-8884/94-Geo	GCA_002019425.1	5.36666	35.2	70	Contig	ftp://ftp.ncbi.nlm.nih.gov/genomes/all/GCA/002/019/425/GCA_002019425.1_ASM201942v1
Ba-9065/08-Geo	GCA_002025345.1	5.46042	35.1	71	Contig	ftp://ftp.ncbi.nlm.nih.gov/genomes/all/GCA/002/025/345/GCA_002025345.1_ASM202534v1
Ba-9108/08-Geo	GCA_002025415.1	5.45958	35.1	71	Contig	ftp://ftp.ncbi.nlm.nih.gov/genomes/all/GCA/002/025/415/GCA_002025415.1_ASM202541v1
BAP417	GCA_002525765.1	5.35468	35.1	60	Contig	ftp://ftp.ncbi.nlm.nih.gov/genomes/all/GCA/002/525/765/GCA_002525765.1_ASM252576v1
BAP482	GCA_002525775.1	5.35736	35.2	53	Contig	ftp://ftp.ncbi.nlm.nih.gov/genomes/all/GCA/002/525/775/GCA_002525775.1_ASM252577v1
BF1	GCA_000295695.1	5.43453	35.0634	56	Contig	ftp://ftp.ncbi.nlm.nih.gov/genomes/all/GCA/000/295/695/GCA_000295695.1_ASM29569v1
BFV	GCA_000742875.1	5.50835	35.2705	3	Chromosome	ftp://ftp.ncbi.nlm.nih.gov/genomes/all/GCA/000/742/875/GCA_000742875.1_ASM74287v1
Brazilian Vaccinal	GCA_002007035.1	5.40104	35.3024	203	Contig	ftp://ftp.ncbi.nlm.nih.gov/genomes/all/GCA/002/007/035/GCA_002007035.1_ASM200703v1
Canadian_bison	GCA_000833125.1	5.50577	35.2647	3	Complete Genome	ftp://ftp.ncbi.nlm.nih.gov/genomes/all/GCA/000/833/125/GCA_000833125.1_ASM83312v1
Carbosap	GCA_000732465.1	5.40767	35.1	18	Scaffold	ftp://ftp.ncbi.nlm.nih.gov/genomes/all/GCA/000/732/465/GCA_000732465.1_ASM73246v1
Carbosap	GCA_000310045.1	5.40297	35.1	21	Contig	ftp://ftp.ncbi.nlm.nih.gov/genomes/all/GCA/000/310/045/GCA_000310045.1_Carbosap_v1
CDC 684	GCA_000021445.1	5.50676	35.2646	3	Complete Genome	ftp://ftp.ncbi.nlm.nih.gov/genomes/all/GCA/000/021/445/GCA_000021445.1_ASM2144v1
CNEVA-9066	GCA_000167235.1	5.48868	35.2	30	Scaffold	ftp://ftp.ncbi.nlm.nih.gov/genomes/all/GCA/000/167/235/GCA_000167235.1_ASM16723v1
COVASU	GCA_003045745.1	5.46111	35.1	28	Scaffold	ftp://ftp.ncbi.nlm.nih.gov/genomes/all/GCA/003/045/745/GCA_003045745.1_ASM304574v1
Cvac02	GCA_000747335.1	5.22717	35.4	1	Complete Genome	ftp://ftp.ncbi.nlm.nih.gov/genomes/all/GCA/000/747/335/GCA_000747335.1_ASM74733v1
CZC5	GCA_000534935.2	5.49569	35.2645	3	Complete Genome	ftp://ftp.ncbi.nlm.nih.gov/genomes/all/GCA/000/534/935/GCA_000534935.2_ASM53493v2
delta Sterne	GCA_000742695.1	5.22965	35.4	1	Chromosome	ftp://ftp.ncbi.nlm.nih.gov/genomes/all/GCA/000/742/695/GCA_000742695.1_ASM74269v1
DS201579	GCA_002233635.1	5.45005	35.0599	31	Scaffold	ftp://ftp.ncbi.nlm.nih.gov/genomes/all/GCA/002/233/635/GCA_002233635.1_ASM223363v1
FDAARGOS_341	GCA_002208785.2	5.41044	35.3026	2	Complete Genome	ftp://ftp.ncbi.nlm.nih.gov/genomes/all/GCA/002/208/785/GCA_002208785.2_ASM220878v2
Gmb1	GCA_000359465.1	5.17508	35.2	39	Contig	ftp://ftp.ncbi.nlm.nih.gov/genomes/all/GCA/000/359/465/GCA_000359465.1_ASM35946v1
H9401	GCA_000258885.1	5.49547	35.2644	3	Complete Genome	ftp://ftp.ncbi.nlm.nih.gov/genomes/all/GCA/000/258/885/GCA_000258885.1_ASM25888v1
Han	GCA_000747375.1	5.22543	35.4	1	Complete Genome	ftp://ftp.ncbi.nlm.nih.gov/genomes/all/GCA/000/747/375/GCA_000747375.1_ASM74737v1
Heroin Ba4599	GCA_000278385.1	5.46838	35.1	46	Contig	ftp://ftp.ncbi.nlm.nih.gov/genomes/all/GCA/000/278/385/GCA_000278385.1_ASM27838v1
HKI4363/88	GCA_003063945.1	5.45747	35.1	29	Scaffold	ftp://ftp.ncbi.nlm.nih.gov/genomes/all/GCA/003/063/945/GCA_003063945.1_ASM306394v1
HYU01	GCA_000725325.1	5.49012	35.2642	3	Complete Genome	ftp://ftp.ncbi.nlm.nih.gov/genomes/all/GCA/000/725/325/GCA_000725325.1_ASM72532v1
K0021	GCA_001273045.1	5.45962	35.1	31	Contig	ftp://ftp.ncbi.nlm.nih.gov/genomes/all/GCA/001/273/045/GCA_001273045.1_BANT008-SEQ-1-ASM-1
K1	GCA_001677305.1	5.45842	35.0653	38	Scaffold	ftp://ftp.ncbi.nlm.nih.gov/genomes/all/GCA/001/677/305/GCA_001677305.1_ASM167730v1
K1129	GCA_001273105.1	5.46076	35.1	36	Contig	ftp://ftp.ncbi.nlm.nih.gov/genomes/all/GCA/001/273/105/GCA_001273105.1_BANT012-SEQ-1-ASM-1
K1285	GCA_001272985.1	5.46083	35.1	36	Contig	ftp://ftp.ncbi.nlm.nih.gov/genomes/all/GCA/001/272/985/GCA_001272985.1_BANT005-SEQ-1-ASM-1
K2	GCA_001677295.1	5.46114	35.0654	38	Scaffold	ftp://ftp.ncbi.nlm.nih.gov/genomes/all/GCA/001/677/295/GCA_001677295.1_ASM167729v1
K2129	GCA_001273005.1	5.45942	35.1	28	Contig	ftp://ftp.ncbi.nlm.nih.gov/genomes/all/GCA/001/273/005/GCA_001273005.1_BANT006-SEQ-1-ASM-1
K2883	GCA_001273025.1	5.45845	35.1	32	Contig	ftp://ftp.ncbi.nlm.nih.gov/genomes/all/GCA/001/273/025/GCA_001273025.1_BANT007-SEQ-1-ASM-1
K3	GCA_000832465.1	5.50499	35.2648	3	Complete Genome	ftp://ftp.ncbi.nlm.nih.gov/genomes/all/GCA/000/832/465/GCA_000832465.1_ASM83246v1
K3974	GCA_001273085.1	5.45099	35.1	41	Contig	ftp://ftp.ncbi.nlm.nih.gov/genomes/all/GCA/001/273/085/GCA_001273085.1_BANT010-SEQ-1-ASM-1
K4834	GCA_001273065.1	5.45061	35.1	69	Contig	ftp://ftp.ncbi.nlm.nih.gov/genomes/all/GCA/001/273/065/GCA_001273065.1_BANT009-SEQ-1-ASM-1
K8215	GCA_001273125.1	5.45873	35.1	42	Contig	ftp://ftp.ncbi.nlm.nih.gov/genomes/all/GCA/001/273/125/GCA_001273125.1_BANT013-SEQ-1-ASM-1
Kafkas-100	GCA_002896575.1	5.48771	35.2	79	Contig	ftp://ftp.ncbi.nlm.nih.gov/genomes/all/GCA/002/896/575/GCA_002896575.1_ASM289657v1
Kafkas-149	GCA_002896585.1	5.45694	35.1	31	Contig	ftp://ftp.ncbi.nlm.nih.gov/genomes/all/GCA/002/896/585/GCA_002896585.1_ASM289658v1
Kafkas-215	GCA_002896655.1	5.45817	35.1	28	Contig	ftp://ftp.ncbi.nlm.nih.gov/genomes/all/GCA/002/896/655/GCA_002896655.1_ASM289665v1
Kafkas-60	GCA_002896695.1	5.46003	35.1	83	Contig	ftp://ftp.ncbi.nlm.nih.gov/genomes/all/GCA/002/896/695/GCA_002896695.1_ASM289669v1
Kafkas-68	GCA_002896665.1	5.47911	35.2	104	Contig	ftp://ftp.ncbi.nlm.nih.gov/genomes/all/GCA/002/896/665/GCA_002896665.1_ASM289666v1
Kafkas-78	GCA_002896595.1	5.45734	35.1	34	Contig	ftp://ftp.ncbi.nlm.nih.gov/genomes/all/GCA/002/896/595/GCA_002896595.1_ASM289659v1
Kafkas-86	GCA_002896635.1	5.45555	35.1	39	Contig	ftp://ftp.ncbi.nlm.nih.gov/genomes/all/GCA/002/896/635/GCA_002896635.1_ASM289663v1
Kruger B	GCA_000167295.1	5.47001	35.1	64	Scaffold	ftp://ftp.ncbi.nlm.nih.gov/genomes/all/GCA/000/167/295/GCA_000167295.1_ASM16729v1
Larissa	GCA_001277955.1	5.50329	35.263	3	Chromosome	ftp://ftp.ncbi.nlm.nih.gov/genomes/all/GCA/001/277/955/GCA_001277955.1_ASM127795v1
London_499	GCA_003227955.1	5.50423	35.2684	3	Complete Genome	ftp://ftp.ncbi.nlm.nih.gov/genomes/all/GCA/003/227/955/GCA_003227955.1_ASM322795v1
Ohio ACB	GCA_000832505.1	5.49834	35.2647	3	Complete Genome	ftp://ftp.ncbi.nlm.nih.gov/genomes/all/GCA/000/832/505/GCA_000832505.1_ASM83250v1
PAK-1	GCA_000832425.1	5.40338	35.3025	2	Complete Genome	ftp://ftp.ncbi.nlm.nih.gov/genomes/all/GCA/000/832/425/GCA_000832425.1_ASM83242v1
PAK-1	GCA_001273145.1	5.47794	35.2	116	Contig	ftp://ftp.ncbi.nlm.nih.gov/genomes/all/GCA/001/273/145/GCA_001273145.1_BANT014-SEQ-1-ASM-1
Parent1	GCA_001683095.1	5.22866	35.4	1	Complete Genome	ftp://ftp.ncbi.nlm.nih.gov/genomes/all/GCA/001/683/095/GCA_001683095.1_ASM168309v1
Parent2	GCA_001683065.1	5.22709	35.4	1	Complete Genome	ftp://ftp.ncbi.nlm.nih.gov/genomes/all/GCA/001/683/065/GCA_001683065.1_ASM168306v1
Pasteur	GCA_000832585.1	5.2948	35.3571	2	Complete Genome	ftp://ftp.ncbi.nlm.nih.gov/genomes/all/GCA/000/832/585/GCA_000832585.1_ASM83258v1
Pollino	GCA_000831505.1	5.50389	35.2629	3	Chromosome	ftp://ftp.ncbi.nlm.nih.gov/genomes/all/GCA/000/831/505/GCA_000831505.1_ASM83150v1
PR01	GCA_001683135.1	5.22866	35.4	1	Complete Genome	ftp://ftp.ncbi.nlm.nih.gov/genomes/all/GCA/001/683/135/GCA_001683135.1_ASM168313v1
PR02	GCA_001683155.1	5.22866	35.4	1	Complete Genome	ftp://ftp.ncbi.nlm.nih.gov/genomes/all/GCA/001/683/155/GCA_001683155.1_ASM168315v1
PR05	GCA_001683175.1	5.22866	35.4	1	Complete Genome	ftp://ftp.ncbi.nlm.nih.gov/genomes/all/GCA/001/683/175/GCA_001683175.1_ASM168317v1
PR06	GCA_001683195.1	5.22866	35.4	1	Complete Genome	ftp://ftp.ncbi.nlm.nih.gov/genomes/all/GCA/001/683/195/GCA_001683195.1_ASM168319v1
PR07	GCA_001683215.1	5.22709	35.4	1	Complete Genome	ftp://ftp.ncbi.nlm.nih.gov/genomes/all/GCA/001/683/215/GCA_001683215.1_ASM168321v1
PR08	GCA_001683235.1	5.22709	35.4	1	Complete Genome	ftp://ftp.ncbi.nlm.nih.gov/genomes/all/GCA/001/683/235/GCA_001683235.1_ASM168323v1
PR09-1	GCA_001683255.1	5.22706	35.4	1	Complete Genome	ftp://ftp.ncbi.nlm.nih.gov/genomes/all/GCA/001/683/255/GCA_001683255.1_ASM168325v1
PR09-4	GCA_001683275.1	5.22709	35.4	1	Complete Genome	ftp://ftp.ncbi.nlm.nih.gov/genomes/all/GCA/001/683/275/GCA_001683275.1_ASM168327v1
PR10-4	GCA_001683295.1	5.22708	35.4	1	Complete Genome	ftp://ftp.ncbi.nlm.nih.gov/genomes/all/GCA/001/683/295/GCA_001683295.1_ASM168329v1
RA3	GCA_000832745.1	5.48987	35.2625	3	Complete Genome	ftp://ftp.ncbi.nlm.nih.gov/genomes/all/GCA/000/832/745/GCA_000832745.1_ASM83274v1
SA047	GCA_003064005.1	5.4579	35.1	35	Contig	ftp://ftp.ncbi.nlm.nih.gov/genomes/all/GCA/003/064/005/GCA_003064005.1_ASM306400v1
Sen2Col2	GCA_000359425.1	5.17411	35.2	44	Contig	ftp://ftp.ncbi.nlm.nih.gov/genomes/all/GCA/000/359/425/GCA_000359425.1_ASM35942v1
Sen3	GCA_000359445.1	5.17379	35.2	50	Contig	ftp://ftp.ncbi.nlm.nih.gov/genomes/all/GCA/000/359/445/GCA_000359445.1_ASM35944v1
Shikan-NIID	GCA_002356575.1	5.50465	35.2646	3	Complete Genome	ftp://ftp.ncbi.nlm.nih.gov/genomes/all/GCA/002/356/575/GCA_002356575.1_ASM235657v1
SK-102	GCA_000832565.1	5.50566	35.2652	3	Complete Genome	ftp://ftp.ncbi.nlm.nih.gov/genomes/all/GCA/000/832/565/GCA_000832565.1_ASM83256v1
SK57	GCA_003368005.1	5.44119	35.0651	39	Scaffold	ftp://ftp.ncbi.nlm.nih.gov/genomes/all/GCA/003/368/005/GCA_003368005.1_ASM336800v1
Smith 1013	GCA_000742315.1	5.28699	35.2613	2	Chromosome	ftp://ftp.ncbi.nlm.nih.gov/genomes/all/GCA/000/742/315/GCA_000742315.1_ASM74231v1
SPV842_15	GCA_001990245.1	5.41035	35.3026	2	Complete Genome	ftp://ftp.ncbi.nlm.nih.gov/genomes/all/GCA/001/990/245/GCA_001990245.1_ASM199024v1
Stendal	GCA_001543225.1	5.50345	35.2629	3	Complete Genome	ftp://ftp.ncbi.nlm.nih.gov/genomes/all/GCA/001/543/225/GCA_001543225.1_ASM154322v1
Sterne	GCA_000008165.1	5.22866	35.4	1	Complete Genome	ftp://ftp.ncbi.nlm.nih.gov/genomes/all/GCA/000/008/165/GCA_000008165.1_ASM816v1
Sterne	GCA_000832635.1	5.40912	35.3026	2	Complete Genome	ftp://ftp.ncbi.nlm.nih.gov/genomes/all/GCA/000/832/635/GCA_000832635.1_ASM83263v1
Sterne 09RA8929	GCA_003335125.1	5.36627	35.1	33	Contig	ftp://ftp.ncbi.nlm.nih.gov/genomes/all/GCA/003/335/125/GCA_003335125.1_ASM333512v1
Sterne 34F2	GCA_002005265.1	5.38997	35.3094	2	Chromosome	ftp://ftp.ncbi.nlm.nih.gov/genomes/all/GCA/002/005/265/GCA_002005265.1_ASM200526v1
STI1	GCA_002980615.1	5.35228	35.1	65	Contig	ftp://ftp.ncbi.nlm.nih.gov/genomes/all/GCA/002/980/615/GCA_002980615.1_ASM298061v1
STI-1	GCA_000740925.2	5.36193	35.1	44	Scaffold	ftp://ftp.ncbi.nlm.nih.gov/genomes/all/GCA/000/740/925/GCA_000740925.2_ASM74092v2
Strain 32	GCA_003367985.1	5.45555	35.0652	43	Scaffold	ftp://ftp.ncbi.nlm.nih.gov/genomes/all/GCA/003/367/985/GCA_003367985.1_ASM336798v1
SVA11	GCA_000583105.1	5.48752	35.2625	3	Complete Genome	ftp://ftp.ncbi.nlm.nih.gov/genomes/all/GCA/000/583/105/GCA_000583105.1_ASM58310v1
Tangail-1	GCA_001654475.1	5.5038	35.2629	3	Complete Genome	ftp://ftp.ncbi.nlm.nih.gov/genomes/all/GCA/001/654/475/GCA_001654475.1_ASM165447v1
Tsiankovskii-I	GCA_000181675.2	5.50473	35.2	56	Scaffold	ftp://ftp.ncbi.nlm.nih.gov/genomes/all/GCA/000/181/675/GCA_000181675.2_ASM18167v2
Turkey32	GCA_000833275.1	5.5053	35.2646	3	Complete Genome	ftp://ftp.ncbi.nlm.nih.gov/genomes/all/GCA/000/833/275/GCA_000833275.1_ASM83327v1
Tyrol 4675	GCA_001936375.1	5.50404	35.2647	3	Complete Genome	ftp://ftp.ncbi.nlm.nih.gov/genomes/all/GCA/001/936/375/GCA_001936375.1_ASM193637v1
UR-1	GCA_000292565.1	5.44661	35.1	109	Contig	ftp://ftp.ncbi.nlm.nih.gov/genomes/all/GCA/000/292/565/GCA_000292565.1_ASM29256v1
UT308	GCA_003345105.1	5.37019	35.1	187	Scaffold	ftp://ftp.ncbi.nlm.nih.gov/genomes/all/GCA/003/345/105/GCA_003345105.1_ASM334510v1
V770-NP1-R	GCA_000521345.1	5.16452	35.2	36	Contig	ftp://ftp.ncbi.nlm.nih.gov/genomes/all/GCA/000/521/345/GCA_000521345.1_BA_V770-NP1-R
V770-NP-1R	GCA_000832785.1	5.4104	35.3026	2	Complete Genome	ftp://ftp.ncbi.nlm.nih.gov/genomes/all/GCA/000/832/785/GCA_000832785.1_ASM83278v1
Vollum	GCA_000742895.1	5.50619	35.2646	3	Complete Genome	ftp://ftp.ncbi.nlm.nih.gov/genomes/all/GCA/000/742/895/GCA_000742895.1_ASM74289v1
Vollum	GCA_000167275.1	5.48846	35.2	52	Scaffold	ftp://ftp.ncbi.nlm.nih.gov/genomes/all/GCA/000/167/275/GCA_000167275.1_ASM16727v1
Vollum 1B	GCA_000832445.1	5.50663	35.2646	3	Complete Genome	ftp://ftp.ncbi.nlm.nih.gov/genomes/all/GCA/000/832/445/GCA_000832445.1_ASM83244v1
Western North America USA6153	GCA_000167315.1	5.51135	35.2	44	Scaffold	ftp://ftp.ncbi.nlm.nih.gov/genomes/all/GCA/000/167/315/GCA_000167315.1_ASM16731v1
Zimbabwe 89	GCA_000743805.1	5.46092	35.1	3	Scaffold	ftp://ftp.ncbi.nlm.nih.gov/genomes/all/GCA/000/743/805/GCA_000743805.1_BDQ
