# Supplementary material for: Phylogenetic analysis of Bacillus anthracis strains from Western Siberia reveals a new genetic cluster in the global population of the species
Source: BMC Genomics. 2019 Sep 2;20:692. doi: 10.1186/s12864-019-6060-z (PMC6720099; doi:10.1186/s12864-019-6060-z)
Supplement: Supplementary file 2 — Table S2. Base of sites of nucleotide polymorphisms of 195 Bacillus strains. (XLSX 9461 kb) [file 12864_2019_6060_MOESM2_ESM.xlsx]

## Sheet: SNP_binary matrix
													Siberia	Siberia	Siberia	Siberia	Ames	Ames	Ames	Ames	Ames	Ames	Ames	Ames	Ames	Ames	Ames	Ames	B	B	STI	STI	STI	STI	STI	STI	STI	STI	STI	STI	Tsiankovskii	Tsiankovskii	Tsiankovskii	Tsiankovskii	Tsiankovskii
#CHROM	POS	GENE/LOCUS_TAG	FUNCTION	product/ncRNA_class	ID	REF	ALT	QUAL	FILTER	INFO	FORMAT	Siberia_group_specific_SNP	I-29	1339/24	1342/12	I-373	Ames Ancestor	Ames	A2012	Shikan-NIID	A0389	Ames_A0462	I-319	A0389_2	I-370	Ames_2	A0248	I-360	BA2968	1284	STI1	Ba-8884_94-Geo	STI-1	I-323	Ba-8782_92-Geo	55-VNIIVViM	Ba-8785_92-Geo	I-217	Ba-8784_92-Geo	Ba-7673_89-Geo	81/1	Larissa	Cvac02	K3974	Tsiankovskii-I	95014	Han	K1285	Sen3
AE017334.2	1759				AGCTGAATAG.TGTGAATAAC	T	C	40	PASS	NA	GT	NO	0	0	0	0	0	0	0	0	0	0	0	0	0	0	0	0	1	0	0	0	0	0	0	0	0	0	0	0	0	0	0	0	0	0	0	0	0
AE017334.2	1854				TCCACAAGCC.CTATTACTAT	C	T	40	PASS	NA	GT	NO	0	0	0	0	0	0	0	0	0	0	0	0	0	0	0	0	0	0	0	0	0	0	0	0	0	0	0	0	0	0	0	0	0	0	0	0	0
AE017334.2	1993	GBAA_RS00020	CDS	DNA polymerase III subunit beta	GCTGTTTCTT.TTCGTACAAC	T	C	40	PASS	NA	GT	NO	0	0	0	0	0	0	0	0	0	0	0	0	0	0	0	0	0	0	0	0	0	0	0	0	0	0	0	0	0	0	0	0	0	0	0	0	0
AE017334.2	2096	GBAA_RS00020	CDS	DNA polymerase III subunit beta	AATCTTTTAT.CCCAGTTGAA	C	T	40	PASS	NA	GT	NO	1	1	1	1	0	0	0	0	0	0	0	0	0	0	0	0	1	1	0	0	0	0	0	0	0	0	0	0	0	0	0	0	0	0	0	0	0
AE017334.2	2376	GBAA_RS00020	CDS	DNA polymerase III subunit beta	ACAAACTGTA.TTTGCAGTCT	T	C	40	PASS	NA	GT	NO	0	0	0	0	0	0	0	0	0	0	0	0	0	0	0	0	0	0	0	0	0	0	0	0	0	0	0	0	0	0	0	0	0	0	0	0	0
AE017334.2	2578	GBAA_RS00020	CDS	DNA polymerase III subunit beta	ATTCTAGATG.AGTCTGAAGA	A	G	40	PASS	NA	GT	NO	0	0	0	0	0	0	0	0	0	0	0	0	0	0	0	0	0	0	0	0	0	0	0	0	0	0	0	0	0	0	0	0	0	0	0	0	0
AE017334.2	2753	GBAA_RS00020	CDS	DNA polymerase III subunit beta	TACAAGCAAT.TGATCGTGCA	T	C	40	PASS	NA	GT	NO	0	0	0	0	0	0	0	0	0	0	0	0	0	0	0	0	0	0	0	0	0	0	0	0	0	0	0	0	0	0	0	0	0	0	0	0	0
AE017334.2	3093				CTAGTTTTCA.GATGCTAGTA	G	A	40	PASS	NA	GT	NO	1	0	0	1	0	0	0	0	0	0	0	0	0	0	0	0	0	0	0	0	0	0	0	0	0	0	0	0	0	0	0	0	0	0	0	0	0
AE017334.2	3416				AGGGGGAGCC.CTTTGTTTAT	C	T	40	PASS	NA	GT	NO	0	0	0	0	0	0	0	0	0	0	0	0	0	0	0	0	0	0	0	0	0	0	0	0	0	0	0	0	0	0	0	0	0	0	0	0	0
AE017334.2	4190	GBAA_RS00030	CDS	DNA replication/repair protein RecF	GAAATTTTCC.GTGGTACGAC	G	T	40	PASS	NA	GT	NO	0	0	0	0	0	0	0	0	0	0	0	0	0	0	0	0	0	0	0	0	0	0	0	0	0	0	0	0	0	0	0	0	0	0	0	0	0
AE017334.2	4429	GBAA_RS00030	CDS	DNA replication/repair protein RecF	TCAAGGAAAA.GTGCAAACAT	G	C	40	PASS	NA	GT	NO	0	0	0	0	0	0	0	0	0	0	0	0	0	0	0	0	0	0	0	0	0	0	0	0	0	0	0	0	0	0	0	0	0	0	0	0	0
AE017334.2	6446	gyrB	CDS	DNA gyrase subunit B	GGGATAAAGT.AGAGCCACGT	A	G	40	PASS	NA	GT	YES	1	1	1	1	0	0	0	0	0	0	0	0	0	0	0	0	0	0	0	0	0	0	0	0	0	0	0	0	0	0	0	0	0	0	0	0	0
AE017334.2	7323	GBAA_RS00040	CDS	DNA gyrase subunit A	GGTCTATTAT.ACTTCGTGCT	A	G	40	PASS	NA	GT	NO	0	0	0	0	0	0	0	0	0	0	0	0	0	0	0	0	0	0	0	0	0	0	0	0	0	0	0	0	0	0	0	0	0	0	0	0	0
AE017334.2	7722	GBAA_RS00040	CDS	DNA gyrase subunit A	AGGCAGAAGC.ACGTGCTCAT	A	G	40	PASS	NA	GT	NO	0	0	0	0	0	0	0	0	0	0	0	0	0	0	0	0	0	0	0	0	0	0	0	0	0	0	0	0	0	0	0	0	0	0	0	0	0
AE017334.2	7764	GBAA_RS00040	CDS	DNA gyrase subunit A	CTTTAGACCA.TCTGGATGAA	T	C	40	PASS	NA	GT	NO	0	0	0	0	0	0	0	0	0	0	0	0	0	0	0	0	0	0	0	0	0	0	0	0	0	0	0	0	0	0	0	0	0	0	0	0	0
AE017334.2	14514				TATCTAGAAA.TCATACTTAA	T	G	40	PASS	NA	GT	NO	0	0	0	0	0	0	0	0	0	0	0	0	0	0	0	0	0	0	0	0	0	0	0	0	0	0	0	0	0	0	0	0	0	0	0	0	0
AE017334.2	14547				AAATAATGAA.CAAGAAGTTC	C	T	40	PASS	NA	GT	NO	0	0	0	0	0	0	0	0	0	0	0	0	0	0	0	0	0	0	0	0	0	0	0	0	0	0	0	0	0	0	0	0	0	0	0	0	0
AE017334.2	15066				GCTAAAACAG.TAGTGGATTC	T	C	40	PASS	NA	GT	NO	0	0	0	0	0	0	0	0	0	0	0	0	0	0	0	0	0	0	0	0	0	0	0	0	0	0	0	0	0	0	0	0	0	0	0	0	0
AE017334.2	15196				AATTTTTCCC.ATGTTCTAAG	A	G	40	PASS	NA	GT	NO	1	1	1	1	0	0	0	0	0	0	0	0	0	0	0	0	1	1	0	0	0	0	0	0	0	0	0	0	0	0	0	0	0	0	0	0	0
AE017334.2	15268				GAGGATTTTT.CATAACAACG	C	T	40	PASS	NA	GT	NO	0	0	0	0	0	0	0	0	0	0	0	0	0	0	0	0	0	0	0	0	0	0	0	0	0	0	0	0	0	0	0	0	0	0	0	0	0
AE017334.2	15393				CTAACATATA.TATACGTCCT	T	A	40	PASS	NA	GT	NO	0	0	0	0	0	0	0	0	0	0	0	0	0	0	0	0	0	0	1	1	1	1	1	1	1	1	1	1	0	0	0	0	0	0	0	0	0
AE017334.2	15746	GBAA_RS00075	CDS	IMP dehydrogenase	GTTCTGAAAG.TGGCGTTATT	T	C	40	PASS	NA	GT	NO	0	0	0	0	0	0	0	0	0	0	0	0	0	0	0	0	1	1	0	0	0	0	0	0	0	0	0	0	0	0	0	0	0	0	0	0	0
AE017334.2	17294	GBAA_RS00080	CDS	D-alanyl-D-alanine carboxypeptidase DacA	TAAAGGGAAG.TTTAAGTGGG	T	C	40	PASS	NA	GT	NO	1	1	1	1	0	0	0	1	1	0	1	1	1	0	0	0	1	1	1	1	1	1	1	1	1	1	1	1	1	1	1	1	1	1	1	1	1
AE017334.2	17331	GBAA_RS00080	CDS	D-alanyl-D-alanine carboxypeptidase DacA	TCTGAATATG.CGTATAAAGT	C	T	40	PASS	NA	GT	YES	1	1	1	1	0	0	0	0	0	0	0	0	0	0	0	0	0	0	0	0	0	0	0	0	0	0	0	0	0	0	0	0	0	0	0	0	0
AE017334.2	18322	GBAA_RS00080	CDS	D-alanyl-D-alanine carboxypeptidase DacA	TATGGAATAG.TGCTGTTGAT	T	C	40	PASS	NA	GT	NO	0	0	0	0	0	0	0	0	0	0	0	0	0	0	0	0	0	0	0	0	0	0	0	0	0	0	0	0	0	0	0	0	0	0	0	0	0
AE017334.2	18498				AATTCACCTA.GGGGGGGTTT	G	A	40	PASS	NA	GT	NO	1	1	1	1	0	0	0	0	0	0	0	0	0	0	0	0	1	1	0	0	0	0	0	0	0	0	0	0	1	0	0	0	0	0	0	0	0
AE017334.2	19692	pdxT	CDS	pyridoxal 5'-phosphate synthase glutaminase subunit PdxT	CACTTATTGG.CTATGACGAA	C	T	40	PASS	NA	GT	NO	1	1	1	1	0	0	0	0	0	0	0	0	0	0	0	0	1	1	0	0	0	0	0	0	0	0	0	0	0	0	0	0	0	0	0	0	0
AE017334.2	19898	pdxT	CDS	pyridoxal 5'-phosphate synthase glutaminase subunit PdxT	GTAGCGGTAA.AGCAAGGGCC	A	G	40	PASS	NA	GT	NO	0	0	0	0	0	0	0	0	0	0	0	0	0	0	0	0	0	0	0	0	0	0	0	0	0	0	0	0	0	0	0	0	0	0	0	0	0
AE017334.2	21699				AAAATTTTCC.TTTCCTCATA	T	C	40	PASS	NA	GT	NO	0	0	0	0	0	0	0	0	0	0	0	0	0	0	0	0	0	0	0	0	0	0	0	0	0	0	0	0	0	0	0	0	0	0	0	0	0
AE017334.2	21724				TTTTAGTAGG.GTTGACTAAC	G	A	40	PASS	NA	GT	NO	0	0	0	0	0	0	0	1	0	0	0	0	0	0	0	0	0	0	0	0	0	0	0	0	0	0	0	0	0	0	0	0	0	0	0	0	0
AE017334.2	23173				AGATAGGATG.ACGTTTAAAT	A	G	40	PASS	NA	GT	NO	1	1	1	1	0	0	0	0	0	0	0	0	0	0	0	0	1	1	0	0	0	0	0	0	0	0	0	0	0	0	0	0	0	0	0	0	0
AE017334.2	24528				AATGAAAGGA.CTATGTTATG	C	T	40	PASS	NA	GT	NO	0	0	0	0	0	0	0	0	0	0	0	0	0	0	0	0	0	0	0	0	0	0	0	0	0	0	0	0	0	0	0	0	0	0	0	0	0
AE017334.2	24657	GBAA_RS00130	CDS	nucleoside deaminase	TAATTAGTGC.TGCTCATAAT	T	G	40	PASS	NA	GT	NO	0	0	0	0	0	0	0	0	0	0	0	0	0	0	0	0	0	0	0	0	0	0	0	0	0	0	0	0	0	0	0	0	0	0	0	0	0
AE017334.2	25908	GBAA_RS00135	CDS	DNA polymerase III subunit gamma/tau	CATGCTTTCT.ATGGGTGCCT	A	G	40	PASS	NA	GT	YES	1	1	1	1	0	0	0	0	0	0	0	0	0	0	0	0	0	0	0	0	0	0	0	0	0	0	0	0	0	0	0	0	0	0	0	0	0
AE017334.2	27093	GBAA_RS00135	CDS	DNA polymerase III subunit gamma/tau	AGATTTTTTA.AAACGTGAAG	A	C	40	PASS	NA	GT	NO	0	0	0	0	0	0	0	0	0	0	0	0	0	0	0	0	0	0	0	0	0	0	0	0	0	0	0	0	0	0	0	0	0	0	0	0	0
AE017334.2	27910	GBAA_RS00145	CDS	recombination protein RecR	TCTCCAATGG.GGGGAATTGG	G	A	40	PASS	NA	GT	NO	1	1	1	1	0	0	0	0	0	0	0	0	0	0	0	0	1	1	0	0	0	0	0	0	0	0	0	0	0	0	0	0	0	0	0	0	0
AE017334.2	28433				CCTTTTTGTT.TTATTCCTTA	T	G	40	PASS	NA	GT	NO	0	0	0	0	0	0	0	0	0	0	0	0	0	0	0	0	0	0	0	0	0	0	0	0	0	0	0	0	0	0	0	0	0	0	0	0	0
AE017334.2	34599	GBAA_RS00190	CDS	aminotransferase class I/II-fold pyridoxal phosphate-dependent enzyme	AATAGAGTTT.AAAGAAAGAA	A	G	40	PASS	NA	GT	NO	0	0	0	0	0	0	0	0	0	0	0	0	0	0	0	0	0	0	0	0	0	0	0	0	0	0	0	0	0	0	0	0	0	0	0	0	0
AE017334.2	35039	GBAA_RS00190	CDS	aminotransferase class I/II-fold pyridoxal phosphate-dependent enzyme	ATGCGAAAGC.GCTCATTTTA	G	A	40	PASS	NA	GT	NO	1	1	1	1	0	0	0	0	0	0	0	0	0	0	0	0	1	1	0	0	0	0	0	0	0	0	0	0	0	0	0	0	0	0	0	0	0
AE017334.2	35144	GBAA_RS00190	CDS	aminotransferase class I/II-fold pyridoxal phosphate-dependent enzyme	ATGAAGCACA.TGGGGCTCAT	T	G	40	PASS	NA	GT	NO	0	0	0	0	0	0	0	0	0	0	0	0	0	0	0	0	0	0	0	0	0	0	0	0	0	0	0	0	0	0	0	0	0	0	0	0	0
AE017334.2	36748	GBAA_RS00200	CDS	DNA polymerase III subunit delta'	TTAGAAGGAG.AGAAAGGGAC	A	G	40	PASS	NA	GT	NO	0	0	0	0	0	0	0	0	0	0	0	0	0	0	0	0	0	0	0	0	0	0	0	0	0	0	0	0	0	0	0	0	0	0	0	0	0
AE017334.2	37026	GBAA_RS00200	CDS	DNA polymerase III subunit delta'	TGCAGCGAAT.GCACTCTTGA	G	A	40	PASS	NA	GT	NO	0	0	0	0	0	0	0	0	0	0	0	0	0	0	0	0	0	0	0	0	0	0	0	0	0	0	0	0	0	0	0	0	0	0	0	0	0
AE017334.2	37641	GBAA_RS00205	CDS	stage 0 sporulation family protein	TATGATGTAG.TAGGTGTTCG	T	C	40	PASS	NA	GT	NO	0	0	0	0	0	0	0	0	0	0	0	0	0	0	0	0	0	0	0	0	0	0	0	0	0	0	0	0	0	0	0	0	0	0	0	0	0
AE017334.2	37936	GBAA_RS00205	CDS	stage 0 sporulation family protein	TGAAACTTGT.AGATGTAGAG	A	G	40	PASS	NA	GT	NO	0	0	0	0	0	0	0	0	0	0	0	0	0	0	0	0	0	0	0	0	0	0	0	0	0	0	0	0	0	0	0	0	0	0	0	0	0
AE017334.2	38165	GBAA_RS00205	CDS	stage 0 sporulation family protein	TGTATCCATT.AAGATGGCAA	A	G	40	PASS	NA	GT	NO	0	0	0	0	0	0	0	0	0	0	0	0	0	0	0	0	0	0	0	0	0	0	0	0	0	0	0	0	0	0	0	0	0	0	0	0	0
AE017334.2	38629	GBAA_RS00210	CDS	DNA replication initiation control protein YabA	CCGTTTTGAA.GAAGTGCAGA	G	A	40	PASS	NA	GT	NO	0	0	0	0	0	0	0	0	0	0	0	0	0	0	0	0	0	0	0	0	0	0	0	0	0	0	0	0	0	0	0	0	0	0	0	0	0
AE017334.2	39396	GBAA_RS00215	CDS	tRNA1(Val) (adenine(37)-N6)-methyltransferase	CATTAGAGGA.TGTTGTATCT	T	A	40	PASS	NA	GT	NO	0	0	0	0	0	0	0	0	0	0	0	0	0	0	0	0	0	0	0	0	0	0	0	0	0	0	0	0	0	0	0	0	0	0	0	0	0
AE017334.2	39707	GBAA_RS00220	CDS	GIY-YIG nuclease family protein	AGTAGAGTGC.TCTGATGGAA	T	C	40	PASS	NA	GT	NO	0	1	1	0	0	0	0	0	0	0	0	0	0	0	0	0	0	0	0	0	0	0	0	0	0	0	0	0	0	0	0	0	0	0	0	0	0
AE017334.2	39778	GBAA_RS00220	CDS	GIY-YIG nuclease family protein	ATAGCGGAAG.AGGAGCTAAG	A	G	40	PASS	NA	GT	YES	1	1	1	1	0	0	0	0	0	0	0	0	0	0	0	0	0	0	0	0	0	0	0	0	0	0	0	0	0	0	0	0	0	0	0	0	0
AE017334.2	40930				CCATCAGATA.CTTCACCAGT	C	T	40	PASS	NA	GT	NO	0	0	0	0	0	0	0	0	0	0	0	0	0	0	0	0	0	0	0	0	0	0	0	0	0	0	0	0	0	0	0	0	0	0	0	0	0
AE017334.2	41590	GBAA_RS00235	CDS	methionine--tRNA ligase	TTCGGGAGGT.TCAAAACAAT	T	C	40	PASS	NA	GT	NO	1	1	1	1	0	0	0	0	0	0	0	0	0	0	0	0	1	1	0	0	0	0	0	0	0	0	0	0	0	0	0	0	0	0	0	0	0
AE017334.2	41872	GBAA_RS00235	CDS	methionine--tRNA ligase	GATATCTCTT.ATGATGATTT	A	G	40	PASS	NA	GT	NO	0	0	0	0	0	0	0	0	0	0	0	0	0	0	0	0	0	0	0	0	0	0	0	0	0	0	0	0	0	0	0	0	0	0	0	0	0
AE017334.2	42764	GBAA_RS00235	CDS	methionine--tRNA ligase	CTGCATTTAA.AGCAAATGTA	A	G	40	PASS	NA	GT	NO	0	0	0	0	0	0	0	0	0	0	0	0	0	0	0	0	0	0	0	0	0	0	0	0	0	0	0	0	0	0	0	0	0	0	0	0	0
AE017334.2	43813	GBAA_RS00240	CDS	TatD family deoxyribonuclease	GAAGTTATTG.CCCGAATGAA	C	T	40	PASS	NA	GT	NO	0	0	0	0	0	0	0	0	0	0	0	0	0	0	0	0	0	0	0	0	0	0	0	0	0	0	0	0	0	0	0	0	0	0	0	0	0
AE017334.2	43894	GBAA_RS00240	CDS	TatD family deoxyribonuclease	ATTGAATTAG.CTGAAGCCTA	C	T	40	PASS	NA	GT	NO	0	0	0	0	0	0	0	0	0	0	0	0	0	0	0	0	0	0	1	1	1	1	1	1	1	1	1	1	0	0	0	0	0	0	0	0	0
AE017334.2	45057	rnmV	CDS	ribonuclease M5	TAGAGAATAT.ACATGAAGAA	A	G	40	PASS	NA	GT	NO	0	0	0	0	0	0	0	0	0	0	0	0	0	0	0	0	0	0	0	0	0	0	0	0	0	0	0	0	0	0	0	0	0	0	0	0	0
AE017334.2	45072	rnmV	CDS	ribonuclease M5	AAGAAATGGA.AGCTTACACA	A	G	40	PASS	NA	GT	NO	0	0	0	0	0	0	0	0	0	0	0	0	0	0	0	0	0	0	0	0	0	0	0	0	0	0	0	0	0	0	0	0	0	0	0	0	0
AE017334.2	46044	GBAA_RS00250	CDS	16S rRNA (adenine(1518)-N(6)/adenine(1519)-N(6))-dimethyltransferase RsmA	AGATAAAGAG.CTGTTGGATC	C	T	40	PASS	NA	GT	NO	0	0	0	0	0	0	0	0	0	0	0	0	0	0	0	0	0	0	0	0	0	0	0	0	0	0	0	0	0	0	0	0	0	0	0	0	0
AE017334.2	46192				ATTTGAACTG.TCCCTTTTGT	T	C	40	PASS	NA	GT	NO	0	0	0	0	0	0	0	0	0	0	0	0	0	0	0	0	0	0	0	0	0	0	0	0	0	0	0	0	0	0	1	0	0	0	0	0	0
AE017334.2	47140				AATAAGCAAG.GTACATATGT	G	T	40	PASS	NA	GT	NO	0	0	0	0	0	0	0	0	0	0	0	0	0	0	0	0	0	0	0	0	0	0	0	0	0	0	0	0	0	0	0	0	0	0	0	0	0
AE017334.2	47254				TTTCTTCTAT.TTATTCGAAC	T	C	40	PASS	NA	GT	NO	0	0	0	0	0	0	0	0	0	0	0	0	0	0	0	0	0	0	0	0	0	0	0	0	0	0	0	0	0	0	0	0	0	0	0	0	0
AE017334.2	48627	GBAA_RS00270	CDS	4-(cytidine 5'-diphospho)-2-C-methyl-D-erythritol kinase	ATTGGTGTAT.TTACTGCTGA	T	C	40	PASS	NA	GT	NO	1	1	1	1	0	0	0	0	0	0	0	0	0	0	0	0	1	1	1	1	1	1	1	1	1	1	1	1	1	1	1	1	1	1	0	1	1
AE017334.2	48890	GBAA_RS00270	CDS	4-(cytidine 5'-diphospho)-2-C-methyl-D-erythritol kinase	GCGAATGCAT.CGTATATATA	C	T	40	PASS	NA	GT	NO	0	0	0	0	0	0	0	0	0	0	0	0	0	0	0	0	0	0	0	0	0	0	0	0	0	0	0	0	0	0	1	0	0	0	0	0	0
AE017334.2	48901	GBAA_RS00270	CDS	4-(cytidine 5'-diphospho)-2-C-methyl-D-erythritol kinase	GTATATATAA.CGGATTAAAA	C	T	40	PASS	NA	GT	NO	0	0	0	0	0	0	0	0	0	0	0	0	0	0	0	0	0	0	0	0	0	0	0	0	0	0	0	0	0	0	0	0	0	0	0	0	0
AE017334.2	49002				TTGTTTAGAA.TATTCGTGAT	T	C	40	PASS	NA	GT	NO	0	0	0	0	0	0	0	0	0	0	0	0	0	0	0	0	0	0	0	0	0	0	0	0	0	0	0	0	0	0	0	0	0	0	0	0	0
AE017334.2	49170	GBAA_RS00275	CDS	pur operon repressor	ATTATTAAGC.AAACGTTTGA	A	G	40	PASS	NA	GT	NO	0	0	0	0	0	0	0	0	0	0	0	0	0	0	0	0	0	0	0	0	0	0	0	0	0	0	0	0	0	0	0	0	0	0	0	0	0
AE017334.2	49954				TTTCGTGCAC.TATTTTTAAA	T	C	40	PASS	NA	GT	NO	0	0	0	0	0	0	0	0	0	0	0	0	0	0	0	0	0	0	0	0	0	0	0	0	0	0	0	0	0	0	0	0	0	0	0	0	0
AE017334.2	50319	GBAA_RS00280	CDS	RidA family protein	AAGTAGCAAA.ATTACCGAAA	A	T	40	PASS	NA	GT	NO	0	0	0	0	0	0	0	0	0	0	0	0	0	0	0	0	0	0	0	0	0	0	0	0	0	0	0	0	0	0	0	0	0	0	0	0	0
AE017334.2	51142	GBAA_RS00290	CDS	bifunctional UDP-N-acetylglucosamine diphosphorylase/glucosamine-1-phosphate N-acetyltransferase GlmU	GGTCTATATG.TCAAACAGAT	T	G	40	PASS	NA	GT	NO	0	0	0	0	0	0	0	0	0	0	0	0	0	0	0	0	0	0	0	0	0	0	0	0	0	0	0	0	0	0	0	0	0	0	0	0	0
AE017334.2	51378	GBAA_RS00290	CDS	bifunctional UDP-N-acetylglucosamine diphosphorylase/glucosamine-1-phosphate N-acetyltransferase GlmU	TTGGTACAGC.GCATGCTGTA	G	A	40	PASS	NA	GT	NO	0	0	0	0	0	0	0	0	0	0	0	0	0	0	0	0	0	0	0	0	0	0	0	0	0	0	0	0	0	0	0	0	0	0	0	0	1
AE017334.2	52920	GBAA_RS00295	CDS	ribose-phosphate diphosphokinase	CAGGTGCAAC.CCGTGTAATC	C	T	40	PASS	NA	GT	NO	1	1	1	1	0	0	0	0	0	0	0	0	0	0	0	0	1	1	0	0	0	0	0	0	0	0	0	0	0	0	0	0	0	0	0	0	0
AE017334.2	53251	GBAA_RS00295	CDS	ribose-phosphate diphosphokinase	AGCAGCAAAC.GCTCTTGTTG	G	A	40	PASS	NA	GT	NO	0	0	0	0	0	0	0	0	0	0	0	0	0	0	0	0	0	0	0	0	0	0	0	0	0	0	0	0	0	0	0	0	0	0	0	0	1
AE017334.2	53503	GBAA_RS00300	CDS	aminoacyl-tRNA hydrolase	GGATAGAATG.AGACGTAACC	A	G	40	PASS	NA	GT	NO	0	0	0	0	0	0	0	0	0	0	0	0	0	0	0	0	0	0	0	0	0	0	0	0	0	0	0	0	0	0	0	0	0	0	0	0	0
AE017334.2	53538	GBAA_RS00300	CDS	aminoacyl-tRNA hydrolase	TTTTCGTATC.GAAAAAAGAA	G	A	40	PASS	NA	GT	NO	0	0	0	0	0	0	0	0	0	0	0	0	0	0	0	0	0	0	0	0	0	0	0	0	0	0	0	0	0	0	0	0	0	0	0	0	0
AE017334.2	54868	mfd	CDS	transcription-repair coupling factor	CAGGAGAGCA.CGGGATTATT	C	T	40	PASS	NA	GT	NO	0	0	0	0	0	0	0	0	0	0	0	1	0	0	0	0	0	0	0	0	0	0	0	0	0	0	0	0	0	0	0	0	0	0	0	0	0
AE017334.2	55489	mfd	CDS	transcription-repair coupling factor	CATCTCATCT.TGAATCAGAA	T	C	40	PASS	NA	GT	NO	0	0	0	0	0	0	0	0	0	0	0	0	0	0	0	0	0	0	0	0	0	0	0	0	0	0	0	0	0	0	0	0	0	0	0	0	0
AE017334.2	55501	mfd	CDS	transcription-repair coupling factor	AATCAGAAGA.GGCGGAATGG	G	A	40	PASS	NA	GT	NO	0	0	0	0	0	0	0	0	0	0	0	0	0	0	0	0	0	0	0	0	0	0	0	0	0	0	0	0	0	0	0	0	0	0	0	0	0
AE017334.2	56775	mfd	CDS	transcription-repair coupling factor	CTTCTTATTA.TTGATGAAGA	T	G	40	PASS	NA	GT	NO	0	0	0	0	0	0	0	0	0	0	0	0	0	0	0	0	0	0	0	0	0	0	0	0	0	0	0	0	0	0	0	0	0	0	0	0	0
AE017334.2	56918	mfd	CDS	transcription-repair coupling factor	TTTATCTGTT.ATTGAGACGC	A	T	40	PASS	NA	GT	NO	0	0	0	0	0	0	0	0	0	0	0	0	0	0	0	0	0	0	0	0	0	0	0	0	0	0	0	0	0	0	0	0	0	1	0	0	0
AE017334.2	57169	mfd	CDS	transcription-repair coupling factor	CGTTTTTAGA.AGGGCAGCAT	A	T	40	PASS	NA	GT	NO	0	0	0	0	0	0	0	0	0	0	0	0	0	0	0	0	0	0	0	0	0	0	0	0	0	0	0	0	0	0	0	0	0	0	0	0	0
AE017334.2	58042	mfd	CDS	transcription-repair coupling factor	AAAAAGAAGT.CATAAATGCC	C	T	40	PASS	NA	GT	NO	0	0	0	0	0	0	0	0	0	0	0	0	0	0	0	0	0	0	0	0	0	0	0	0	0	0	0	0	0	0	0	0	0	0	0	0	0
AE017334.2	58628	spoVT	CDS	stage V sporulation protein T	CCCAATTGGG.GCTGTCATTA	G	A	40	PASS	NA	GT	NO	1	1	1	1	0	0	0	0	0	0	0	0	0	0	0	0	1	1	0	0	0	0	0	0	0	0	0	0	0	0	0	0	0	0	0	0	0
AE017334.2	59588	GBAA_RS00320	CDS	stage V sporulation protein B	CTTTATATGC.GTCATGACTT	G	A	40	PASS	NA	GT	NO	0	0	0	0	0	0	0	0	0	0	0	0	0	0	0	0	0	0	0	0	0	0	0	0	0	0	0	0	0	0	0	0	0	0	0	0	0
AE017334.2	59763	GBAA_RS00320	CDS	stage V sporulation protein B	GAGCAGGAGA.GCCGGCTGAA	G	T	40	PASS	NA	GT	NO	1	1	1	1	0	0	0	0	0	0	0	0	0	0	0	0	0	0	0	0	0	0	0	0	0	0	0	0	0	0	0	0	0	0	0	0	0
AE017334.2	63100	yabQ	CDS	spore cortex biosynthesis protein YabQ	TTTCGTATAC.TGCTTTCAAT	T	C	40	PASS	NA	GT	NO	0	0	0	0	0	0	0	0	0	0	0	0	0	0	0	0	0	0	0	0	0	0	0	0	0	0	0	0	0	0	0	0	0	0	0	0	0
AE017334.2	63326	yabQ	CDS	spore cortex biosynthesis protein YabQ	AGTTAGGGGG.ACCTCGGAAA	A	G	40	PASS	NA	GT	NO	0	0	0	0	0	0	0	0	0	0	0	0	0	0	0	0	0	0	0	0	0	0	0	0	0	0	0	0	0	0	0	0	0	0	0	0	0
AE017334.2	64042	GBAA_RS00350	CDS	RNA-binding protein S1	GAGATCGTCC.ACGTGGTGAA	A	G	40	PASS	NA	GT	NO	0	0	0	0	0	0	0	0	0	0	0	0	0	0	0	0	0	0	0	0	0	0	0	0	0	0	0	0	0	1	0	0	0	0	0	0	0
AE017334.2	64841				GGTGTTAAAA.ATATGCCTAA	A	G	40	PASS	NA	GT	NO	0	0	0	0	0	0	0	0	0	0	0	0	0	0	0	0	0	0	0	0	0	0	0	0	0	0	0	0	0	0	0	0	0	0	0	0	0
AE017334.2	65001	spoIIE	CDS	stage II sporulation protein E	TTCTTTTAGG.ACGAGCATAT	A	G	40	PASS	NA	GT	YES	1	1	1	1	0	0	0	0	0	0	0	0	0	0	0	0	0	0	0	0	0	0	0	0	0	0	0	0	0	0	0	0	0	0	0	0	0
AE017334.2	65266	spoIIE	CDS	stage II sporulation protein E	ACATTTAGTT.GTCGTATATT	G	T	40	PASS	NA	GT	NO	0	0	0	0	0	0	0	0	0	0	0	0	0	0	0	0	0	0	0	0	0	0	0	0	0	0	0	0	0	0	0	0	0	0	0	0	0
AE017334.2	65952	spoIIE	CDS	stage II sporulation protein E	TATCTAATAG.CTTTTCTGTA	C	T	40	PASS	NA	GT	NO	0	0	0	0	0	0	0	0	0	0	0	0	0	0	0	0	0	0	0	0	0	0	0	0	0	0	0	0	0	0	0	0	0	0	0	0	0
AE017334.2	66521	spoIIE	CDS	stage II sporulation protein E	CCGATGCTTT.CTGATATTCT	C	T	40	PASS	NA	GT	NO	0	0	0	0	0	0	0	0	0	0	0	0	0	0	0	0	0	0	0	0	0	0	0	0	0	0	0	0	0	0	0	0	0	0	0	0	0
AE017334.2	67034	spoIIE	CDS	stage II sporulation protein E	GAAGTTGATG.TAGTGGGTGA	T	C	40	PASS	NA	GT	NO	0	0	0	0	0	0	0	0	0	0	0	0	0	0	0	0	0	0	0	0	0	0	0	0	0	0	0	0	0	0	0	0	0	0	0	0	0
AE017334.2	67135	spoIIE	CDS	stage II sporulation protein E	ATGGATGAAG.CGTAAAATTA	C	T	40	PASS	NA	GT	NO	0	0	0	0	0	0	0	0	0	0	0	0	0	0	0	0	0	0	0	0	0	0	0	0	0	0	0	0	0	0	0	0	0	0	0	1	0
AE017334.2	67774	tilS	CDS	tRNA lysidine(34) synthetase TilS	TTTGTGCAGG.ACCTTTGTAA	A	G	40	PASS	NA	GT	NO	0	0	0	0	0	0	0	0	0	0	0	0	0	0	0	0	0	0	0	0	0	0	0	0	0	0	0	0	0	0	0	0	0	0	0	0	0
AE017334.2	68639	tilS	CDS	tRNA lysidine(34) synthetase TilS	TAACAGAGGT.GAGCGAAGAT	G	T	40	PASS	NA	GT	NO	0	0	0	0	0	0	0	0	0	0	0	0	0	0	0	0	0	0	0	0	0	0	0	0	0	0	0	0	0	0	0	0	0	0	0	0	0
AE017334.2	68849	tilS	CDS	tRNA lysidine(34) synthetase TilS	GTGATGCAAG.CGGGAATATT	C	T	40	PASS	NA	GT	NO	0	0	0	0	0	0	0	0	0	0	0	0	0	0	0	0	0	0	0	0	0	0	0	0	0	0	0	0	0	0	0	0	0	0	0	0	0
AE017334.2	69952	GBAA_RS00380	CDS	ATP-dependent zinc metalloprotease FtsH	TTTACTTCTA.TCATCCCGTT	T	C	40	PASS	NA	GT	NO	0	0	0	0	0	0	0	0	0	0	0	0	0	0	0	0	0	0	0	0	0	0	0	0	0	0	0	0	0	0	0	0	0	0	0	0	0
AE017334.2	70343	GBAA_RS00380	CDS	ATP-dependent zinc metalloprotease FtsH	GTGATTTATT.TGAAAACGCA	T	C	40	PASS	NA	GT	NO	0	0	0	0	0	0	0	0	0	0	0	0	0	0	0	0	0	0	0	0	0	0	0	0	0	0	0	0	0	0	0	0	0	0	0	0	0
AE017334.2	72369	GBAA_RS00385	CDS	type III pantothenate kinase	GCTAAACAAG.AACCGAAAGT	A	G	40	PASS	NA	GT	NO	0	0	0	0	0	0	0	0	0	0	0	0	0	0	0	0	0	0	0	0	0	0	0	0	0	0	0	0	0	0	0	0	0	0	0	0	0
AE017334.2	72398	GBAA_RS00385	CDS	type III pantothenate kinase	AGGTGGATTG.GCGAAATTAA	G	T	40	PASS	NA	GT	NO	0	0	0	0	0	0	0	0	0	0	0	0	0	0	0	0	0	0	0	0	0	0	0	0	0	0	0	0	0	0	0	0	0	0	0	0	0
AE017334.2	72666	GBAA_RS00390	CDS	redox-regulated molecular chaperone HslO	CGTTCTTTAA.CTGCAGGTAC	C	T	40	PASS	NA	GT	NO	0	0	0	0	0	0	0	0	0	0	0	0	0	0	0	0	0	0	0	0	0	0	0	0	0	0	0	0	0	0	0	0	0	0	0	0	0
AE017334.2	73016	GBAA_RS00390	CDS	redox-regulated molecular chaperone HslO	TGTCCTTGTA.AATGGAGACG	A	C	40	PASS	NA	GT	NO	0	0	0	0	0	0	0	0	0	0	0	0	0	0	0	0	0	0	0	0	0	0	0	0	0	0	0	0	0	0	0	0	0	0	0	0	1
AE017334.2	73192	GBAA_RS00390	CDS	redox-regulated molecular chaperone HslO	TTGGAGAAGA.CAAGGTAAAA	C	T	40	PASS	NA	GT	NO	1	1	1	1	0	0	0	0	0	0	0	0	0	0	0	0	1	1	0	0	0	0	0	0	0	0	0	0	0	0	0	0	0	0	0	0	0
AE017334.2	73738	cysK	CDS	cysteine synthase A	AGGAATTGGC.TTAGCGATGG	T	C	40	PASS	NA	GT	NO	0	0	0	0	0	0	0	0	0	0	0	0	0	0	0	0	0	0	0	0	0	0	0	0	0	0	0	0	0	0	0	0	0	0	0	0	0
AE017334.2	73836	cysK	CDS	cysteine synthase A	CTTATGGCGC.TGAATTAGTA	T	A	40	PASS	NA	GT	NO	0	0	0	0	0	0	0	0	0	0	0	0	0	0	0	0	0	0	0	0	0	0	0	0	0	0	0	0	0	0	0	0	0	0	0	0	0
AE017334.2	73860	cysK	CDS	cysteine synthase A	CTCCAGGGCC.TGAAGGAATG	T	C	40	PASS	NA	GT	NO	0	0	0	0	0	0	0	0	0	0	0	0	0	0	0	0	0	0	0	0	0	0	0	0	0	0	0	0	0	0	0	0	0	0	0	0	0
AE017334.2	74726	GBAA_RS00400	CDS	aminodeoxychorismate synthase component I	TCTTTCTAAG.GATAAACCGC	G	A	40	PASS	NA	GT	NO	0	0	0	0	0	0	0	0	0	0	0	0	0	0	0	0	0	0	0	0	0	0	0	0	0	0	0	0	0	0	0	0	0	0	0	0	0
AE017334.2	75816	GBAA_RS00400	CDS	aminodeoxychorismate synthase component I	GAATTAGAAC.CTGTTCGCCG	C	T	40	PASS	NA	GT	NO	0	0	0	0	0	0	0	0	0	0	0	0	0	0	0	0	0	0	0	0	0	0	0	0	0	0	0	0	0	0	0	0	0	0	0	0	0
AE017334.2	76281	GBAA_RS00405	CDS	aminodeoxychorismate/anthranilate synthase component II	CGATTTTTGG.TGTTTGTCTT	T	G	40	PASS	NA	GT	NO	0	0	0	0	0	0	0	0	0	0	0	0	0	0	0	0	0	0	0	0	0	0	0	0	0	0	0	0	0	0	0	0	0	0	0	0	0
AE017334.2	79424	GBAA_RS00435	CDS	tRNA dihydrouridine synthase DusB	GAGATGAAAA.ATCCGGTTGT	A	G	40	PASS	NA	GT	NO	0	0	0	0	0	0	0	0	0	0	0	0	0	0	0	0	0	0	1	1	1	1	1	1	1	1	1	1	0	0	0	0	0	0	0	0	0
AE017334.2	79892	GBAA_RS00435	CDS	tRNA dihydrouridine synthase DusB	GGTGGACAAG.TGGTAGCAGT	T	C	40	PASS	NA	GT	NO	1	1	1	1	0	0	0	0	0	0	0	0	0	0	0	0	1	1	0	0	0	0	0	0	0	0	0	0	0	0	0	0	0	0	0	0	0
AE017334.2	79963	GBAA_RS00435	CDS	tRNA dihydrouridine synthase DusB	TATTAAACAA.GTAAAGCAAG	G	T	40	PASS	NA	GT	NO	0	0	0	0	0	0	0	0	0	0	0	0	0	0	0	0	0	0	0	0	0	0	0	0	0	0	0	0	0	0	0	0	0	0	0	0	0
AE017334.2	80000	GBAA_RS00435	CDS	tRNA dihydrouridine synthase DusB	ATCGGAAATG.GTGATGTCGC	G	A	40	PASS	NA	GT	NO	0	0	0	0	0	0	0	0	0	0	0	0	0	0	0	0	0	0	0	0	0	0	0	0	0	0	0	0	0	0	0	0	0	0	0	0	0
AE017334.2	80366	GBAA_RS00435	CDS	tRNA dihydrouridine synthase DusB	GTGGAAGCGA.AACAACAAAC	A	G	40	PASS	NA	GT	NO	0	0	0	0	0	0	0	0	0	0	0	0	0	0	0	0	0	0	0	0	0	0	0	0	0	0	0	0	0	0	0	0	0	0	0	0	0
AE017334.2	80395				TGGTTAATAA.TAGGGAGGGA	T	C	40	PASS	NA	GT	NO	0	0	0	0	0	0	0	0	0	0	0	0	0	0	0	0	0	0	0	0	0	0	0	0	0	0	0	0	0	0	0	0	0	0	0	0	0
AE017334.2	80630	lysS	CDS	lysine--tRNA ligase	CGTGAGCAAG.GAATCGATCC	G	A	40	PASS	NA	GT	NO	0	0	0	0	0	0	0	0	0	0	0	0	0	0	0	0	0	0	0	0	0	0	0	0	0	0	0	0	0	0	0	0	0	0	0	0	0
AE017334.2	81846	lysS	CDS	lysine--tRNA ligase	AGAAAGAACG.TTTTGAAGCG	T	C	40	PASS	NA	GT	NO	0	0	0	0	0	0	0	0	0	0	0	0	0	0	0	0	0	0	0	0	0	0	0	0	0	0	0	0	0	0	0	0	0	0	0	0	0
AE017334.2	81943	lysS	CDS	lysine--tRNA ligase	TATGCCTCCT.ACAGGTGGAC	A	G	40	PASS	NA	GT	NO	0	0	0	0	0	0	0	0	0	0	0	0	0	0	0	0	0	0	0	0	0	0	0	0	0	0	0	0	0	0	0	0	0	1	0	0	0
AE017334.2	82072				TTCTCCAAAG.CTTTTTTTAT	C	T	40	PASS	NA	GT	NO	1	1	1	1	0	0	0	0	0	0	0	0	0	0	0	0	1	1	0	0	0	0	0	0	0	0	0	0	0	0	0	0	0	0	0	0	0
AE017334.2	87640	GBAA_RS00460	CDS	transcriptional regulator CtsR	AGTCAAACTG.CATGATGATA	C	T	40	PASS	NA	GT	NO	0	0	0	0	0	0	0	0	0	0	0	0	0	0	0	0	0	0	0	0	0	0	0	0	0	0	0	0	0	0	0	0	0	0	0	0	0
AE017334.2	87761	GBAA_RS00460	CDS	transcriptional regulator CtsR	AATCGTGAAG.CTAAACTTAT	C	T	40	PASS	NA	GT	NO	0	0	0	0	0	0	0	0	0	0	0	0	0	0	0	0	0	0	0	0	0	0	0	0	0	0	0	0	0	0	0	0	0	0	0	0	0
AE017334.2	87777	GBAA_RS00460	CDS	transcriptional regulator CtsR	TTATGCTAAG.CGTACTAGAT	C	T	40	PASS	NA	GT	NO	0	0	0	0	0	0	0	0	0	0	0	0	0	0	0	0	0	0	0	0	0	0	0	0	0	0	0	0	0	0	0	0	0	0	0	0	0
AE017334.2	87952				AAAAGAACAC.GCACTTTTAT	G	A	40	PASS	NA	GT	NO	0	0	0	0	0	0	0	0	0	0	0	0	0	0	0	0	0	0	0	0	0	0	0	0	0	0	0	0	0	0	0	0	0	0	0	0	0
AE017334.2	87986				GAAAGTGAAC.AATCTAGTAA	A	G	40	PASS	NA	GT	NO	0	0	0	0	0	0	0	0	0	0	0	0	0	0	0	0	0	0	0	0	0	0	0	0	0	0	0	0	0	0	0	0	0	0	0	0	0
AE017334.2	88120	GBAA_RS00465	CDS	hypothetical protein	GAGAAGAAGG.CGGAAGTTCA	C	T	40	PASS	NA	GT	NO	0	0	0	0	0	0	0	0	0	0	0	0	0	0	0	0	0	0	0	0	0	0	0	0	0	0	0	0	0	0	0	0	0	0	0	0	0
AE017334.2	88424	GBAA_RS00465	CDS	hypothetical protein	CAGATCATTG.TGGAAAAATT	T	C	40	PASS	NA	GT	NO	0	0	0	0	0	0	0	0	0	0	0	0	0	0	0	0	0	0	0	0	0	0	0	0	0	0	0	0	0	0	0	0	0	0	0	0	0
AE017334.2	88559	GBAA_RS00465	CDS	hypothetical protein	AAATTAGAAA.TCTTGAAAAT	T	C	40	PASS	NA	GT	NO	0	0	0	0	0	0	0	0	0	0	0	0	0	0	0	0	0	0	0	0	0	0	0	0	0	0	0	0	0	0	0	0	0	0	0	0	0
AE017334.2	88730	GBAA_RS00470	CDS	protein arginine kinase	CAATTCTCTA.CTATGCAAAA	C	T	40	PASS	NA	GT	NO	0	0	0	0	0	0	0	0	1	0	0	1	0	0	0	0	0	0	0	0	0	0	0	0	0	0	0	0	0	0	0	0	0	0	0	0	0
AE017334.2	88802	GBAA_RS00470	CDS	protein arginine kinase	AAAACGGTAG.AACCTTTTGG	A	G	40	PASS	NA	GT	NO	0	0	0	0	0	0	0	0	0	0	0	0	0	0	0	0	0	0	0	0	0	0	0	0	0	0	0	0	0	0	0	0	0	0	0	0	0
AE017334.2	90193	GBAA_RS00475	CDS	ATP-dependent Clp protease ATP-binding subunit	ATAGCTTAGC.GCGTGATTTA	G	A	40	PASS	NA	GT	NO	0	0	0	0	0	0	0	0	0	0	0	0	0	0	0	0	0	0	0	0	0	0	0	0	0	0	0	0	0	0	0	0	0	0	0	0	0
AE017334.2	90391	GBAA_RS00475	CDS	ATP-dependent Clp protease ATP-binding subunit	TTCCTGAAAC.TTTACGAGAT	T	C	40	PASS	NA	GT	NO	0	0	0	0	0	0	0	0	0	0	0	0	0	0	0	0	0	0	0	0	0	0	0	0	0	0	0	0	0	0	0	0	0	0	0	0	0
AE017334.2	91512	GBAA_RS00475	CDS	ATP-dependent Clp protease ATP-binding subunit	GAAAAGGTTC.GCCGTAAGCC	G	A	40	PASS	NA	GT	NO	0	0	0	0	0	0	0	0	0	0	0	0	0	0	0	0	0	0	0	0	0	0	0	0	0	0	0	0	0	0	0	0	0	0	0	0	0
AE017334.2	92149				AAGAGGGCTA.CGAGATAGCC	C	A	40	PASS	NA	GT	NO	0	0	0	0	0	0	0	0	0	0	0	0	0	0	0	0	0	0	0	0	0	0	0	0	0	0	0	0	0	0	0	0	0	0	0	0	0
AE017334.2	93255	GBAA_RS00480	CDS	DNA repair protein RadA	TTAGAAAAAA.GAACAGGCTT	G	A	40	PASS	NA	GT	NO	0	0	0	0	0	0	0	0	0	0	0	0	0	0	0	0	0	0	0	0	0	0	0	0	0	0	0	0	0	0	0	0	0	0	0	0	0
AE017334.2	93436	GBAA_RS00480	CDS	DNA repair protein RadA	AAATAAGAAG.AGTATCAAGA	A	G	40	PASS	NA	GT	NO	0	0	0	0	0	0	0	0	0	0	0	0	0	0	0	0	0	0	0	0	0	0	0	0	0	0	0	0	0	0	0	0	0	0	0	0	0
AE017334.2	93584	GBAA_RS00480	CDS	DNA repair protein RadA	GCTTCGTTTG.ACATTAGGAG	A	G	40	PASS	NA	GT	NO	0	0	0	0	0	0	0	0	0	0	0	0	0	0	0	0	0	0	0	0	0	0	0	0	0	0	0	0	0	0	0	0	0	0	0	0	0
AE017334.2	93736	GBAA_RS00485	CDS	DNA integrity scanning protein DisA	TTGGATATAA.CGAGCAGATT	C	T	40	PASS	NA	GT	NO	1	1	1	1	0	0	0	0	0	0	0	0	0	0	0	0	1	1	1	1	1	1	1	1	1	1	1	1	1	1	1	1	1	1	0	1	1
AE017334.2	94061	GBAA_RS00485	CDS	DNA integrity scanning protein DisA	AACAAAGGCA.AACCAAGCTA	A	G	40	PASS	NA	GT	NO	0	0	0	0	0	0	0	0	0	0	0	0	0	0	0	0	0	0	0	0	0	0	0	0	0	0	0	0	0	0	0	0	0	0	0	0	0
AE017334.2	94105	GBAA_RS00485	CDS	DNA integrity scanning protein DisA	CTGTATGGAA.CGATGGGATT	C	T	40	PASS	NA	GT	NO	0	0	0	0	0	0	0	0	0	0	0	0	0	0	0	0	0	0	0	0	0	0	0	0	0	0	0	0	0	0	0	0	0	0	0	0	0
AE017334.2	94155	GBAA_RS00485	CDS	DNA integrity scanning protein DisA	GTTGTTACAA.TGTCCGAGGT	T	C	40	PASS	NA	GT	NO	0	0	0	0	0	0	0	0	0	0	0	0	0	0	0	0	0	0	0	0	0	0	0	0	0	0	0	0	0	0	0	0	0	0	0	0	0
AE017334.2	97289				AATTATAGAA.TGTGTTGACA	T	C	40	PASS	NA	GT	NO	1	1	1	1	0	0	0	0	0	0	0	0	0	0	0	0	1	1	0	0	0	0	0	0	0	0	0	0	0	0	0	0	0	0	0	0	0
AE017334.2	97988	GBAA_RS00505	CDS	glutamate--tRNA ligase	TTTCAAACAC.ACCAAAACAA	A	G	40	PASS	NA	GT	NO	1	1	1	1	0	0	0	0	0	0	0	0	0	0	0	0	1	1	1	1	1	1	1	1	1	1	1	1	1	1	1	1	1	1	0	1	1
AE017334.2	99295	cysE	CDS	serine O-acetyltransferase	GTCATTTTGA.CTTACTCTGG	C	T	40	PASS	NA	GT	NO	0	0	0	0	0	0	0	0	0	0	0	0	0	0	0	0	0	0	0	0	0	0	0	0	0	0	0	0	0	0	0	0	0	0	0	0	0
AE017334.2	99992	cysS	CDS	cysteine--tRNA ligase	GCAAGACCAC.CTATGGTATT	C	T	40	PASS	NA	GT	NO	0	0	0	0	0	0	0	0	0	0	0	0	0	0	0	0	0	0	0	0	0	0	0	0	0	0	0	0	0	0	0	0	0	0	0	0	0
AE017334.2	100129	cysS	CDS	cysteine--tRNA ligase	GACAATTGCG.GACCGTTTTG	G	A	40	PASS	NA	GT	NO	0	0	0	0	0	0	0	0	0	0	0	0	0	0	0	0	0	0	0	0	0	0	0	0	0	0	0	0	1	0	1	1	1	0	0	0	0
AE017334.2	100669	cysS	CDS	cysteine--tRNA ligase	GTCTAAGTCA.CTTGGGAACT	C	A	40	PASS	NA	GT	NO	0	0	0	0	0	0	0	0	0	0	0	0	0	0	0	0	0	0	0	0	0	0	0	0	0	0	0	0	0	0	0	0	0	0	0	0	0
AE017334.2	102439	GBAA_RS00530	CDS	NYN domain-containing protein	TTGACGGTTA.CAACATTATT	C	T	40	PASS	NA	GT	NO	0	0	0	0	0	0	0	0	0	0	0	0	0	0	0	0	0	0	0	0	0	0	0	0	0	0	0	0	0	0	0	0	0	0	0	0	0
AE017334.2	106879	GBAA_RS00565	CDS	50S ribosomal protein L10	GCTATCGCTA.CTCTTCCATC	C	T	40	PASS	NA	GT	NO	0	0	0	0	0	0	0	0	0	0	0	0	0	0	0	0	0	0	0	0	0	0	0	0	0	0	0	0	0	0	0	0	0	0	0	0	0
AE017334.2	107846	GBAA_RS00575	CDS	class I SAM-dependent methyltransferase	TTCAAAGTAG.CGTCTACGAA	C	T	40	PASS	NA	GT	NO	0	1	1	0	0	0	0	0	0	0	0	0	0	0	0	0	0	0	0	0	0	0	0	0	0	0	0	0	0	0	0	0	0	0	0	0	0
AE017334.2	107960	GBAA_RS00575	CDS	class I SAM-dependent methyltransferase	ATTTAGTTCC.AGGTGGAGAG	A	G	40	PASS	NA	GT	NO	0	0	0	0	0	0	0	0	0	0	0	0	0	0	0	0	0	0	0	0	0	0	0	0	0	0	0	0	0	0	0	0	0	0	0	0	0
AE017334.2	107999	GBAA_RS00575	CDS	class I SAM-dependent methyltransferase	AGAAACAAGG.TGCACCATCT	T	C	40	PASS	NA	GT	NO	0	0	0	0	0	0	0	0	0	0	0	0	0	0	0	0	0	0	0	0	0	0	0	0	0	0	0	0	0	0	0	0	0	0	0	0	1
AE017334.2	108128				TAACATTATA.CAATGCCAAT	C	A	40	PASS	NA	GT	NO	0	0	0	0	0	0	0	0	0	0	0	0	0	0	0	0	0	0	0	0	0	0	0	0	0	0	0	0	0	0	0	0	0	0	0	0	0
AE017334.2	108179				TTTTTGTTTC.TCTTGGAAAA	T	C	40	PASS	NA	GT	NO	0	0	0	0	0	0	0	0	0	0	0	0	0	0	0	0	0	0	0	0	0	0	0	0	0	0	0	0	0	0	0	0	0	0	0	0	0
AE017334.2	108195				AAAAGATAGT.AAAATCAGCA	A	G	40	PASS	NA	GT	NO	0	0	0	0	0	0	0	0	0	0	0	0	0	0	0	0	0	0	0	0	0	0	0	0	0	0	0	0	0	0	0	0	0	0	0	0	0
AE017334.2	108728	rpoB	CDS	DNA-directed RNA polymerase subunit beta	GATGTGTTCA.TGGGAGATTT	T	A	40	PASS	NA	GT	NO	0	0	0	0	0	0	0	0	0	0	0	0	0	0	0	0	0	0	0	0	0	0	0	0	0	0	0	0	0	0	0	0	0	0	0	0	0
AE017334.2	108749	rpoB	CDS	DNA-directed RNA polymerase subunit beta	CCACTCATGA.CAGAGACTGG	C	A	40	PASS	NA	GT	NO	0	0	0	0	0	0	0	0	0	0	0	0	0	0	0	0	0	0	0	0	0	0	0	0	0	0	0	0	0	0	0	0	0	0	0	0	0
AE017334.2	109395	rpoB	CDS	DNA-directed RNA polymerase subunit beta	AACCAATGGG.TGGAGTGGTA	T	C	40	PASS	NA	GT	NO	0	0	0	0	0	0	0	0	0	0	0	0	0	0	0	0	0	0	0	0	0	0	0	0	0	0	0	0	0	0	0	0	0	0	0	0	0
AE017334.2	109516	rpoB	CDS	DNA-directed RNA polymerase subunit beta	AAAACACATC.ACACCAGGTG	A	G	40	PASS	NA	GT	NO	0	0	0	0	0	0	0	0	0	0	0	0	0	0	0	0	0	0	0	0	0	0	0	0	0	0	0	0	0	0	0	0	0	0	0	0	0
AE017334.2	109756	rpoB	CDS	DNA-directed RNA polymerase subunit beta	TGTTATTGCA.GCTATTAAAG	G	T	40	PASS	NA	GT	NO	0	0	0	0	0	0	0	0	0	0	0	0	0	0	0	0	0	0	0	0	0	0	0	0	0	0	0	0	0	0	0	0	0	0	0	0	0
AE017334.2	109887	rpoB	CDS	DNA-directed RNA polymerase subunit beta	AGCGCGCAGG.CTTTGAAGTA	C	T	40	PASS	NA	GT	NO	0	0	0	0	0	0	0	0	0	0	0	0	0	0	0	0	0	0	0	0	0	0	0	0	0	0	0	0	0	0	0	0	0	0	0	0	0
AE017334.2	110097	rpoB	CDS	DNA-directed RNA polymerase subunit beta	ATGAAGAAGA.TAATTATGTT	T	C	40	PASS	NA	GT	NO	0	0	0	0	0	0	0	0	0	0	0	0	0	0	0	0	0	0	0	0	0	0	0	0	0	0	0	0	0	0	0	0	0	0	0	0	0
AE017334.2	110151	rpoB	CDS	DNA-directed RNA polymerase subunit beta	GAGAATTCCT.TGATGAAGAT	T	A	40	PASS	NA	GT	NO	0	0	0	0	0	0	0	0	0	0	0	0	0	0	0	0	0	0	0	0	0	0	0	0	0	0	0	0	0	0	0	0	0	0	0	0	0
AE017334.2	110831	rpoB	CDS	DNA-directed RNA polymerase subunit beta	GACATTCCAA.ACGTTGGGGA	A	G	40	PASS	NA	GT	NO	0	0	0	0	0	0	0	0	0	0	0	0	0	0	0	0	0	0	0	0	0	0	0	0	0	0	0	0	0	0	0	0	0	0	0	0	0
AE017334.2	111199	rpoB	CDS	DNA-directed RNA polymerase subunit beta	TATCTCTCGT.ATTTTACCAG	A	G	40	PASS	NA	GT	NO	0	0	0	0	0	0	0	0	0	0	0	0	0	0	0	0	0	0	0	0	0	0	0	0	0	0	0	0	0	0	0	0	0	0	0	0	0
AE017334.2	111697	rpoB	CDS	DNA-directed RNA polymerase subunit beta	TGATGATGTT.ATTGGACGTG	A	G	40	PASS	NA	GT	NO	0	0	0	0	0	0	0	0	0	0	0	0	0	0	0	0	0	0	0	0	0	0	0	0	0	0	0	0	0	0	0	0	0	0	0	0	0
AE017334.2	111762	rpoB	CDS	DNA-directed RNA polymerase subunit beta	CAGGCGTTCC.TGAATCATTC	T	C	40	PASS	NA	GT	NO	0	0	0	0	0	0	0	0	0	0	0	0	0	0	0	0	0	0	0	0	0	0	0	0	0	0	0	0	0	0	0	0	0	0	0	0	0
AE017334.2	111926				AAGGAATAAT.TGGGATAACC	T	C	40	PASS	NA	GT	NO	0	0	0	0	0	0	0	0	0	0	0	0	0	0	0	0	0	0	0	0	0	0	0	0	0	0	0	0	0	0	0	0	0	0	0	0	0
AE017334.2	112063	rpoC	CDS	DNA-directed RNA polymerase subunit beta'	CAGAAACAAT.TAACTATCGT	T	C	40	PASS	NA	GT	NO	0	0	0	0	0	0	0	0	0	0	0	0	0	0	0	0	0	0	0	0	0	0	0	0	0	0	0	0	0	0	0	0	0	0	0	0	0
AE017334.2	113501	rpoC	CDS	DNA-directed RNA polymerase subunit beta'	CGGTGAAGGT.ATGGTCTTCA	A	G	40	PASS	NA	GT	NO	0	0	0	0	0	0	0	0	0	0	0	0	0	0	0	0	0	0	0	0	0	0	0	0	0	0	0	0	0	0	0	0	0	0	0	0	0
AE017334.2	113528	rpoC	CDS	DNA-directed RNA polymerase subunit beta'	GAACGAAGCA.TTACTTGCAT	T	C	40	PASS	NA	GT	NO	0	0	0	0	0	0	0	0	0	0	0	0	0	0	0	0	0	0	0	0	0	0	0	0	0	0	0	0	0	0	0	0	0	0	0	0	0
AE017334.2	113875	rpoC	CDS	DNA-directed RNA polymerase subunit beta'	AAACGTCTCG.CATGCTTGAC	C	T	40	PASS	NA	GT	NO	0	0	0	0	0	0	0	0	0	0	0	0	0	0	0	0	0	0	0	0	0	0	0	0	0	0	0	0	0	0	0	0	0	0	0	0	0
AE017334.2	113926	rpoC	CDS	DNA-directed RNA polymerase subunit beta'	CAAAAGCTGG.TATTACAGTT	T	C	40	PASS	NA	GT	NO	0	0	0	0	0	0	0	0	0	0	0	0	0	0	0	0	0	0	0	0	0	0	0	0	0	0	0	0	0	0	0	0	0	0	0	0	0
AE017334.2	114018	rpoC	CDS	DNA-directed RNA polymerase subunit beta'	GTAATTAAAC.AATTCCGTCG	A	G	40	PASS	NA	GT	NO	0	0	0	0	0	0	0	0	0	0	0	0	0	0	0	0	0	0	0	0	0	0	0	0	0	0	0	0	0	0	0	0	0	0	0	0	0
AE017334.2	114215	rpoC	CDS	DNA-directed RNA polymerase subunit beta'	TGGTCTGATG.GCCAATCCAT	G	A	40	PASS	NA	GT	NO	0	0	0	0	0	0	0	0	0	0	0	0	0	0	0	0	0	0	0	0	0	0	0	0	0	0	0	0	0	0	0	0	0	0	0	0	0
AE017334.2	114373	rpoC	CDS	DNA-directed RNA polymerase subunit beta'	CACGTCGTCT.TGTTGACGTT	T	G	40	PASS	NA	GT	NO	0	0	0	0	0	0	0	0	0	0	0	0	0	0	0	0	0	0	0	0	0	0	0	0	0	0	0	0	0	0	0	0	0	0	0	0	0
AE017334.2	114706	rpoC	CDS	DNA-directed RNA polymerase subunit beta'	ACGTAGAAGT.AGGGGAAGCG	A	G	40	PASS	NA	GT	NO	0	0	0	0	0	0	0	0	0	0	0	0	0	0	0	0	0	0	0	0	0	0	0	0	0	0	0	0	0	0	0	0	0	0	0	0	0
AE017334.2	156615	GBAA_RS00915	CDS	phosphoglucosamine mutase	AGCTCCGTAC.TTATTTGCTG	T	G	40	PASS	NA	GT	NO	0	0	0	0	0	0	0	0	0	0	0	0	0	0	0	0	0	0	0	0	0	0	0	0	0	0	0	0	0	0	0	0	0	0	0	0	0
AE017334.2	157516				TTTTTCTCAA.AGGAAATATT	A	G	40	PASS	NA	GT	NO	1	1	1	1	0	0	0	0	0	0	0	0	0	0	0	0	1	1	0	0	0	0	0	0	0	0	0	0	0	0	0	0	0	0	0	0	0
AE017334.2	157707	GBAA_RS00920	CDS	hypothetical protein	CAAACTAGCT.GTATAAGTAT	G	A	40	PASS	NA	GT	NO	0	0	0	0	0	0	0	0	0	0	0	0	0	0	0	0	0	0	0	0	0	0	0	0	0	0	0	0	0	0	0	0	0	0	0	0	0
AE017334.2	157769	GBAA_RS00920	CDS	hypothetical protein	CAAGCTTACA.GGGCTAGCAA	G	A	40	PASS	NA	GT	NO	0	0	0	0	0	0	0	0	0	0	0	0	0	0	0	0	0	0	0	0	0	0	0	0	0	0	0	0	0	0	0	0	0	0	0	0	0
AE017334.2	157847	GBAA_RS00920	CDS	hypothetical protein	CGCAGAGCAG.CGTAAGCATT	C	T	40	PASS	NA	GT	NO	0	0	0	0	0	0	0	0	0	0	0	0	0	0	0	0	0	0	0	0	0	0	0	0	0	0	0	0	0	0	0	0	0	0	0	0	0
AE017334.2	158647	glmS	CDS	glutamine--fructose-6-phosphate transaminase (isomerizing)	AAATCGATGA.GCAACCACTT	G	A	40	PASS	NA	GT	NO	0	0	0	0	0	0	0	0	0	0	0	0	0	0	0	0	0	0	0	0	0	0	0	0	0	0	0	0	0	0	0	0	0	0	0	1	0
AE017334.2	159055	glmS	CDS	glutamine--fructose-6-phosphate transaminase (isomerizing)	GACCAGAAAT.CGCAGTTGCA	C	T	40	PASS	NA	GT	NO	0	0	0	0	0	0	0	0	0	0	0	0	0	0	0	0	0	0	0	0	0	0	0	0	0	0	0	0	0	0	0	0	0	0	0	0	0
AE017334.2	160150	GBAA_RS00930	CDS	alpha/beta hydrolase	GTGGTGATGC.CGACAAGTTC	C	T	40	PASS	NA	GT	NO	0	0	0	0	0	0	0	0	0	0	0	0	0	0	0	0	0	0	0	0	0	0	0	0	0	0	0	0	0	0	0	0	0	0	0	0	0
AE017334.2	160162	GBAA_RS00930	CDS	alpha/beta hydrolase	ACAAGTTCCA.TAATATCGCC	T	G	40	PASS	NA	GT	NO	0	0	0	0	0	0	0	0	0	0	0	0	0	0	0	0	0	0	0	0	0	0	0	0	0	0	0	0	0	0	0	0	0	0	0	0	0
AE017334.2	160374	GBAA_RS00930	CDS	alpha/beta hydrolase	TTGTGCATAC.GTCATCCTGA	G	A	40	PASS	NA	GT	NO	0	0	0	0	0	0	0	0	0	0	0	0	0	0	0	0	0	0	0	0	0	0	0	0	0	0	0	0	0	0	0	0	0	0	0	0	0
AE017334.2	160584	GBAA_RS00930	CDS	alpha/beta hydrolase	GGCAATTCGA.CGTATTTCAC	C	T	40	PASS	NA	GT	NO	1	1	1	1	0	0	0	0	0	0	0	0	0	0	0	0	1	1	0	0	0	0	0	0	0	0	0	0	0	0	0	0	0	0	0	0	0
AE017334.2	161382	GBAA_RS00935	CDS	gluconate operon transcriptional repressor GntR	TACCATACTG.TCAGAAAATA	T	C	40	PASS	NA	GT	NO	0	0	0	0	0	0	0	0	0	0	0	0	0	0	0	0	0	0	0	0	0	0	0	0	0	0	0	0	0	0	0	0	0	0	0	0	0
AE017334.2	162509	gntK	CDS	gluconokinase	TCCATCGCCT.AGTGCATGGG	A	C	40	PASS	NA	GT	NO	1	1	1	1	0	0	0	0	0	0	0	0	0	0	0	0	1	1	0	0	0	0	0	0	0	0	0	0	0	0	0	0	0	0	0	0	0
AE017334.2	163027	gntK	CDS	gluconokinase	TCCATACCTC.ACAGGGGAAC	A	G	40	PASS	NA	GT	NO	1	1	1	1	0	0	0	0	0	0	0	0	0	0	0	0	1	1	1	1	1	1	1	1	1	1	1	1	1	1	1	1	1	1	0	0	1
AE017334.2	163472	gntK	CDS	gluconokinase	TTAGAAGATG.ATTATACACG	A	G	40	PASS	NA	GT	NO	0	0	0	0	0	0	0	0	0	0	0	0	0	0	0	0	0	0	0	0	0	0	0	0	0	0	0	0	0	0	0	0	0	0	0	0	0
AE017334.2	164168	GBAA_RS00945	CDS	gluconate permease GntP	TACTTTACGG.TTTTATGATA	T	C	40	PASS	NA	GT	NO	0	0	0	0	0	0	0	0	0	0	0	0	0	0	0	0	0	0	0	0	0	0	0	0	0	0	0	0	0	0	0	0	0	0	0	0	0
AE017334.2	164574	GBAA_RS00945	CDS	gluconate permease GntP	GATGATGCTC.TTAATTATTG	T	A	40	PASS	NA	GT	NO	0	0	0	0	0	0	0	0	0	0	0	0	0	0	0	0	0	0	0	0	0	0	0	0	0	0	0	0	0	0	0	0	0	0	0	0	0
AE017334.2	166265	GBAA_RS00950	CDS	NADP-dependent phosphogluconate dehydrogenase	AAGGATTCAC.GCAATTGAAG	G	T	40	PASS	NA	GT	NO	0	0	0	0	0	0	0	0	0	0	0	0	0	0	0	0	0	0	0	0	0	0	0	0	0	0	0	0	0	0	0	0	0	0	0	0	0
AE017334.2	166700				ATTTTTCATT.CCACAATTCG	C	G	40	PASS	NA	GT	NO	0	0	0	0	0	0	0	0	0	0	0	0	0	0	0	0	0	0	0	0	0	0	0	0	0	0	0	0	0	0	0	0	0	0	0	0	0
AE017334.2	167307	GBAA_RS00955	CDS	S9 family peptidase	ATCACTAGAC.GACTATAGTA	G	C	40	PASS	NA	GT	NO	0	0	0	0	0	0	0	0	0	0	0	0	0	0	0	0	0	0	0	0	0	0	0	0	0	0	0	0	0	0	0	0	0	0	0	0	0
AE017334.2	167913	GBAA_RS00955	CDS	S9 family peptidase	GACAGCTAAA.GGAATTTTAA	G	A	40	PASS	NA	GT	NO	0	0	0	0	0	0	0	0	0	0	0	0	0	0	0	0	0	0	0	0	0	0	0	0	0	0	0	0	0	0	0	0	0	0	0	0	0
AE017334.2	169602	GBAA_RS00960	CDS	DUF4256 domain-containing protein	ATGGGGCAGA.TTCTTATTAT	T	G	40	PASS	NA	GT	NO	0	0	0	0	0	0	0	0	0	0	0	0	0	0	0	0	0	0	0	0	0	0	0	0	0	0	0	0	0	0	0	0	0	0	0	0	0
AE017334.2	170283				TGAAAAAATT.CACAATGGAT	C	A	40	PASS	NA	GT	NO	0	0	0	0	0	0	0	0	0	0	0	0	0	0	0	0	0	0	0	0	0	0	0	0	0	0	0	0	0	0	0	0	0	0	0	0	1
AE017334.2	170344				ACCTAAAATA.TTATGAAGTT	T	G	40	PASS	NA	GT	NO	0	0	0	0	0	0	0	0	0	0	0	0	0	0	0	0	0	0	0	0	0	0	0	0	0	0	0	0	0	0	0	0	0	0	0	0	0
AE017334.2	170678				TGTTTAAGGG.AATCAAAGAA	A	G	40	PASS	NA	GT	NO	0	0	0	0	0	0	0	0	0	0	0	0	0	0	0	0	0	0	0	0	0	0	0	0	0	0	0	0	0	0	0	0	0	0	0	0	0
AE017334.2	171047				TCATTGTAAT.CGATGTTAGA	C	T	40	PASS	NA	GT	NO	0	0	0	0	0	0	0	0	0	0	0	0	0	0	0	0	0	0	0	0	0	0	0	0	0	0	0	0	0	0	0	0	0	0	0	0	0
AE017334.2	171480				TGCAATTTCT.TCATATGTAA	T	C	40	PASS	NA	GT	NO	0	0	0	0	0	0	0	0	0	0	0	0	0	0	0	0	0	0	0	0	0	0	0	0	0	0	0	0	0	0	0	0	0	0	0	0	0
AE017334.2	171823				TTGAACACTT.CCTCCCCTAA	C	T	40	PASS	NA	GT	NO	0	0	0	0	0	0	0	0	0	0	0	0	0	0	0	0	0	0	0	0	0	0	0	0	0	0	0	0	0	0	0	0	0	0	0	0	0
AE017334.2	172756				GCTTAGTTGG.CAGTTGATCT	C	T	40	PASS	NA	GT	NO	0	0	0	0	0	0	0	0	0	0	0	0	0	0	0	0	0	0	1	1	1	1	1	1	1	1	1	1	0	0	0	0	0	0	0	0	0
AE017334.2	173060				TTCTTTTTCC.ATGTAGGAAA	A	G	40	PASS	NA	GT	NO	0	0	0	0	0	0	0	0	0	0	0	0	0	0	0	0	0	0	0	0	0	0	0	0	0	0	0	0	0	0	0	0	0	0	0	0	0
AE017334.2	173853	GBAA_RS00990	CDS	3-ketoacyl-ACP reductase	AGGCTGGATA.GAATATATTT	G	C	40	PASS	NA	GT	NO	0	0	0	0	0	0	0	0	0	0	0	0	0	0	0	0	0	0	0	0	0	0	0	0	0	0	0	0	0	0	0	0	0	0	0	0	0
AE017334.2	174172	GBAA_RS00990	CDS	3-ketoacyl-ACP reductase	TCAATTTGCC.CGAGGATTTG	C	G	40	PASS	NA	GT	NO	0	0	0	0	0	0	0	0	0	0	0	0	0	0	0	0	0	0	0	0	0	0	0	0	0	0	0	0	0	0	0	0	0	0	0	0	0
AE017334.2	174529				TAAAAGATAA.GAAGAAGGTA	G	A	40	PASS	NA	GT	NO	0	0	0	0	0	0	0	0	0	0	0	0	0	0	0	0	0	0	0	0	0	0	0	0	0	0	0	0	0	0	0	0	0	0	0	0	0
AE017334.2	174550				CTCACCAGGG.TGAGATACCT	T	A	40	PASS	NA	GT	NO	0	0	0	0	0	0	0	0	0	0	0	0	0	0	0	0	0	0	0	0	0	0	0	0	0	0	0	0	0	0	0	0	0	0	0	0	1
AE017334.2	174758				TTAAGCCAAT.CGTTGCAATT	C	T	40	PASS	NA	GT	NO	0	0	0	0	0	0	0	0	0	0	0	0	0	0	0	0	0	0	0	0	0	0	0	0	0	0	0	0	0	0	0	0	0	0	0	0	0
AE017334.2	175325				TGCATATGAA.TGACAAGTTT	T	C	40	PASS	NA	GT	NO	0	0	0	0	0	0	0	0	0	0	0	0	0	0	0	0	0	0	0	0	0	0	0	0	0	0	0	0	0	0	0	0	0	0	0	0	0
AE017334.2	175992				CTTGAAAAAT.CATCCCGATT	C	T	40	PASS	NA	GT	NO	0	0	0	0	0	0	0	0	0	0	0	0	0	0	0	0	0	0	0	0	0	0	0	0	0	0	0	0	0	0	0	0	0	0	0	0	0
AE017334.2	176587				CGCTTTTTCT.GTCGCTTTTG	G	T	40	PASS	NA	GT	NO	0	0	0	0	0	0	0	0	0	0	0	0	0	0	0	0	0	0	0	0	0	0	0	0	0	0	0	0	0	0	0	0	0	0	0	0	0
AE017334.2	178761	GBAA_RS01015	CDS	lipoprotein	AGGTAAAAAA.ACCTAATACA	A	C	40	PASS	NA	GT	NO	1	1	1	1	0	0	0	0	0	0	0	0	0	0	0	0	1	1	0	0	0	0	0	0	0	0	0	0	0	0	0	0	0	0	0	0	0
AE017334.2	179741	GBAA_RS01020	CDS	FAD-binding oxidoreductase	GTACATGGTC.GTGATATTCG	G	A	40	PASS	NA	GT	NO	0	0	0	0	0	0	0	0	0	0	0	0	0	0	0	0	0	0	0	0	0	0	0	0	0	0	0	0	0	0	0	0	0	1	0	0	0
AE017334.2	180247	GBAA_RS01020	CDS	FAD-binding oxidoreductase	GTATGAGACG.CGAAATAATG	C	T	40	PASS	NA	GT	NO	1	1	1	1	0	0	0	0	0	0	0	0	0	0	0	0	1	1	0	0	0	0	0	0	0	0	0	0	0	0	0	0	0	0	0	0	0
AE017334.2	180681	GBAA_RS01020	CDS	FAD-binding oxidoreductase	ATCCAAAAGA.GAGATTTGTG	G	A	40	PASS	NA	GT	NO	0	0	0	0	0	0	0	0	0	0	0	0	0	0	0	0	0	0	0	0	0	0	0	0	0	0	0	0	0	0	0	0	0	0	0	0	0
AE017334.2	182106	GBAA_RS01030	CDS	DUF3981 domain-containing protein	AAAACCGAAA.CTTGAAGTCG	C	T	40	PASS	NA	GT	NO	1	1	1	1	0	0	0	0	1	0	0	1	0	0	0	0	1	1	1	1	1	1	1	1	1	1	1	1	1	1	1	1	1	1	1	1	1
AE017334.2	182717	GBAA_RS01030	CDS	DUF3981 domain-containing protein	CTTCCAATGC.GAAAATATTT	G	A	40	PASS	NA	GT	NO	0	0	0	0	0	0	0	0	0	0	0	0	0	0	0	0	0	0	0	0	0	0	0	0	0	0	0	0	0	0	0	0	0	0	0	0	0
AE017334.2	182775	GBAA_RS01030	CDS	DUF3981 domain-containing protein	TAAAAATGCG.CTGAGCGGAA	C	T	40	PASS	NA	GT	NO	0	0	0	0	0	0	0	0	0	0	0	0	0	0	0	0	0	0	0	0	0	0	0	0	0	0	0	0	0	0	0	0	0	0	0	0	0
AE017334.2	183785	GBAA_RS01035	CDS	multidrug effflux MFS transporter	GAAGAAAGAG.AAACAGGCGG	A	G	40	PASS	NA	GT	NO	0	0	0	0	0	0	0	0	0	0	0	0	0	0	0	0	0	0	0	0	0	0	0	0	0	0	0	0	0	0	0	0	0	0	0	0	0
AE017334.2	184167	GBAA_RS01035	CDS	multidrug effflux MFS transporter	GTGTTGGGGT.TGTCTCAACA	T	A	40	PASS	NA	GT	NO	0	0	0	0	0	0	0	0	0	0	0	0	0	0	0	0	0	0	0	0	0	0	0	0	0	0	0	0	0	0	0	0	0	0	0	0	0
AE017334.2	186098	GBAA_RS01050	CDS	ABC transporter permease	TTATAACGAC.CGGATTTGGT	C	T	40	PASS	NA	GT	NO	0	0	0	0	0	0	0	1	0	0	0	0	0	0	0	0	0	0	0	0	0	0	0	0	0	0	0	0	0	0	0	0	0	0	0	0	0
AE017334.2	186587	GBAA_RS01050	CDS	ABC transporter permease	TTTCAATTCC.TGGTCTCGGG	T	C	40	PASS	NA	GT	NO	0	0	0	0	0	0	0	0	0	0	0	0	0	0	0	0	0	0	0	0	0	0	0	0	0	0	0	0	0	0	0	0	0	0	0	0	0
AE017334.2	186882	GBAA_RS01055	CDS	ABC transporter permease	TTGTATCGAA.TCCAATCGCA	T	A	40	PASS	NA	GT	NO	0	0	0	0	0	0	0	0	0	0	0	0	0	0	0	0	0	0	0	0	0	0	0	0	0	0	0	0	0	0	0	0	0	0	0	0	0
AE017334.2	187097	GBAA_RS01055	CDS	ABC transporter permease	GTTGGGTTAG.TAGCAGCAGC	T	C	40	PASS	NA	GT	NO	1	1	1	1	0	0	0	0	0	0	0	0	0	0	0	0	1	1	0	0	0	0	0	0	0	0	0	0	0	0	0	0	0	0	0	0	0
AE017334.2	187229	GBAA_RS01055	CDS	ABC transporter permease	TATGGCATCC.CATATTTATT	C	T	40	PASS	NA	GT	NO	0	0	0	0	0	0	0	0	0	0	0	0	0	0	0	0	0	0	0	0	0	0	0	0	0	0	0	0	0	0	0	0	0	0	0	0	0
AE017334.2	187471	GBAA_RS01055	CDS	ABC transporter permease	TTTATCATTT.ACAATTCCAG	A	T	40	PASS	NA	GT	NO	0	0	0	0	0	0	0	0	0	0	0	0	0	0	0	0	0	0	0	0	0	0	0	0	0	0	0	0	0	0	0	0	0	0	0	0	0
AE017334.2	187686	GBAA_RS01055	CDS	ABC transporter permease	CAATTGATCC.GAAAATCATA	G	A	40	PASS	NA	GT	NO	0	0	0	0	0	0	0	0	0	0	0	0	0	0	0	0	0	0	0	0	0	0	0	0	0	0	0	0	0	0	0	0	0	0	0	0	0
AE017334.2	187938	GBAA_RS01060	CDS	ABC transporter ATP-binding protein	TCTTTCGAGT.CAAAGGATTT	C	T	40	PASS	NA	GT	NO	0	0	0	0	0	0	0	0	0	0	0	0	0	0	0	0	0	0	0	0	0	0	0	0	0	0	0	0	0	0	0	0	0	0	0	0	0
AE017334.2	189687	GBAA_RS01070	CDS	peptide ABC transporter substrate-binding protein	ACAGATAGCA.CGTCAGGTTA	C	T	40	PASS	NA	GT	NO	0	0	0	0	0	0	0	0	0	0	0	0	0	0	0	0	0	0	0	0	0	0	0	0	0	0	0	0	0	0	0	0	0	0	0	0	0
AE017334.2	190687	GBAA_RS01070	CDS	peptide ABC transporter substrate-binding protein	CAGATACACA.ACATAAAAAA	A	G	40	PASS	NA	GT	NO	0	0	0	0	0	0	0	0	0	0	0	0	0	0	0	0	0	0	0	0	0	0	0	0	0	0	0	0	0	0	0	0	0	0	0	0	0
AE017334.2	190765	GBAA_RS01070	CDS	peptide ABC transporter substrate-binding protein	AAAATAAAGA.ATGGAAGAGT	A	G	40	PASS	NA	GT	NO	0	0	0	0	0	0	0	0	0	0	0	0	0	0	0	0	0	0	0	0	0	0	0	0	0	0	0	0	0	0	0	0	0	0	0	0	0
AE017334.2	191647				TCTATACAAG.TTTTTCCCAA	T	C	40	PASS	NA	GT	NO	0	0	0	0	0	0	0	0	1	0	0	1	0	0	0	0	0	0	0	0	0	0	0	0	0	0	0	0	0	0	0	0	0	0	0	0	0
AE017334.2	192420	GBAA_RS01080	CDS	helix-turn-helix transcriptional regulator	GACAGAACCG.TTTGCTATGG	T	C	40	PASS	NA	GT	NO	0	0	0	0	0	0	0	0	0	0	0	0	0	0	0	0	0	0	0	0	0	0	0	0	0	0	0	0	0	0	0	0	0	0	0	0	0
AE017334.2	193023	GBAA_RS01090	CDS	hypothetical protein	ACCACATGAG.ATGCTTTCTA	A	T	40	PASS	NA	GT	NO	0	0	0	0	0	0	0	0	0	0	0	0	0	0	0	0	0	0	0	0	0	0	0	0	0	0	0	0	0	0	0	0	1	0	0	0	0
AE017334.2	193414				TCTTGTAATA.GAATTTTTTC	G	A	40	PASS	NA	GT	NO	0	0	0	0	0	0	0	0	0	0	0	0	0	0	0	0	0	0	0	0	0	0	0	0	0	0	0	0	0	0	0	0	0	0	0	0	0
AE017334.2	193430				TTTCAGCTTG.CTTCATTGCT	C	T	40	PASS	NA	GT	NO	0	0	0	0	0	0	0	0	0	0	0	0	0	0	0	0	0	0	0	0	0	0	0	0	0	0	0	0	0	0	0	0	0	0	0	0	0
AE017334.2	193829				TCACATCATC.TTTGACTAGA	T	C	40	PASS	NA	GT	NO	0	0	0	0	0	0	0	0	0	0	0	0	0	0	0	0	0	0	0	0	0	0	0	0	0	0	0	0	0	0	0	0	0	0	0	0	0
AE017334.2	194419				AACGTTTTAT.CATCAACAGC	C	T	40	PASS	NA	GT	NO	0	0	0	0	0	0	0	0	0	0	0	0	0	0	0	0	0	0	0	0	0	0	0	0	0	0	0	0	0	0	0	0	0	0	0	0	0
AE017334.2	194935				CGTTCCTCCC.AAAATGTGTT	A	T	40	PASS	NA	GT	NO	1	1	1	1	0	0	0	0	0	0	0	0	0	0	0	0	1	1	1	1	1	1	1	1	1	1	1	1	1	1	1	1	1	1	0	1	1
AE017334.2	195066				GAACTATAAT.CTATCGTTAT	C	T	40	PASS	NA	GT	NO	0	0	0	0	0	0	0	0	0	0	0	0	0	0	0	0	0	0	0	0	0	0	0	0	0	0	0	0	0	0	1	0	1	0	0	0	0
AE017334.2	195473				ATGCTTCCCA.TCGAGCTTTT	T	A	40	PASS	NA	GT	NO	0	0	0	0	0	0	0	0	0	0	0	0	0	0	0	0	0	0	0	0	0	0	0	0	0	0	0	0	0	0	0	0	0	0	0	0	0
AE017334.2	196096				AAGTTTGCAT.CTTTTTTATA	C	A	40	PASS	NA	GT	NO	0	0	0	0	0	0	0	0	0	0	0	0	0	0	0	0	0	0	0	0	0	0	0	0	0	0	0	0	0	0	0	0	0	0	0	0	0
AE017334.2	196721				CAAGATTATA.CAAACCTTCA	C	T	40	PASS	NA	GT	NO	0	0	0	0	0	0	0	0	0	0	0	0	0	0	0	0	0	0	0	0	0	0	0	0	0	0	0	0	0	0	0	0	0	0	0	0	0
AE017334.2	199433	GBAA_RS01120	CDS	nicotinamide mononucleotide transporter	TTGGTATCAT.TGGATTGCAC	T	C	40	PASS	NA	GT	NO	0	0	0	0	0	0	0	0	0	0	0	0	0	0	0	0	0	0	0	0	0	0	0	0	0	0	0	0	0	0	1	0	1	0	0	0	0
AE017334.2	200666				GCACCACCGC.CCATTTTTAC	C	T	40	PASS	NA	GT	NO	0	0	0	0	0	0	0	0	0	0	0	0	0	0	0	0	0	0	0	0	0	0	0	0	0	0	0	0	0	0	0	0	0	0	0	0	0
AE017334.2	200731				TAATAAAATG.CCCATTACAA	C	T	40	PASS	NA	GT	NO	1	1	1	1	0	0	0	0	1	0	0	1	0	0	0	0	1	1	1	1	1	1	1	1	1	1	1	1	1	1	1	1	1	1	1	1	1
AE017334.2	201038				AAAGCTGCCT.GAAGAGTTAG	G	T	40	PASS	NA	GT	NO	1	1	1	1	0	0	0	0	0	0	0	0	0	0	0	0	1	1	0	0	0	0	0	0	0	0	0	0	0	0	0	0	0	0	0	0	0
AE017334.2	202537				AAATCCCCTT.TCGTTTTGAT	T	C	40	PASS	NA	GT	NO	0	0	0	0	0	0	0	0	0	0	0	0	0	0	0	0	0	0	0	0	0	0	0	0	0	0	0	0	0	0	0	0	0	0	0	0	0
AE017334.2	204042				TCATGCGTAT.CCGCTCCTTT	C	T	40	PASS	NA	GT	NO	0	0	0	0	0	0	0	0	0	0	0	0	0	0	0	0	0	0	0	0	0	0	0	0	0	0	0	0	0	0	0	0	0	0	0	0	0
AE017334.2	204536				ATATGAAAAG.TTTTATTTTG	T	C	40	PASS	NA	GT	NO	0	0	0	0	0	0	0	0	0	0	0	0	0	0	0	0	0	0	0	0	0	0	0	0	0	0	0	0	0	0	0	0	0	0	0	0	0
AE017334.2	204841				AATTTTATTA.ACATAAACGA	A	G	40	PASS	NA	GT	NO	0	0	0	0	0	0	0	0	0	0	0	0	0	0	0	0	0	0	0	0	0	0	0	0	0	0	0	0	1	0	0	0	0	0	0	0	0
AE017334.2	206837	GBAA_RS01175	CDS	1-acyl-sn-glycerol-3-phosphate acyltransferase	CCCGACGGAA.ATTCATTACA	A	T	40	PASS	NA	GT	NO	0	0	0	0	0	0	0	0	0	0	0	0	0	0	0	0	0	0	0	0	0	0	0	0	0	0	0	0	0	0	0	0	0	0	0	0	0
AE017334.2	207786	GBAA_RS01185	CDS	LacI family DNA-binding transcriptional regulator	ATGGCGGGAG.TTTCAGTTAC	T	G	40	PASS	NA	GT	NO	0	0	0	0	0	0	0	0	0	0	0	0	0	0	0	0	0	0	0	0	0	0	0	0	0	0	0	0	0	0	0	0	0	0	0	0	0
AE017334.2	207975	GBAA_RS01185	CDS	LacI family DNA-binding transcriptional regulator	AGCTTCGATG.CAATGGTAGG	C	T	40	PASS	NA	GT	NO	0	0	0	0	0	0	0	0	0	0	0	0	0	0	0	0	0	0	0	0	0	0	0	0	0	0	0	0	0	0	0	0	0	0	0	0	0
AE017334.2	208597	GBAA_RS01185	CDS	LacI family DNA-binding transcriptional regulator	AACTTACAAC.CATTGATCAA	C	A	40	PASS	NA	GT	NO	0	0	0	0	0	0	0	0	0	0	0	0	0	0	0	0	0	0	0	0	0	0	0	0	0	0	0	0	0	0	0	0	0	0	0	0	0
AE017334.2	209188	GBAA_RS01190	CDS	hypothetical protein	ACAGTGAGAA.CAAATATGAA	C	T	40	PASS	NA	GT	NO	0	0	0	0	0	0	0	0	0	0	0	0	0	0	0	0	0	0	0	0	0	0	0	0	0	0	0	0	0	0	0	0	0	0	0	0	0
AE017334.2	209538	GBAA_RS01195	CDS	YitT family protein	AGTTTTTTGA.TAAAAAAACG	T	A	40	PASS	NA	GT	NO	0	0	0	0	0	0	0	0	0	0	0	0	0	0	0	0	0	0	0	0	0	0	0	0	0	0	0	0	0	0	0	0	0	0	0	0	1
AE017334.2	210169				AAAGGTGAAC.GAATAAATTC	G	C	40	PASS	NA	GT	NO	0	0	0	0	0	0	0	0	0	0	0	0	0	0	0	0	0	0	0	0	0	0	0	0	0	0	0	0	0	0	0	0	0	0	0	0	1
AE017334.2	210191				TCACCTTTTT.TATTCTTACA	T	A	40	PASS	NA	GT	NO	0	0	0	0	0	0	0	0	0	0	0	0	0	0	0	0	0	0	0	0	0	0	0	0	0	0	0	0	0	0	0	0	0	0	0	0	1
AE017334.2	210378	GBAA_RS01200	CDS	YxeA family protein	TGGCCCAGTT.ATCGATAAAT	A	T	40	PASS	NA	GT	NO	0	0	0	0	0	0	0	0	0	0	0	0	0	0	0	0	0	0	0	0	0	0	0	0	0	0	0	0	0	0	0	0	0	0	0	0	1
AE017334.2	210586	GBAA_RS01200	CDS	YxeA family protein	TACGGCGAGT.TGATTGAAGA	T	C	40	PASS	NA	GT	NO	0	0	0	0	0	0	0	0	0	0	0	0	0	0	0	0	0	0	0	0	0	0	0	0	0	0	0	0	0	0	0	0	0	0	0	0	0
AE017334.2	210746				CCAGAGGGAC.TAAGGCTTTT	T	A	40	PASS	NA	GT	NO	0	0	0	0	0	0	0	0	0	0	0	0	0	0	0	0	0	0	0	0	0	0	0	0	0	0	0	0	0	0	0	0	0	0	0	0	0
AE017334.2	211287				TTACTGTTGC.CGTAGTATGT	C	T	40	PASS	NA	GT	YES	1	1	1	1	0	0	0	0	0	0	0	0	0	0	0	0	0	0	0	0	0	0	0	0	0	0	0	0	0	0	0	0	0	0	0	0	0
AE017334.2	213191				TCATGTATGG.CATCTTTTTC	C	T	40	PASS	NA	GT	NO	0	0	0	0	0	0	0	0	0	0	0	0	0	0	0	0	0	0	0	0	0	0	0	0	0	0	0	0	0	0	0	0	0	0	0	0	0
AE017334.2	213430				CCTTTTAAAG.CATTGGCAAG	C	G	40	PASS	NA	GT	NO	0	0	0	0	0	0	0	0	0	0	0	0	0	0	0	0	0	0	0	0	0	0	0	0	0	0	0	0	0	0	0	0	0	0	0	0	0
AE017334.2	213931				TTCTCCTAGT.GTATATTTAG	G	T	40	PASS	NA	GT	NO	1	1	1	1	0	0	0	0	0	0	0	0	0	0	0	0	1	1	0	0	0	0	0	0	0	0	0	0	0	0	0	0	0	0	0	0	0
AE017334.2	214254	GBAA_RS01220	CDS	transglycosylase SLT domain-containing protein	ATTAGTAAAT.GAGACAAGCT	G	C	40	PASS	NA	GT	NO	0	0	0	0	0	0	0	0	0	0	0	0	0	0	0	0	0	0	0	0	0	0	0	0	0	0	0	0	0	0	0	0	0	0	0	0	0
AE017334.2	215242				GGAGAAACGG.ATTAGCGATC	A	G	40	PASS	NA	GT	NO	0	0	0	0	0	0	0	0	0	0	0	0	0	0	0	0	0	0	0	0	0	0	0	0	0	0	0	0	0	0	0	0	0	0	0	0	0
AE017334.2	216178				AGGTGAATGA.GATGAAACGT	G	A	40	PASS	NA	GT	NO	0	0	0	0	0	0	0	0	0	0	0	0	0	0	0	0	0	0	0	0	0	0	0	0	0	0	0	0	0	0	0	0	0	0	0	0	0
AE017334.2	216490	GBAA_RS01240	CDS	ABC-F type ribosomal protection protein	GGAAACATCA.TATTTGAAAA	T	C	40	PASS	NA	GT	NO	0	0	0	0	0	0	0	0	0	0	0	0	0	0	0	0	0	0	0	0	0	0	0	0	0	0	0	0	0	0	0	0	0	0	0	0	0
AE017334.2	218157	GBAA_RS01240	CDS	ABC-F type ribosomal protection protein	TGAGGAGATT.GAAACCGAGT	G	A	40	PASS	NA	GT	NO	0	0	0	0	0	0	0	0	0	0	0	0	0	0	0	0	0	0	0	0	0	0	0	0	0	0	0	0	0	0	0	0	0	0	0	0	0
AE017334.2	218505				TTAATTATTT.CCCGAGACAT	C	T	40	PASS	NA	GT	NO	0	0	0	0	0	0	0	0	0	0	0	0	0	0	0	0	0	0	0	0	0	0	0	0	0	0	0	0	0	0	0	0	0	0	0	0	0
AE017334.2	219830	GBAA_RS01255	CDS	ABC transporter substrate-binding protein	AGTTAATTCA.CAGGCGCTAA	C	T	40	PASS	NA	GT	NO	0	0	0	0	0	0	0	0	0	0	0	0	0	0	0	0	0	0	0	0	0	0	0	0	0	0	0	0	0	0	0	0	0	0	0	0	0
AE017334.2	220259	GBAA_RS01255	CDS	ABC transporter substrate-binding protein	AGCACTTACT.TATGGATTAG	T	C	40	PASS	NA	GT	NO	0	0	0	0	0	0	0	0	0	0	0	0	0	0	0	0	0	0	0	0	0	0	0	0	0	0	0	0	0	0	0	0	0	0	1	0	0
AE017334.2	221967	GBAA_RS01260	CDS	ABC transporter permease	TTAGCTGATA.TTGTATATGC	T	G	40	PASS	NA	GT	NO	0	0	0	0	0	0	0	0	0	0	0	0	0	0	0	0	0	0	0	0	0	0	0	0	0	0	0	0	0	0	0	0	0	0	0	0	0
AE017334.2	222502	GBAA_RS01265	CDS	ABC transporter permease	GGAAATTACC.ATCAGAATAC	A	G	40	PASS	NA	GT	YES	1	1	1	1	0	0	0	0	0	0	0	0	0	0	0	0	0	0	0	0	0	0	0	0	0	0	0	0	0	0	0	0	0	0	0	0	0
AE017334.2	222951				TAGGTGAGGG.AATATGAGTA	A	G	40	PASS	NA	GT	NO	0	0	0	0	0	0	0	0	0	0	0	0	0	0	0	0	0	0	0	0	0	0	0	0	0	0	0	0	0	0	0	0	0	0	0	0	0
AE017334.2	223399	GBAA_RS01270	CDS	ABC transporter ATP-binding protein	GATGAAATCG.TCCATTCTTA	T	G	40	PASS	NA	GT	NO	0	0	0	0	0	0	0	0	0	0	0	0	0	0	0	0	0	0	0	0	0	0	0	0	0	0	0	0	0	0	0	0	0	0	0	0	0
AE017334.2	223411	GBAA_RS01270	CDS	ABC transporter ATP-binding protein	CATTCTTATC.CACACGAACT	C	T	40	PASS	NA	GT	NO	0	0	0	0	0	0	0	0	0	0	0	0	0	0	0	0	0	0	0	0	0	0	0	0	0	0	0	0	0	0	0	0	0	0	0	0	0
AE017334.2	223524	GBAA_RS01270	CDS	ABC transporter ATP-binding protein	TGTTACGATT.CAAGCTCAAA	C	T	40	PASS	NA	GT	NO	0	0	0	0	0	0	0	0	0	0	0	0	0	0	0	0	0	0	0	0	0	0	0	0	0	0	0	0	0	0	0	0	0	0	0	0	0
AE017334.2	223595	GBAA_RS01270	CDS	ABC transporter ATP-binding protein	TAATTACACA.TGACTTAGGT	T	C	40	PASS	NA	GT	NO	0	0	0	0	0	0	0	0	0	0	0	0	0	0	0	0	0	0	0	0	0	0	0	0	0	0	0	0	0	0	0	0	0	0	0	0	0
AE017334.2	224202	GBAA_RS01275	CDS	ABC transporter ATP-binding protein	TTAAGAAAAC.ATCGTCCTAA	A	G	40	PASS	NA	GT	NO	0	0	0	0	0	0	0	0	0	0	0	0	0	0	0	0	0	0	0	0	0	0	0	0	0	0	0	0	0	0	0	0	0	0	0	0	0
AE017334.2	224333	GBAA_RS01275	CDS	ABC transporter ATP-binding protein	TCGCGAAAAA.GTAACGGAAG	G	T	40	PASS	NA	GT	NO	0	0	0	0	0	0	0	0	0	0	0	0	0	0	0	0	0	0	0	0	0	0	0	0	0	0	0	0	0	0	0	0	0	0	0	0	0
AE017334.2	224738	GBAA_RS01275	CDS	ABC transporter ATP-binding protein	GAAGCGAGAG.CGAATTATAC	C	T	40	PASS	NA	GT	NO	0	0	0	0	0	0	0	0	0	0	0	0	0	0	0	0	0	0	0	0	0	0	0	0	0	0	0	0	0	0	0	0	0	0	0	0	0
AE017334.2	224792	GBAA_RS01275	CDS	ABC transporter ATP-binding protein	TTCAGGTTGT.TGCTTTCATA	T	C	40	PASS	NA	GT	NO	0	0	0	0	0	0	0	0	0	0	0	0	0	0	0	0	0	0	0	0	0	0	0	0	0	0	0	0	0	0	0	0	0	0	0	0	0
AE017334.2	224902	GBAA_RS01275	CDS	ABC transporter ATP-binding protein	AAAGAGAAGG.ACTCTTTCAG	A	G	40	PASS	NA	GT	NO	0	0	0	0	0	0	0	0	0	0	0	0	0	0	0	0	0	0	0	0	0	0	0	0	0	0	0	0	0	0	0	0	0	1	0	0	0
AE017334.2	225023				ACATCACATA.GTTTTTTTAC	G	T	40	PASS	NA	GT	NO	0	0	0	0	0	0	0	0	0	0	0	0	0	0	0	0	0	0	0	0	0	0	0	0	0	0	0	0	0	0	0	0	0	0	0	0	0
AE017334.2	226553				AATAAAGACT.CGAGCATATT	C	G	40	PASS	NA	GT	NO	0	0	0	0	0	0	0	0	0	0	0	0	0	0	0	0	0	0	0	0	0	0	0	0	0	0	0	0	0	0	0	0	0	0	0	0	0
AE017334.2	226778				TTTTCGATTG.GTTTTAAGTA	G	T	40	PASS	NA	GT	NO	1	1	1	1	0	0	0	0	0	0	0	0	0	0	0	0	1	1	0	0	0	0	0	0	0	0	0	0	0	0	0	0	0	0	0	0	0
AE017334.2	227042	hppD	CDS	4-hydroxyphenylpyruvate dioxygenase	CATGCGTTTT.GTTGTGTCTG	G	A	40	PASS	NA	GT	NO	0	0	0	0	0	0	0	0	0	0	0	0	0	0	0	0	0	0	0	0	0	0	0	0	0	0	0	0	0	0	0	0	0	0	0	0	0
AE017334.2	228887	GBAA_RS01305	CDS	fumarylacetoacetate hydrolase family protein	TGGTTTAGGT.ACATTACGTA	A	G	40	PASS	NA	GT	NO	0	0	0	0	0	0	0	0	0	0	0	0	0	0	0	0	0	0	0	0	0	0	0	0	0	0	0	0	0	0	0	0	0	0	0	0	0
AE017334.2	229589	GBAA_RS01310	CDS	homogentisate 1,2-dioxygenase	TAATGACAAA.GTCACGAGGA	G	C	40	PASS	NA	GT	NO	0	0	0	0	0	0	0	0	0	0	0	0	0	0	0	0	0	0	0	0	0	0	0	0	0	0	0	0	0	0	0	0	0	0	0	0	0
AE017334.2	230685	GBAA_RS01315	CDS	MFS transporter	TTAAGTAATT.CTTTATTTCA	C	T	40	PASS	NA	GT	NO	0	0	0	0	0	0	0	0	0	0	0	0	0	0	0	0	0	0	0	0	0	0	0	0	0	0	0	0	0	0	0	0	0	0	0	0	0
AE017334.2	230811	GBAA_RS01315	CDS	MFS transporter	ATAATGGGGG.CTTCAGTAGT	C	T	40	PASS	NA	GT	NO	1	1	1	1	0	0	0	0	0	0	0	0	0	0	0	0	1	1	0	0	0	0	0	0	0	0	0	0	0	0	0	0	0	0	0	0	0
AE017334.2	231058	GBAA_RS01315	CDS	MFS transporter	GCATGTTGCC.ATTGCATTTT	A	G	40	PASS	NA	GT	NO	1	1	1	1	0	0	0	0	0	0	0	0	0	0	0	0	1	1	0	0	0	0	0	0	0	0	0	0	0	0	0	0	0	0	0	0	0
AE017334.2	231495	GBAA_RS01315	CDS	MFS transporter	TTACTTGGTC.ACTTCCTATT	A	G	40	PASS	NA	GT	NO	0	0	0	0	0	0	0	0	0	0	0	0	0	0	0	0	0	0	0	0	0	0	0	0	0	0	0	0	0	0	0	0	0	0	0	0	0
AE017334.2	231538	GBAA_RS01315	CDS	MFS transporter	TAGTTGCAGG.TGTTGTATAT	T	C	40	PASS	NA	GT	NO	0	0	0	0	0	0	0	0	0	0	0	0	0	0	0	0	0	0	0	0	0	0	0	0	0	0	0	0	0	0	0	0	0	0	0	0	0
AE017334.2	231757				GGGAATCAAC.TGCCCATAAA	T	C	40	PASS	NA	GT	NO	0	0	0	0	0	0	0	0	0	0	0	0	0	0	0	0	0	0	0	0	0	0	0	0	0	0	0	0	0	0	0	0	0	0	0	0	0
AE017334.2	232293	GBAA_RS29405	CDS	D-alanine--D-alanine ligase	TTTCCCATTA.CTACATGGAC	C	T	40	PASS	NA	GT	NO	0	0	0	0	0	0	0	0	0	0	0	0	0	0	0	0	0	0	0	0	0	0	0	0	0	0	0	0	0	0	0	0	0	0	0	0	0
AE017334.2	232887	GBAA_RS29405	CDS	D-alanine--D-alanine ligase	TAACGCGAGC.TGATTTCTTC	T	G	40	PASS	NA	GT	NO	0	0	0	0	0	0	0	0	0	0	0	0	0	0	0	0	0	0	0	0	0	0	0	0	0	0	0	0	0	0	0	0	0	0	0	0	0
AE017334.2	233823	GBAA_RS01330	CDS	UDP-N-acetylmuramoyl-tripeptide--D-alanyl-D-alanine ligase	GAGACGAGCC.ATTATTAACG	A	G	40	PASS	NA	GT	NO	0	0	0	0	0	0	0	0	0	0	0	0	0	0	0	0	0	0	0	0	0	0	0	0	0	0	0	0	0	0	0	0	0	0	0	0	0
AE017334.2	234855	GBAA_RS01335	CDS	DEAD/DEAH box helicase	TTAAGTGATT.CTTTACTGCA	C	T	40	PASS	NA	GT	NO	0	0	0	0	0	0	0	0	0	0	0	0	0	0	0	0	0	0	0	0	0	0	0	0	0	0	0	0	0	0	0	0	0	0	0	0	0
AE017334.2	235199	GBAA_RS01335	CDS	DEAD/DEAH box helicase	TATTGTTGGT.ACGCCGGGTC	A	G	40	PASS	NA	GT	NO	0	0	0	0	0	0	0	0	0	0	0	0	0	0	0	0	0	0	0	0	0	0	0	0	0	0	0	0	0	0	0	0	0	0	0	0	0
AE017334.2	235523	GBAA_RS01335	CDS	DEAD/DEAH box helicase	AACACGCTTA.CTAGATATTC	C	T	40	PASS	NA	GT	NO	0	0	0	0	0	0	0	0	0	0	0	0	0	0	0	0	0	0	0	0	0	0	0	0	0	0	0	0	0	0	0	0	0	0	0	0	0
AE017334.2	236522	uvsE	CDS	UV DNA damage repair endonuclease UvsE	AAGGCTTGGG.CATGTCGCGA	C	T	40	PASS	NA	GT	NO	0	0	0	0	0	0	0	0	0	0	0	0	0	0	0	0	0	0	0	0	0	0	0	0	0	0	0	0	0	0	0	0	0	0	0	0	0
AE017334.2	236858	uvsE	CDS	UV DNA damage repair endonuclease UvsE	TTTTGTTGTA.CTCAATTCAC	C	T	40	PASS	NA	GT	NO	0	0	0	0	0	0	0	0	0	0	0	0	0	0	0	0	0	0	0	0	0	0	0	0	0	0	0	0	0	0	0	0	0	0	0	0	0
AE017334.2	237177	uvsE	CDS	UV DNA damage repair endonuclease UvsE	GATCGAGAAG.ATTGGCATGA	A	G	40	PASS	NA	GT	NO	0	0	0	0	0	0	0	0	0	0	0	0	0	0	0	0	0	0	0	0	0	0	0	0	0	0	0	0	0	0	0	0	0	0	0	0	0
AE017334.2	237260	uvsE	CDS	UV DNA damage repair endonuclease UvsE	TAGTCCTAGA.GAGGGAAAAG	G	T	40	PASS	NA	GT	NO	0	0	0	0	0	0	0	0	0	0	0	0	0	0	0	0	0	0	0	0	0	0	0	0	0	0	0	0	0	0	0	0	0	0	0	0	0
AE017334.2	237451	uvsE	CDS	UV DNA damage repair endonuclease UvsE	ATGGTGCGAG.CTTTTATATT	C	T	40	PASS	NA	GT	NO	0	0	0	0	0	0	0	0	0	0	0	0	0	0	0	0	0	0	0	0	0	0	0	0	0	0	0	0	0	0	0	0	0	0	0	0	0
AE017334.2	237471				AAATGAGCTC.TGCACCATCG	T	G	40	PASS	NA	GT	NO	0	0	0	0	0	0	0	0	0	0	0	0	0	0	0	0	0	0	0	0	0	0	0	0	0	0	0	0	0	0	0	0	0	0	0	0	0
AE017334.2	237505				TAAAGGGGTG.CAAATACCAC	C	T	40	PASS	NA	GT	NO	0	0	0	0	0	0	0	0	0	0	0	0	0	0	0	0	0	0	0	0	0	0	0	0	0	0	0	0	0	0	0	0	0	0	0	0	0
AE017334.2	237521				CCACCAATGA.CCAATCCTGT	C	T	40	PASS	NA	GT	NO	1	1	1	1	0	0	0	0	0	0	0	0	0	0	0	0	1	1	0	0	0	0	0	0	0	0	0	0	0	0	0	0	0	0	0	0	0
AE017334.2	238537				TAAGGAAGGT.ACATCTTCCA	A	G	40	PASS	NA	GT	NO	0	0	0	0	0	0	0	0	0	0	0	0	0	0	0	0	0	0	0	0	0	0	0	0	0	0	0	0	0	0	0	0	0	0	0	0	0
AE017334.2	239083	GBAA_RS01355	CDS	outer membrane lipoprotein carrier protein LolA	AGAAAAGTGA.TTTAACGCCA	T	C	40	PASS	NA	GT	NO	0	0	0	0	0	0	0	0	0	0	0	0	0	0	0	0	0	0	0	0	0	0	0	0	0	0	0	0	0	0	0	0	0	0	0	0	0
AE017334.2	239100	GBAA_RS01355	CDS	outer membrane lipoprotein carrier protein LolA	CCAGTTTCGG.TGAAGTTAAT	T	C	40	PASS	NA	GT	NO	0	0	0	0	0	0	0	0	0	0	0	0	0	0	0	0	0	0	0	0	0	0	0	0	0	0	0	0	0	0	0	0	0	0	0	0	0
AE017334.2	240050	alr	CDS	alanine racemase	AATGGGTAGA.TGAAGCAATC	T	C	40	PASS	NA	GT	NO	0	0	0	0	0	0	0	0	0	0	0	0	0	0	0	0	0	0	0	0	0	0	0	0	0	0	0	0	0	0	0	0	0	0	0	0	0
AE017334.2	241548	GBAA_RS01370	CDS	type II toxin-antitoxin system endoribonuclease NdoA	AGCAAGGAGG.TGTTCGTCCG	T	C	40	PASS	NA	GT	NO	0	0	0	0	0	0	0	0	0	0	0	0	0	0	0	0	0	0	0	0	0	0	0	0	0	0	0	0	0	0	0	0	0	0	0	0	0
AE017334.2	243353	GBAA_RS01375	CDS	RNA-binding transcriptional accessory protein	AGTAGAGACA.GCAGTTAACC	G	A	40	PASS	NA	GT	NO	0	0	0	0	0	0	0	0	0	0	0	0	0	0	0	0	0	0	0	0	0	0	0	0	0	0	0	0	0	0	0	0	0	0	0	0	0
AE017334.2	243844	GBAA_RS01375	CDS	RNA-binding transcriptional accessory protein	ATTTAAAACG.TGGTATGGAA	T	A	40	PASS	NA	GT	NO	0	0	0	0	0	0	0	0	0	0	0	0	0	0	0	0	0	0	0	0	0	0	0	0	0	0	0	0	0	0	0	0	0	0	0	0	0
AE017334.2	243867	GBAA_RS01375	CDS	RNA-binding transcriptional accessory protein	GAAGGAACAG.CACGTAACGT	C	T	40	PASS	NA	GT	NO	1	1	1	1	0	0	0	0	1	0	0	1	0	0	0	0	1	1	1	1	1	1	1	1	1	1	1	1	1	1	1	1	1	1	1	1	1
AE017334.2	244137				GGAACTTTGA.TGTATTTTGC	T	C	40	PASS	NA	GT	NO	0	0	0	0	0	0	1	0	0	0	0	0	0	0	0	0	0	0	0	0	0	0	0	0	0	0	0	0	0	0	0	0	0	0	0	0	0
AE017334.2	244303				GAGAGGTTGG.TGAGTGGATT	T	A	40	PASS	NA	GT	NO	0	0	0	0	0	0	0	0	0	0	0	0	0	0	0	0	0	0	0	0	0	0	0	0	0	0	0	0	0	0	0	0	0	0	0	0	1
AE017334.2	244369				GGGTATATGT.ACTATTTAAT	A	G	40	PASS	NA	GT	NO	1	1	1	1	0	0	0	0	0	0	0	0	0	0	0	0	1	1	0	0	0	0	0	0	0	0	0	0	0	0	0	0	0	0	0	0	0
AE017334.2	253069	tsaD	CDS	tRNA (adenosine(37)-N6)-threonylcarbamoyltransferase complex transferase subunit TsaD	AACGTTTTGG.CGGAGTTGTA	C	T	40	PASS	NA	GT	NO	0	0	0	0	0	0	0	0	0	0	0	0	0	0	0	0	0	0	0	0	0	0	0	0	0	0	0	0	0	0	0	0	0	0	0	0	0
AE017334.2	254568				GATCTTCTAA.CGTAGCAATT	C	T	40	PASS	NA	GT	NO	0	0	0	0	0	0	0	0	1	0	0	1	0	0	0	0	0	0	0	0	0	0	0	0	0	0	0	0	0	0	0	0	0	0	0	0	0
AE017334.2	256572	GBAA_RS01495	CDS	redox-sensing transcriptional repressor Rex	TTCCACAAGC.CACTGCTAAG	C	T	40	PASS	NA	GT	NO	1	1	1	1	0	0	0	0	0	0	0	0	0	0	0	0	1	1	0	0	0	0	0	0	0	0	0	0	0	0	0	0	0	0	0	0	0
AE017334.2	256822	GBAA_RS01495	CDS	redox-sensing transcriptional repressor Rex	TGGAGTAGGT.AATTTAGGGA	A	G	40	PASS	NA	GT	NO	0	0	0	0	0	0	0	0	0	0	0	0	0	0	0	0	0	0	0	0	0	0	0	0	0	0	0	0	0	0	0	0	0	0	0	0	0
AE017334.2	257099	GBAA_RS01495	CDS	redox-sensing transcriptional repressor Rex	GTGTCAGACA.ATATAAGAAT	A	G	40	PASS	NA	GT	NO	0	0	0	0	0	0	0	0	0	0	0	0	0	0	0	0	0	0	0	0	0	0	0	0	0	0	0	0	0	0	0	0	0	0	0	0	0
AE017334.2	257782				ATAAGTCTCG.CTGTATTTTC	C	T	40	PASS	NA	GT	NO	0	0	0	0	0	0	0	0	0	0	0	0	0	0	0	0	0	0	0	0	0	0	0	0	0	0	0	0	0	0	0	0	0	0	0	0	0
AE017334.2	258489				GCACTCGGGT.GACTTGAGTG	G	T	40	PASS	NA	GT	NO	0	0	0	0	0	0	0	0	0	0	0	0	0	0	0	0	0	0	0	0	0	0	0	0	0	0	0	0	0	0	0	0	0	0	0	0	0
AE017334.2	259542	groL	CDS	chaperonin GroEL	AAAAAGATTT.CTAACATTCA	C	T	40	PASS	NA	GT	NO	0	0	0	0	0	0	0	0	0	0	0	0	0	0	0	0	0	0	0	0	0	0	0	0	0	0	0	0	0	0	0	0	0	0	0	0	0
AE017334.2	259617	groL	CDS	chaperonin GroEL	ATTGCTGAAG.ATGTAGAAGG	A	C	40	PASS	NA	GT	NO	0	0	0	0	0	0	0	0	0	0	0	0	0	0	0	0	0	0	0	0	0	0	0	0	0	0	0	0	0	0	0	0	0	0	0	0	0
AE017334.2	259656	groL	CDS	chaperonin GroEL	GTAGTGAACA.AACTTCGTGG	A	C	40	PASS	NA	GT	NO	0	0	0	0	0	0	0	0	0	0	0	0	0	0	0	0	0	0	0	0	0	0	0	0	0	0	0	0	0	0	0	0	0	0	0	0	0
AE017334.2	264113	GBAA_RS01525	CDS	NCS2 family permease	ATGTATGTTA.TGGGAGTTTT	T	C	40	PASS	NA	GT	NO	0	0	0	0	0	0	0	0	0	0	0	0	0	0	0	0	0	0	0	0	0	0	0	0	0	0	0	0	0	0	0	0	0	0	0	1	0
AE017334.2	264418	GBAA_RS01530	CDS	response regulator transcription factor	AGAAGAAGGA.TTACGTTTAC	T	C	40	PASS	NA	GT	NO	0	0	0	0	0	0	0	0	0	0	0	0	0	0	0	0	0	0	0	0	0	0	0	0	0	0	0	0	0	0	0	0	0	0	0	0	0
AE017334.2	265308	GBAA_RS01535	CDS	aminopeptidase AmpS	GAGCGAGGAT.CTAGAGCTCT	C	T	40	PASS	NA	GT	NO	0	0	0	0	0	0	0	0	0	0	0	0	0	0	0	0	0	0	0	0	0	0	0	0	0	0	0	0	0	0	0	0	0	0	0	0	0
AE017334.2	311182				TAGGTGCAGG.CGTATATGAG	C	T	40	PASS	NA	GT	NO	0	0	0	0	0	0	0	0	0	0	0	0	0	0	0	0	0	0	0	0	0	0	0	0	0	0	0	0	0	0	0	0	0	0	0	0	0
AE017334.2	332628	GBAA_RS01825	CDS	4-aminobutyrate--2-oxoglutarate transaminase	GTTGAGAATG.CGGTGAAAAT	C	T	40	PASS	NA	GT	NO	0	0	0	0	0	0	0	0	0	0	0	0	0	0	0	0	0	0	0	0	0	0	0	0	0	0	0	0	0	0	0	0	0	0	0	0	0
AE017334.2	332662	GBAA_RS01825	CDS	4-aminobutyrate--2-oxoglutarate transaminase	CAAAAAGACC.TGGCATTATC	T	G	40	PASS	NA	GT	NO	0	0	0	0	0	0	0	0	0	0	0	0	0	0	0	0	0	0	0	0	0	0	0	0	0	0	0	0	0	0	0	0	0	0	0	0	0
AE017334.2	332804	GBAA_RS01825	CDS	4-aminobutyrate--2-oxoglutarate transaminase	TGAATATCGT.TGCCCAGAAG	T	C	40	PASS	NA	GT	NO	0	0	0	0	0	0	0	0	0	0	0	0	0	0	0	0	0	0	0	0	0	0	0	0	0	0	0	0	0	0	0	0	0	0	0	0	0
AE017334.2	333553	GBAA_RS01825	CDS	4-aminobutyrate--2-oxoglutarate transaminase	TTATTGAAGA.ATCATTGCAA	A	G	40	PASS	NA	GT	NO	0	0	0	0	0	0	0	0	0	0	0	0	0	0	0	0	0	0	0	0	0	0	0	0	0	0	0	0	0	0	0	0	0	0	0	0	0
AE017334.2	334504	GBAA_RS01830	CDS	AAA domain-containing protein	TTGCAAGTGT.TGCAAGAGAA	T	C	40	PASS	NA	GT	NO	0	0	0	0	0	0	0	0	0	0	0	0	0	0	0	0	0	0	0	0	0	0	0	0	1	0	0	0	0	0	0	0	0	0	0	0	0
AE017334.2	336089	GBAA_RS01835	CDS	NADP-dependent succinate-semialdehyde dehydrogenase	GTTTCGAAAG.TACAGGAGCA	T	C	40	PASS	NA	GT	NO	0	0	0	0	0	0	0	0	0	0	0	0	0	0	0	0	0	0	0	0	0	0	0	0	0	0	0	0	0	0	0	0	0	0	0	0	0
AE017334.2	336941				TATTAAAATG.CCCAATTACC	C	T	40	PASS	NA	GT	NO	0	0	0	0	0	0	0	0	0	0	0	0	0	0	0	0	0	0	0	0	0	0	0	0	0	0	0	0	0	0	0	0	0	0	0	0	0
AE017334.2	337241				TGAGAACCTT.TATCTGTTTC	T	C	40	PASS	NA	GT	NO	1	1	1	1	0	0	0	0	1	0	0	1	0	0	0	0	1	1	1	1	1	1	1	1	1	1	1	1	1	1	1	1	1	1	1	1	1
AE017334.2	338936				CGGGAACCTT.TTGCTCGAAA	T	C	40	PASS	NA	GT	NO	0	0	0	0	0	0	0	0	0	0	0	0	0	0	0	0	0	0	0	0	0	0	0	0	0	0	0	0	0	0	0	0	0	0	0	0	0
AE017334.2	339222				AGAAATTTTA.CCTTGTTCTT	C	T	40	PASS	NA	GT	NO	0	0	0	0	0	0	0	0	0	0	0	0	0	0	0	0	0	0	0	0	0	0	0	0	0	0	0	0	0	0	0	0	0	0	0	0	0
AE017334.2	339240				TTGCACAGTC.TCTGCTTGTT	T	A	40	PASS	NA	GT	NO	1	1	1	1	0	0	0	0	0	0	0	0	0	0	0	0	1	1	0	0	0	0	0	0	0	0	0	0	0	0	0	0	0	0	0	0	0
AE017334.2	339353				TTGCTGCGTA.TTTTCTCATA	T	G	40	PASS	NA	GT	NO	0	0	0	0	0	0	0	0	0	0	0	0	0	0	0	0	0	0	0	0	0	0	0	0	0	0	0	0	0	0	0	0	0	0	0	0	0
AE017334.2	342605	GBAA_RS01865	CDS	RNA methyltransferase	AAAAACGGAT.TACCAGGTGA	T	C	40	PASS	NA	GT	NO	0	0	0	0	0	0	0	0	0	0	0	0	0	0	0	0	0	0	0	0	0	0	0	0	0	0	0	0	0	0	0	0	0	0	0	0	0
AE017334.2	344336	GBAA_RS01870	CDS	tRNA-dihydrouridine synthase	GCGGCAGAAC.TTATTCAAGC	T	C	40	PASS	NA	GT	NO	0	0	0	0	0	0	0	0	0	0	0	0	0	0	0	0	0	0	0	0	0	0	0	0	0	0	0	0	0	0	0	0	0	0	0	0	0
AE017334.2	344573	GBAA_RS01870	CDS	tRNA-dihydrouridine synthase	CTAACGATAA.ATGGAGACAT	A	T	40	PASS	NA	GT	NO	0	0	0	0	0	0	0	0	0	0	0	0	0	0	0	0	0	0	0	0	0	0	0	0	0	0	0	0	0	0	0	0	0	0	0	0	0
AE017334.2	344615	GBAA_RS01870	CDS	tRNA-dihydrouridine synthase	GAACTTGCTG.AAAAATACGG	A	G	40	PASS	NA	GT	NO	0	0	0	0	0	0	0	0	0	0	0	0	0	0	0	0	0	0	0	0	0	0	0	0	0	0	0	0	0	0	0	0	0	0	0	0	0
AE017334.2	347551				TCTCCTTTTT.TTGTTGTAGC	T	G	40	PASS	NA	GT	NO	0	0	0	0	0	0	0	0	0	0	0	0	0	0	0	0	0	0	0	0	0	0	0	0	0	0	0	0	0	0	0	0	0	0	0	0	1
AE017334.2	347639				CGAAAGCAAT.GCCTGTTGTC	G	A	40	PASS	NA	GT	NO	0	0	0	0	0	0	0	0	0	0	0	0	0	0	0	0	0	0	0	0	0	0	0	0	0	0	0	0	0	0	0	0	0	0	0	0	0
AE017334.2	348497				GATTCGACCA.TGGATCCAAC	T	C	40	PASS	NA	GT	NO	0	0	0	0	0	0	0	0	0	0	0	0	0	0	0	0	0	0	0	0	0	0	0	0	0	0	0	0	0	0	0	0	0	0	0	0	0
AE017334.2	349052				TTTTTACCCA.TTATATCAAA	T	C	40	PASS	NA	GT	NO	0	0	0	0	0	0	0	0	0	0	0	0	0	0	0	0	0	0	0	0	0	0	0	0	0	0	0	0	0	0	0	0	0	0	0	0	0
AE017334.2	350432	GBAA_RS01900	CDS	hypothetical protein	ACTATTTGGT.CCGTTCCCGA	C	T	40	PASS	NA	GT	NO	0	0	0	0	0	0	0	0	1	0	0	1	0	0	0	0	0	0	0	0	0	0	0	0	0	0	0	0	0	0	0	0	0	0	0	0	0
AE017334.2	350957				TTAATGTTCC.GCCATCTTCT	G	A	40	PASS	NA	GT	NO	0	0	0	0	0	0	0	0	0	0	0	0	0	0	0	0	0	0	0	0	0	0	0	0	0	0	0	0	0	0	0	0	0	0	0	0	0
AE017334.2	350998				GAATGTAGTC.CTTTTTCTGT	C	T	40	PASS	NA	GT	NO	0	0	0	0	0	0	0	0	0	0	0	0	0	0	0	0	0	0	0	0	0	0	0	0	0	0	0	0	0	0	0	0	0	0	0	0	0
AE017334.2	351831				TGTAATTGAA.ACTAAAAATA	A	C	40	PASS	NA	GT	NO	0	0	0	0	0	0	0	0	0	0	0	0	0	0	0	0	0	0	0	0	0	0	0	0	0	0	0	0	0	0	0	0	0	0	0	0	0
AE017334.2	351960				TAATGCGAGG.TGAATGCCTT	T	C	40	PASS	NA	GT	NO	0	0	0	0	0	0	0	0	0	0	0	0	0	0	0	0	0	0	0	0	0	0	0	0	0	0	0	0	0	0	0	0	0	0	0	0	0
AE017334.2	352380				AACATCTGTT.TTTCATAAGT	T	C	40	PASS	NA	GT	NO	0	0	0	0	0	0	0	0	0	0	0	0	0	0	0	0	0	0	0	0	0	0	0	0	0	0	0	0	0	0	0	0	0	0	0	0	0
AE017334.2	352432				AGGAGAATGT.AGCTTTGAAA	A	G	40	PASS	NA	GT	NO	1	1	1	1	0	0	0	0	0	0	0	0	0	0	0	0	1	1	0	0	0	0	0	0	0	0	0	0	0	0	0	0	0	0	0	0	0
AE017334.2	353084	GBAA_RS01910	CDS	amidohydrolase	TTCAGTAAAG.ATGACGAGGT	A	G	40	PASS	NA	GT	NO	0	0	0	0	0	0	0	0	0	0	0	0	0	0	0	0	0	0	0	0	0	0	0	0	0	0	0	0	0	0	0	0	0	0	0	0	0
AE017334.2	354416				AACCCATAGA.GATGATGATT	G	A	40	PASS	NA	GT	NO	0	0	0	0	0	0	0	0	0	0	0	0	0	0	0	0	0	0	0	0	0	0	0	0	0	0	0	0	0	0	0	0	0	0	0	0	0
AE017334.2	357148	GBAA_RS01930	CDS	S-methyl-5-thioribose kinase	AAGGGGTTAC.AGTGTAAAGA	A	G	40	PASS	NA	GT	NO	0	0	0	0	0	0	0	0	0	0	0	0	0	0	0	0	0	0	0	0	0	0	0	0	0	0	0	0	0	0	0	0	0	0	0	0	0
AE017334.2	358573	mtnA	CDS	S-methyl-5-thioribose-1-phosphate isomerase	AGACCGACAG.CAGTAAACTT	C	T	40	PASS	NA	GT	NO	0	0	0	0	0	0	0	0	0	0	0	0	0	0	0	0	0	0	0	0	0	0	0	0	0	0	0	0	0	0	0	0	0	0	0	0	1
AE017334.2	358693	mtnA	CDS	S-methyl-5-thioribose-1-phosphate isomerase	CATAGGGAAG.ATGAAGAAAT	A	C	40	PASS	NA	GT	NO	1	1	1	1	0	0	0	0	0	0	0	0	0	0	0	0	1	1	0	0	0	0	0	0	0	0	0	0	0	0	0	0	0	0	0	0	0
AE017334.2	359536	GBAA_RS01940	CDS	L-fuculose-phosphate aldolase	GGTTTAGATT.GTTATGAAAC	G	A	40	PASS	NA	GT	NO	1	1	1	1	0	0	0	1	1	0	1	1	1	0	0	1	1	1	1	1	1	1	1	1	1	1	1	1	1	1	1	1	1	1	1	1	1
AE017334.2	360092				TTTAAGCAAC.AAATACATAA	A	G	40	PASS	NA	GT	NO	0	0	0	0	0	0	0	0	0	0	0	0	0	0	0	0	0	0	0	0	0	0	0	0	0	0	0	0	0	0	0	0	0	0	0	0	0
AE017334.2	360172				TATTTCGTCC.AATTGTGTCT	A	G	40	PASS	NA	GT	NO	0	0	0	0	0	0	0	0	0	0	0	0	0	0	0	0	0	0	0	0	0	0	0	0	0	0	0	0	0	0	0	0	0	0	0	0	0
AE017334.2	360245				ATGTCTTGGA.CCTACTAAAG	C	T	40	PASS	NA	GT	NO	0	0	0	0	0	0	0	0	0	0	0	0	0	0	0	0	0	0	0	0	0	0	0	0	0	0	0	0	0	0	0	0	0	0	0	0	0
AE017334.2	361469				ATAAAGATAC.TAATTGAAAT	T	G	40	PASS	NA	GT	NO	0	0	0	0	0	0	0	0	0	0	0	0	0	0	0	0	0	0	0	0	0	0	0	0	0	0	0	0	0	0	0	0	0	0	0	0	0
AE017334.2	361809				GTAATCCAGG.CTCAGCAAGT	C	A	40	PASS	NA	GT	NO	0	0	0	0	0	0	0	0	0	0	0	0	0	0	0	0	0	0	0	0	0	0	0	0	0	0	0	0	0	0	0	0	0	0	0	0	0
AE017334.2	362375				TCAGGTAATA.CCTCAGTAGA	C	T	40	PASS	NA	GT	NO	0	0	0	0	0	0	0	0	0	0	0	0	0	0	0	0	0	0	0	0	0	0	0	0	0	0	0	0	0	0	0	0	0	0	0	0	0
AE017334.2	363184				TATTAAAAAT.CTTGAATGTG	C	A	40	PASS	NA	GT	NO	0	0	0	0	0	0	0	0	0	0	0	0	0	0	0	0	0	0	0	0	0	0	0	0	0	0	0	0	0	0	0	0	0	0	0	0	1
AE017334.2	363195	GBAA_RS29445	CDS	hypothetical protein	TTGAATGTGA.GATTTTATAA	G	T	40	PASS	NA	GT	NO	0	0	0	0	0	0	0	0	0	0	0	0	0	0	0	0	0	0	0	0	0	0	0	0	0	0	0	0	0	0	0	0	0	0	0	0	1
AE017334.2	363215	GBAA_RS29445	CDS	hypothetical protein	TATAGTATTA.ACCATATTAA	A	C	40	PASS	NA	GT	NO	0	0	0	0	0	0	1	0	0	0	0	0	0	0	0	0	0	0	0	0	0	0	0	0	0	0	0	0	0	0	0	0	0	0	0	0	0
AE017334.2	363292	GBAA_RS29445	CDS	hypothetical protein	CTATTGATTC.TTTAAATAAT	T	C	40	PASS	NA	GT	NO	0	0	0	0	0	0	0	0	0	0	0	0	0	0	0	0	0	0	0	0	0	0	0	0	0	0	0	0	0	0	0	0	0	0	0	0	0
AE017334.2	364023	GBAA_RS01960	CDS	NAD(P)/FAD-dependent oxidoreductase	AACAGTTCTG.CAGAATGTTT	C	T	40	PASS	NA	GT	NO	0	0	0	0	0	0	0	0	0	0	0	0	0	0	0	0	0	0	0	0	0	0	0	0	0	0	0	0	0	0	0	0	0	0	0	0	0
AE017334.2	364303	GBAA_RS01960	CDS	NAD(P)/FAD-dependent oxidoreductase	AGCATGAAGG.AAAATTACAC	A	T	40	PASS	NA	GT	NO	0	0	0	0	0	0	0	0	0	0	0	0	0	0	0	0	0	0	0	0	0	0	0	0	0	0	0	0	0	0	0	0	0	0	0	0	0
AE017334.2	364452	GBAA_RS01960	CDS	NAD(P)/FAD-dependent oxidoreductase	TTGATTAAGC.AGATGATGAA	A	G	40	PASS	NA	GT	NO	0	0	0	0	0	0	0	0	0	0	0	0	0	0	0	0	0	0	0	0	0	0	0	0	0	0	0	0	0	0	0	0	0	0	0	0	0
AE017334.2	364527	GBAA_RS01965	CDS	hypothetical protein	GTAAATGGGG.TTTTTCCTGT	T	G	40	PASS	NA	GT	NO	1	1	1	1	0	0	0	0	0	0	0	0	0	0	0	0	1	1	1	1	1	1	1	1	1	1	1	1	1	1	1	1	1	1	0	0	1
AE017334.2	365384	GBAA_RS01975	CDS	helix-turn-helix domain-containing protein	GAGAAATATA.AGCAATTAGT	A	G	40	PASS	NA	GT	NO	0	0	0	0	0	0	0	0	0	0	0	0	0	0	0	0	0	0	0	0	0	0	0	0	0	0	0	0	0	0	0	0	0	0	0	0	0
AE017334.2	365960	GBAA_RS01980	CDS	hypothetical protein	TTTCAAATAT.CGTTGGGTGA	C	T	40	PASS	NA	GT	NO	1	1	1	1	0	0	0	0	0	0	0	0	0	0	0	0	1	1	0	0	0	0	0	0	0	0	0	0	0	0	0	0	0	0	0	0	0
AE017334.2	367738				ATTAAAGGGG.TTTTGTTGGT	T	C	40	PASS	NA	GT	NO	0	0	0	0	0	0	0	0	0	0	0	0	0	0	0	0	0	0	0	0	0	0	0	0	0	0	0	0	0	0	0	0	0	0	0	0	0
AE017334.2	368103	GBAA_RS01995	CDS	hypothetical protein	TTGTTATATT.AATTCAGCTT	A	G	40	PASS	NA	GT	NO	0	0	0	0	0	0	0	0	0	0	0	0	0	0	0	0	0	0	0	0	0	0	0	0	0	0	0	0	0	0	0	0	0	0	0	0	0
AE017334.2	368154	GBAA_RS01995	CDS	hypothetical protein	TTTAATCGGC.TTTCAACTTA	T	G	40	PASS	NA	GT	NO	0	0	0	0	0	0	0	0	0	0	0	0	0	0	0	0	0	0	0	0	0	0	0	0	0	0	0	0	0	0	0	0	0	0	0	0	0
AE017334.2	369474	GBAA_RS31360	CDS	ATP-binding protein	GATATGAATG.CATTTATATA	C	T	40	PASS	NA	GT	NO	0	0	0	0	0	0	0	0	0	0	0	0	0	0	0	0	0	0	0	0	0	0	0	0	0	0	0	0	0	0	0	0	0	0	0	0	0
AE017334.2	369853				CACACGCATC.CTTTTTCTAT	C	T	40	PASS	NA	GT	NO	0	0	0	0	0	0	1	0	0	0	0	0	0	0	0	0	0	0	0	0	0	0	0	0	0	0	0	0	0	0	0	0	0	0	0	0	0
AE017334.2	370061	GBAA_RS02015	CDS	hypothetical protein	GAAATTGAGG.AGAAATTAAA	A	G	40	PASS	NA	GT	NO	0	0	0	0	0	0	0	0	0	0	0	0	0	0	0	0	0	0	0	0	0	0	0	0	0	0	0	0	0	0	0	0	0	0	0	0	0
AE017334.2	370325				ATGCTCTTGC.AAAAGCACCA	A	G	40	PASS	NA	GT	NO	1	1	1	1	0	0	0	0	0	0	0	0	0	0	0	0	1	1	0	0	0	0	0	0	0	0	0	0	0	0	0	0	0	0	0	0	0
AE017334.2	370377				GAAAAAGAAA.CGTTTCGTTT	C	A	40	PASS	NA	GT	NO	0	0	0	0	0	0	0	0	0	0	0	0	0	0	0	0	0	0	0	0	0	0	0	0	0	0	0	0	0	0	0	0	0	0	0	0	0
AE017334.2	370706				TAAGAACAGC.TTCGCCTACA	T	C	40	PASS	NA	GT	NO	0	0	0	0	0	0	0	0	0	0	0	0	0	0	0	0	0	0	0	0	0	0	0	0	0	0	0	0	0	0	0	0	0	0	0	0	0
AE017334.2	371137				AGAATTATTC.AGTTTTAAAA	A	G	40	PASS	NA	GT	NO	0	0	0	0	0	0	0	0	0	0	0	0	0	0	0	0	0	0	0	0	0	0	0	0	0	0	0	0	0	0	0	0	0	0	0	0	0
AE017334.2	371182				GTAATTCATT.TCCTTTTTTC	T	C	40	PASS	NA	GT	NO	0	0	0	0	0	0	0	0	0	0	0	0	0	0	0	0	0	0	0	0	0	0	0	0	0	0	0	0	1	0	0	0	0	0	0	0	0
AE017334.2	372205	GBAA_RS02025	CDS	hypothetical protein	GCCATGTCTC.CATTCAATAT	C	G	40	PASS	NA	GT	NO	0	0	0	0	0	0	0	0	0	0	0	0	0	0	0	0	0	0	0	0	0	0	0	0	0	0	0	0	0	0	0	0	0	0	0	0	0
AE017334.2	372884	GBAA_RS02030	CDS	nucleotidyltransferase domain-containing protein	CCGAAAGCAA.CGATATATCA	C	T	40	PASS	NA	GT	NO	0	1	1	0	0	0	0	0	0	0	0	0	0	0	0	0	0	0	0	0	0	0	0	0	0	0	0	0	0	0	0	0	0	0	0	0	0
AE017334.2	373087	GBAA_RS02030	CDS	nucleotidyltransferase domain-containing protein	AGATGAAATT.GAACAGTTGT	G	A	40	PASS	NA	GT	NO	0	0	0	0	0	0	0	0	0	0	0	0	0	0	0	0	0	0	0	0	0	0	0	0	0	0	0	0	0	0	0	0	0	0	0	0	0
AE017334.2	374438				TGAGCTGGTG.ATAGTGCCCA	A	T	40	PASS	NA	GT	NO	0	0	0	0	0	0	0	0	0	0	0	0	0	0	0	0	0	0	0	0	0	0	0	0	0	0	0	0	0	0	0	0	0	0	0	0	0
AE017334.2	375255				CCCGATATAA.GGGACCTTAT	G	A	40	PASS	NA	GT	NO	0	0	0	0	0	0	0	0	0	0	0	0	0	0	0	0	0	0	0	0	0	0	0	0	0	0	0	0	0	0	1	0	0	0	0	0	0
AE017334.2	375457				CGTTTTGGAT.CATCAATGCT	C	T	40	PASS	NA	GT	NO	0	0	0	0	0	0	0	0	0	0	0	0	0	0	0	0	0	0	0	0	0	0	0	0	0	0	0	0	0	0	0	0	0	0	0	0	0
AE017334.2	375644				GTGGATAATC.ACCCTTTTCT	A	C	40	PASS	NA	GT	NO	0	0	0	0	0	0	0	0	0	0	0	0	0	0	0	0	0	0	0	0	0	0	0	0	0	0	0	0	0	0	0	0	0	0	0	0	0
AE017334.2	382874	GBAA_RS02075	CDS	methyl-accepting chemotaxis protein	TTAATATGAT.GCTTGGGAAC	G	A	40	PASS	NA	GT	NO	0	0	0	0	0	0	1	0	0	0	0	0	0	0	0	0	0	0	0	0	0	0	0	0	0	0	0	0	0	0	0	0	0	0	0	0	0
AE017334.2	384065	GBAA_RS02080	CDS	alpha-glucosidase	TATGAATAAG.ACATGGTGGA	A	G	40	PASS	NA	GT	NO	0	0	0	0	0	0	0	0	0	0	0	0	0	0	0	0	0	0	0	0	0	0	0	0	0	0	0	0	0	0	0	0	0	0	0	0	0
AE017334.2	384224	GBAA_RS02080	CDS	alpha-glucosidase	GTATAAGTCA.CCTAATGATG	C	T	40	PASS	NA	GT	NO	0	0	0	0	0	0	0	0	0	0	0	0	0	0	0	0	0	0	0	0	0	0	0	0	0	0	0	0	0	0	0	0	0	0	0	0	0
AE017334.2	385040	GBAA_RS02080	CDS	alpha-glucosidase	CGATAAGCCG.CGTATCGTTT	C	T	40	PASS	NA	GT	NO	0	0	0	0	0	0	0	0	0	0	0	0	0	0	0	0	0	0	0	0	0	0	0	0	0	0	0	0	0	0	0	0	0	0	0	0	0
AE017334.2	385299	GBAA_RS02080	CDS	alpha-glucosidase	GATAATTCAC.GTACGCCTAT	G	A	40	PASS	NA	GT	NO	0	0	0	0	0	0	0	0	0	0	0	0	0	0	0	0	0	0	0	0	0	0	0	0	0	0	0	0	0	0	1	0	0	0	0	0	0
AE017334.2	386551	GBAA_RS02085	CDS	PTS trehalose transporter subunit IIBC	GATAGTGCAC.CAGTTGTTGC	C	T	40	PASS	NA	GT	NO	0	0	0	0	0	0	0	0	0	0	0	0	0	0	0	0	0	0	0	0	0	0	0	0	0	0	0	0	0	0	0	0	0	0	0	0	0
AE017334.2	386750	GBAA_RS02085	CDS	PTS trehalose transporter subunit IIBC	ACAACTTATT.AGCAAATGGA	A	G	40	PASS	NA	GT	NO	0	0	0	0	0	0	0	0	0	0	0	0	0	0	0	0	0	0	0	0	0	0	0	0	0	0	0	0	0	0	0	0	0	0	0	0	0
AE017334.2	387637	GBAA_RS02090	CDS	endonuclease/exonuclease/phosphatase family protein	GTACGATGTC.GTCGCATTGC	G	A	40	PASS	NA	GT	NO	1	1	1	1	0	0	0	1	1	0	1	1	1	0	0	1	1	1	1	1	1	1	1	1	1	1	1	1	1	1	1	1	1	1	1	1	1
AE017334.2	388477				TTGTATTCAT.ACTTTAACTT	A	G	40	PASS	NA	GT	NO	0	0	0	0	0	0	0	0	0	0	0	0	0	0	0	0	0	0	0	0	0	0	0	0	0	0	0	0	0	0	0	0	0	0	0	0	0
AE017334.2	389243	GBAA_RS02095	CDS	YhgE/Pip domain-containing protein	AAGCGCAGTT.CCCAGAAATG	C	T	40	PASS	NA	GT	NO	0	0	0	0	0	0	0	0	0	0	0	0	0	0	0	0	0	0	0	0	0	0	0	0	0	0	0	0	0	0	0	0	0	0	0	0	0
AE017334.2	389904	GBAA_RS02095	CDS	YhgE/Pip domain-containing protein	TATTAAAGAC.ATTGTAAATG	A	G	40	PASS	NA	GT	NO	0	0	0	0	0	0	0	0	0	0	0	0	0	0	0	0	0	0	0	0	0	0	0	0	0	0	0	0	0	0	0	0	0	0	0	0	0
AE017334.2	390263	GBAA_RS02095	CDS	YhgE/Pip domain-containing protein	TTCCGGTTTT.AGAAAGCACA	A	G	40	PASS	NA	GT	NO	0	0	0	0	0	0	0	0	0	0	0	0	0	0	0	0	0	0	0	0	0	0	0	0	0	0	0	0	0	0	0	0	0	0	0	0	0
AE017334.2	391001	GBAA_RS02095	CDS	YhgE/Pip domain-containing protein	TCTTAACGAT.GGGTCTTTCA	G	A	40	PASS	NA	GT	NO	0	0	0	0	0	0	0	0	0	0	0	0	0	0	0	0	0	0	0	0	0	0	0	0	0	0	0	0	0	0	0	0	0	0	0	0	0
AE017334.2	391151	GBAA_RS02095	CDS	YhgE/Pip domain-containing protein	TTTTCGGAAA.CGTAGGGAAA	C	T	40	PASS	NA	GT	NO	1	0	0	0	0	0	0	0	0	0	0	0	0	0	0	0	0	0	0	0	0	0	0	0	0	0	0	0	0	0	0	0	0	0	0	0	0
AE017334.2	393021				TTTAATTGAT.TTGTTGTTTG	T	G	40	PASS	NA	GT	NO	0	0	0	0	0	0	0	0	0	0	0	0	0	0	0	0	0	0	0	0	0	0	0	0	0	0	0	0	0	0	0	0	0	0	0	0	0
AE017334.2	393116				AGGTGTTTGC.ACACGGCCAC	A	G	40	PASS	NA	GT	NO	1	1	1	1	0	0	0	0	0	0	0	0	0	0	0	0	1	1	0	0	0	0	0	0	0	0	0	0	0	0	0	0	0	0	0	0	0
AE017334.2	394789	GBAA_RS02105	CDS	hydroxyethylthiazole kinase	GGAACTAGCA.GCTGCTAAGA	G	A	40	PASS	NA	GT	NO	0	0	0	0	0	0	0	0	0	0	0	0	0	0	0	0	0	0	0	0	0	0	0	0	0	0	0	0	0	0	0	0	0	0	0	0	0
AE017334.2	395023	GBAA_RS02110	CDS	thiamine phosphate synthase	TGAGAGAGGC.ACTTGAAGGT	A	G	40	PASS	NA	GT	NO	0	0	0	0	0	0	0	0	0	0	0	0	0	0	0	0	0	0	0	0	0	0	0	0	0	0	0	0	0	0	0	0	0	0	0	0	0
AE017334.2	395228	GBAA_RS02110	CDS	thiamine phosphate synthase	AGGAATTACT.TCTGTTCGTG	T	G	40	PASS	NA	GT	NO	0	0	0	0	0	0	0	0	0	0	0	0	0	0	0	0	0	0	0	0	0	0	0	0	0	0	0	0	0	0	0	0	0	0	0	0	0
AE017334.2	395298	GBAA_RS02110	CDS	thiamine phosphate synthase	GCACGCTGGG.TAATTGAAAA	T	C	40	PASS	NA	GT	NO	0	0	0	0	0	0	0	0	0	0	0	0	0	0	0	0	0	0	0	0	0	0	0	0	0	0	0	0	0	0	0	0	0	0	0	0	0
AE017334.2	396725				AAATAAGTAA.CAATTGGAGC	C	T	40	PASS	NA	GT	NO	0	0	0	0	0	0	0	0	0	0	0	0	0	0	0	0	0	0	0	0	0	0	0	0	0	0	0	0	0	0	0	0	0	0	0	0	0
AE017334.2	397533	GBAA_RS02120	CDS	methyl-accepting chemotaxis protein	AAAATATTGG.CACAAGCTAT	C	T	40	PASS	NA	GT	NO	0	0	0	0	0	0	0	0	0	0	0	0	0	0	0	0	0	0	0	0	0	0	0	0	0	0	0	0	0	0	0	0	0	0	0	0	0
AE017334.2	397924	GBAA_RS02120	CDS	methyl-accepting chemotaxis protein	TATAAACAAC.TAGATCTTTG	T	C	40	PASS	NA	GT	NO	0	0	0	0	0	0	0	0	0	0	0	0	0	0	0	0	0	0	0	0	0	0	0	0	0	0	0	0	0	0	0	0	0	0	0	0	0
AE017334.2	398857	GBAA_RS02120	CDS	methyl-accepting chemotaxis protein	ATGGAAGCAT.CAGCAAAAGA	C	T	40	PASS	NA	GT	NO	0	0	0	0	0	0	0	0	0	0	0	0	0	0	0	0	0	0	0	0	0	0	0	0	0	0	0	0	0	0	0	0	0	0	0	0	0
AE017334.2	398902	GBAA_RS02120	CDS	methyl-accepting chemotaxis protein	CAAGCTGGTA.CGGAAGAAGC	C	T	40	PASS	NA	GT	NO	0	0	0	0	0	0	0	0	0	0	0	0	0	0	0	0	0	0	0	0	0	0	0	0	0	0	0	0	0	0	0	0	0	0	0	0	0
AE017334.2	399186	GBAA_RS02120	CDS	methyl-accepting chemotaxis protein	ACAAGATATT.GCTGAATTAG	G	T	40	PASS	NA	GT	NO	0	0	0	0	0	0	0	0	0	0	0	0	0	0	0	0	0	0	0	0	0	0	0	0	0	0	0	0	0	0	1	0	1	0	0	0	0
AE017334.2	399388	regulatory	regulatory	TPP riboswitch	TGATCTGGAT.AATGCCAGCG	A	G	40	PASS	NA	GT	NO	0	0	0	0	0	0	0	0	0	0	0	0	0	0	0	0	0	0	0	0	0	0	0	0	0	0	0	0	0	0	0	0	0	0	0	0	0
AE017334.2	399797	GBAA_RS02125	CDS	MTH1187 family thiamine-binding protein	AGATGAAAAA.GTTTGGAAGT	G	T	40	PASS	NA	GT	NO	0	0	0	0	0	0	0	0	0	0	0	0	0	0	0	0	0	0	0	0	0	0	0	0	0	0	0	0	0	0	0	0	0	0	0	0	0
AE017334.2	399920	GBAA_RS02130	CDS	ABC transporter permease	TCGAACCGTG.GATTTTACCG	G	A	40	PASS	NA	GT	NO	0	0	0	0	0	0	0	0	0	0	0	0	0	0	0	0	0	0	0	0	0	0	0	0	0	0	0	0	0	0	0	0	0	0	0	0	0
AE017334.2	400704	GBAA_RS02135	CDS	ABC transporter substrate-binding protein	GTATTAGATT.GGTTTCCGAA	G	A	40	PASS	NA	GT	NO	0	0	0	0	0	0	0	0	0	0	0	0	0	0	0	0	0	0	0	0	0	0	0	0	0	0	0	0	0	0	0	0	0	0	0	0	0
AE017334.2	401153	GBAA_RS02135	CDS	ABC transporter substrate-binding protein	GATTTATTAT.GGATGGGATG	G	A	40	PASS	NA	GT	NO	0	0	0	0	0	0	0	0	0	0	0	0	0	0	0	0	0	0	0	0	0	0	0	0	0	0	0	0	0	0	0	0	0	0	0	0	0
AE017334.2	401315	GBAA_RS02135	CDS	ABC transporter substrate-binding protein	GAGCGCAACG.ACAGAGGGTT	A	G	40	PASS	NA	GT	NO	0	0	0	0	0	0	0	0	0	0	0	0	0	0	0	0	0	0	0	0	0	0	0	0	0	0	0	0	0	0	0	0	0	0	1	0	0
AE017334.2	401345	GBAA_RS02135	CDS	ABC transporter substrate-binding protein	AATTAAAGAG.CCGAAAGAAG	C	T	40	PASS	NA	GT	YES	1	1	1	1	0	0	0	0	0	0	0	0	0	0	0	0	0	0	0	0	0	0	0	0	0	0	0	0	0	0	0	0	0	0	0	0	0
AE017334.2	401465	GBAA_RS02135	CDS	ABC transporter substrate-binding protein	GTGGGGAGTA.CAGAAGGAAG	C	T	40	PASS	NA	GT	NO	0	0	0	0	0	0	0	0	0	0	0	0	0	0	0	0	0	0	0	0	0	0	0	0	0	0	0	0	0	0	0	0	0	0	0	0	0
AE017334.2	403104	GBAA_RS02145	CDS	ABC-F family ATP-binding cassette domain-containing protein	CGAAGTTAAG.TGGGGGACAG	T	C	40	PASS	NA	GT	NO	0	0	0	0	0	0	0	0	0	0	0	0	0	0	0	0	0	0	0	0	0	0	0	0	0	0	0	0	0	0	0	0	0	0	0	1	0
AE017334.2	404359				ATATATATAT.GTAGATAGTT	G	A	40	PASS	NA	GT	NO	1	0	0	0	0	0	0	0	0	0	0	0	0	0	0	0	0	0	0	0	0	0	0	0	0	0	0	0	0	0	0	0	0	0	0	0	0
AE017334.2	404387				AATGAAAATA.ATTCCTATAT	A	T	40	PASS	NA	GT	NO	0	0	0	0	0	0	0	0	0	0	0	0	0	0	0	0	0	0	0	0	0	0	0	0	0	0	0	0	0	0	0	0	0	0	0	0	0
AE017334.2	404435				GACAATAGAG.GTTAAAGGAA	G	C	40	PASS	NA	GT	NO	1	1	1	1	0	0	0	0	0	0	0	0	0	0	0	0	1	1	1	1	1	1	1	1	1	1	1	1	1	1	1	1	1	1	0	1	1
AE017334.2	404486				AACTTCATAT.TGGAAACTAA	T	C	40	PASS	NA	GT	NO	0	0	0	0	0	0	0	0	0	0	0	0	0	0	0	0	0	0	0	0	0	0	0	0	0	0	0	0	0	0	0	0	0	0	0	0	0
AE017334.2	404778				TTTAGAATCC.CAAACTTGTG	C	T	40	PASS	NA	GT	NO	0	0	0	0	0	0	0	0	0	0	0	0	0	0	0	0	0	0	0	0	0	0	0	0	0	0	0	0	0	0	0	0	0	0	0	0	0
AE017334.2	405303				GCGACAGTCA.CCACTAAGCT	C	T	40	PASS	NA	GT	NO	0	0	0	0	0	0	0	0	0	0	0	0	0	0	0	0	0	0	0	0	0	0	0	0	0	0	0	0	0	0	0	0	0	0	0	0	0
AE017334.2	405765				TGCATTATGG.TTAGAAGTAG	T	G	40	PASS	NA	GT	NO	0	0	0	0	0	0	1	0	0	0	0	0	0	0	0	0	0	0	0	0	0	0	0	0	0	0	0	0	0	0	0	0	0	0	0	0	0
AE017334.2	405787				TCCCATCCAC.CGTGGAAATC	C	T	40	PASS	NA	GT	NO	0	0	0	0	0	0	0	1	0	0	0	0	0	0	0	0	0	0	0	0	0	0	0	0	0	0	0	0	0	0	0	0	0	0	0	0	0
AE017334.2	406142				TAGACCAAGT.CCAGCCACCA	C	T	40	PASS	NA	GT	NO	1	1	1	1	0	0	0	0	0	0	0	0	0	0	0	0	1	1	0	0	0	0	0	0	0	0	0	0	0	0	0	0	0	0	0	0	0
AE017334.2	408688	GBAA_RS02170	CDS	TetR family transcriptional regulator	ATACAGTCTG.GAGAGTTTCG	G	A	40	PASS	NA	GT	NO	0	0	0	0	0	0	0	0	0	0	0	0	0	0	0	0	0	0	0	0	0	0	0	0	0	0	0	0	0	0	0	0	0	0	0	0	0
AE017334.2	408850				GAATAATAGG.TCAGTTGCTT	T	C	40	PASS	NA	GT	NO	0	0	0	0	0	0	0	0	0	0	0	0	0	0	0	0	0	0	0	0	0	0	0	0	0	0	0	0	0	0	0	0	0	0	0	0	0
AE017334.2	410758	GBAA_RS02185	CDS	hypothetical protein	GCTTTAATAG.ATGGATTGAT	A	G	40	PASS	NA	GT	NO	0	0	0	0	0	0	0	0	0	0	0	0	0	0	0	0	0	0	0	0	0	0	0	0	0	0	0	0	0	0	0	0	0	0	0	0	0
AE017334.2	411979				CAAGTATAGA.AATTAAAAGT	A	G	40	PASS	NA	GT	NO	0	1	1	0	0	0	0	0	0	0	0	0	0	0	0	0	0	0	0	0	0	0	0	0	0	0	0	0	0	0	0	0	0	0	0	0	0
AE017334.2	413724				TAAGGGAATC.CATGGAAGGA	C	T	40	PASS	NA	GT	NO	0	0	0	0	0	0	0	0	0	0	0	0	0	0	0	0	0	0	0	0	0	0	0	0	0	0	0	0	0	0	0	0	0	0	0	0	0
AE017334.2	413880	GBAA_RS02200	CDS	hypothetical protein	TTAGTCTAAT.ACTTCTTTGT	A	G	40	PASS	NA	GT	NO	0	0	0	0	0	0	0	0	0	0	0	0	0	0	0	0	0	0	0	0	0	0	0	0	0	0	0	0	0	0	0	0	0	0	0	0	0
AE017334.2	415544	GBAA_RS02205	CDS	proline--tRNA ligase	TTGAGGAAAT.TCATAACTCT	T	A	40	PASS	NA	GT	NO	0	0	0	0	0	0	0	0	0	0	0	0	0	0	0	0	0	0	0	0	0	0	0	0	0	0	0	0	0	0	0	0	0	0	0	0	0
AE017334.2	417874				CTTGGAAAAT.GCTTTGTAGA	G	A	40	PASS	NA	GT	NO	0	0	0	0	0	0	0	0	0	0	0	0	0	0	0	0	0	0	0	0	0	0	0	0	0	0	0	0	0	0	0	0	0	0	0	0	0
AE017334.2	417981	GBAA_RS02220	CDS	TerD family protein	TTGGCTTAGG.TTGGGATCCA	T	C	40	PASS	NA	GT	NO	0	0	0	0	0	0	0	0	0	0	0	0	0	0	0	0	0	0	0	0	0	0	0	0	0	0	0	0	0	0	0	0	0	0	0	0	0
AE017334.2	418624	GBAA_RS02225	CDS	TerD family protein	AATCGTTATG.ACGGACAAAA	A	G	40	PASS	NA	GT	NO	0	0	0	0	0	0	0	0	0	0	0	0	0	0	0	0	0	0	0	0	0	0	0	0	0	0	0	0	0	0	0	0	0	1	0	0	0
AE017334.2	418635	GBAA_RS02225	CDS	TerD family protein	CGGACAAAAC.GATTTCGATT	G	A	40	PASS	NA	GT	NO	0	0	0	0	0	0	0	0	0	0	0	0	0	0	0	0	0	0	0	0	0	0	0	0	0	0	0	0	0	0	0	0	0	0	0	0	1
AE017334.2	419088	GBAA_RS02225	CDS	TerD family protein	TAATTTCGGT.TTAGATGTAG	T	G	40	PASS	NA	GT	NO	0	0	0	0	0	0	0	0	0	0	0	0	0	0	0	0	0	0	0	0	0	0	0	0	0	0	0	0	0	0	0	0	0	0	0	0	0
AE017334.2	419289	GBAA_RS02230	CDS	TerD family protein	TCTTATGACG.GTGGATCAGA	G	A	40	PASS	NA	GT	NO	1	1	1	1	0	0	0	0	0	0	0	0	0	0	0	0	1	1	0	0	0	0	0	0	0	0	0	0	0	0	0	0	0	0	0	0	0
AE017334.2	419920	GBAA_RS02235	CDS	TerC family protein	TTGCAGGATC.CAGTATCTTG	C	T	40	PASS	NA	GT	NO	0	0	0	0	0	0	0	0	0	0	0	0	0	0	0	0	0	0	0	0	0	0	0	0	0	0	0	0	0	0	0	0	0	0	0	0	0
AE017334.2	420647				AATGGGTTTG.CTCGTTTTAC	C	G	40	PASS	NA	GT	NO	0	0	0	0	0	0	0	0	0	0	0	0	0	0	0	0	0	0	0	0	0	0	0	0	0	0	0	0	0	0	0	0	0	0	0	0	0
AE017334.2	420783	GBAA_RS02240	CDS	hypothetical protein	CATTAAAAGA.TGAATCAGAT	T	G	40	PASS	NA	GT	NO	0	0	0	0	0	0	0	0	0	0	0	0	0	0	0	0	0	0	0	0	0	0	0	0	0	0	0	0	0	0	0	0	0	0	0	0	0
AE017334.2	421615	GBAA_RS02240	CDS	hypothetical protein	TACATTAAAA.ACAACATATG	A	G	40	PASS	NA	GT	NO	0	0	0	0	0	0	0	0	0	0	0	0	0	0	0	0	0	0	0	0	0	0	0	0	0	0	0	0	0	0	0	0	0	0	0	0	0
AE017334.2	421809	GBAA_RS02240	CDS	hypothetical protein	TTAATACATT.TCCGTTTACG	T	C	40	PASS	NA	GT	NO	0	0	0	0	0	0	0	0	0	0	0	0	0	0	0	0	0	0	0	0	0	0	0	0	0	0	0	0	0	0	0	0	0	0	0	0	0
AE017334.2	422826	GBAA_RS02245	CDS	toxic anion resistance protein	TGAAAAAATC.GATTGGTACG	G	A	40	PASS	NA	GT	NO	1	1	1	1	0	0	0	0	0	0	0	0	0	0	0	0	1	1	1	1	1	1	1	1	1	1	1	1	1	1	1	1	1	1	0	1	1
AE017334.2	423357	GBAA_RS02245	CDS	toxic anion resistance protein	GGAACATTAT.TTCAAGAGGT	T	C	40	PASS	NA	GT	NO	0	0	0	0	0	0	0	0	0	0	0	0	0	0	0	0	0	0	0	0	0	0	0	0	0	0	0	0	0	0	0	0	0	0	0	0	0
AE017334.2	423423	GBAA_RS02245	CDS	toxic anion resistance protein	AAGAAAGTCG.TAAGCGTATG	T	C	40	PASS	NA	GT	NO	0	0	0	0	0	0	0	0	0	0	0	0	0	0	0	0	0	0	0	0	0	0	0	0	0	0	0	0	0	0	0	0	0	0	0	0	0
AE017334.2	423635				AGGGGCGGGA.TGGAGATGAT	T	C	40	PASS	NA	GT	NO	0	0	0	0	0	0	0	0	0	0	0	0	0	0	0	0	0	0	0	0	0	0	0	0	0	0	0	0	0	0	0	0	0	0	0	0	0
AE017334.2	425246				CGAATGATAA.CATTTTGTTT	C	T	40	PASS	NA	GT	NO	0	0	0	0	0	0	0	0	0	0	0	0	0	0	0	0	0	0	0	0	0	0	0	0	0	0	0	0	0	0	0	0	0	0	0	0	0
AE017334.2	426037				CCATAAAGAG.CGTTTTTGTT	C	T	40	PASS	NA	GT	NO	0	0	0	0	0	0	0	0	0	0	0	0	0	0	0	0	0	0	0	0	0	0	0	0	0	0	0	0	0	0	0	0	0	0	0	0	0
AE017334.2	426177				AATTGCTCAT.AAGTAAGCAC	A	G	40	PASS	NA	GT	NO	0	0	0	0	0	0	0	0	0	0	0	0	0	0	0	0	0	0	0	0	0	0	0	0	0	0	0	0	0	0	0	0	0	0	0	0	0
AE017334.2	427702	GBAA_RS02265	CDS	hypothetical protein	TATGAAAGAA.TCACGTGAAC	T	G	40	PASS	NA	GT	NO	0	0	0	0	0	0	0	0	0	0	0	0	0	0	0	0	0	0	0	0	0	0	0	0	0	0	0	0	0	0	0	0	0	0	0	0	0
AE017334.2	427895	GBAA_RS02270	CDS	YihY/virulence factor BrkB family protein	ATGATGTAGC.GGGCTTGGCA	G	T	40	PASS	NA	GT	NO	0	0	0	0	0	0	0	0	0	0	0	0	0	0	0	0	0	0	0	0	0	0	0	0	0	0	0	0	0	0	0	0	0	0	0	0	0
AE017334.2	429899				AACGAGTGCA.CAAGGAGATG	C	T	40	PASS	NA	GT	NO	0	0	0	0	0	0	0	0	0	0	0	0	0	0	0	0	0	0	0	0	0	0	0	0	0	0	0	0	0	0	0	0	0	0	0	0	0
AE017334.2	430591				TTGCATATCC.ACCAACTATA	A	G	40	PASS	NA	GT	NO	0	0	0	0	0	0	0	0	0	0	0	0	0	0	0	0	0	0	0	0	0	0	0	0	0	0	0	0	0	0	0	0	0	0	0	0	1
AE017334.2	430749				TGAGAAATAG.ATTTTTGTAC	A	C	40	PASS	NA	GT	NO	0	0	0	0	0	0	0	0	0	0	0	0	0	0	0	0	0	0	0	0	0	0	0	0	0	0	0	0	0	0	0	0	0	0	0	0	1
AE017334.2	430767				ACTTGTAATG.TTTTTACTTC	T	C	40	PASS	NA	GT	NO	0	0	0	0	0	0	0	0	0	0	0	0	0	0	0	0	0	0	0	0	0	0	0	0	0	0	0	0	0	0	0	0	0	0	0	0	1
AE017334.2	431364	GBAA_RS02280	CDS	DMT family transporter	ATATTGGAAT.GAGTTATAGC	G	C	40	PASS	NA	GT	NO	0	0	0	0	0	0	0	0	0	0	0	0	0	0	0	0	0	0	0	0	0	0	0	0	0	0	0	0	0	0	0	0	0	1	0	0	0
AE017334.2	432009				TAGCATAGAT.AATGGGAAAA	A	G	40	PASS	NA	GT	NO	0	0	0	0	0	0	0	0	0	0	0	0	0	0	0	0	0	0	0	0	0	0	0	0	0	0	0	0	0	0	0	0	0	0	0	1	0
AE017334.2	432033				TACAATGGAA.GAACAGTACT	G	A	40	PASS	NA	GT	NO	0	0	0	0	0	0	0	0	0	0	0	0	0	0	0	0	0	0	0	0	0	0	0	0	0	0	0	0	0	0	0	0	0	0	0	0	0
AE017334.2	433194	lepB	CDS	signal peptidase I	AGGTAATTGT.GAATAAGTTG	G	A	40	PASS	NA	GT	NO	0	0	0	0	0	0	0	0	0	0	0	0	0	0	0	0	0	0	0	0	0	0	0	0	0	0	0	0	0	0	0	0	0	0	0	0	0
AE017334.2	433277	lepB	CDS	signal peptidase I	GTAAAAAGGG.GTATTGGTTT	G	T	40	PASS	NA	GT	NO	1	1	1	1	0	0	0	1	1	0	1	1	1	0	0	1	1	1	1	1	1	1	1	1	1	1	1	1	1	1	1	1	1	1	1	1	1
AE017334.2	434890				CGTAAATAAG.GCTATCTGCC	G	A	40	PASS	NA	GT	NO	0	0	0	0	0	0	0	0	0	0	0	0	0	0	0	0	0	0	0	0	0	0	0	0	0	0	0	0	0	0	0	0	0	0	0	0	0
AE017334.2	435861				TTTGTTCGAA.TTCCTTCTTG	T	C	40	PASS	NA	GT	NO	0	0	0	0	0	0	0	0	0	0	0	0	0	0	0	0	0	0	0	0	0	0	0	0	0	0	0	0	0	0	0	0	0	0	0	0	0
AE017334.2	436058				TGTAAGAGTT.GTATCTTCCG	G	A	40	PASS	NA	GT	NO	0	0	0	0	0	0	0	0	0	0	0	0	0	0	0	0	0	1	0	0	0	0	0	0	0	0	0	0	0	0	0	0	0	0	0	0	0
AE017334.2	436832				GAATAACGAT.CGTGCATAGG	C	T	40	PASS	NA	GT	NO	0	0	0	0	0	0	0	0	0	0	0	0	0	0	0	0	0	0	0	0	0	0	0	0	0	0	0	0	0	0	0	0	0	0	0	0	0
AE017334.2	437581				TAGTTTATCG.ACAGGAGCCA	A	G	40	PASS	NA	GT	NO	0	0	0	0	0	0	0	0	0	0	0	0	0	0	0	0	0	0	0	0	0	0	0	0	0	0	0	0	0	0	0	0	0	0	0	0	0
AE017334.2	437778				AACGAACCGT.CGTAGCGACA	C	T	40	PASS	NA	GT	NO	0	0	0	0	0	0	0	0	0	0	0	0	0	0	0	0	1	1	0	0	0	0	0	0	0	0	0	0	0	0	0	0	0	0	0	0	0
AE017334.2	437953				GAAATAATCC.CCACCTTATA	C	T	40	PASS	NA	GT	NO	0	0	0	0	0	0	0	0	0	0	0	0	0	0	0	0	0	0	0	0	0	0	0	0	0	0	0	0	0	0	0	0	0	0	0	0	0
AE017334.2	437976				TTAATAAGGT.GGGGATTATT	G	C	40	PASS	NA	GT	NO	0	0	0	0	0	0	0	0	0	0	0	0	0	0	0	0	0	0	0	0	0	0	0	0	0	0	0	0	0	0	0	0	0	0	0	0	1
AE017334.2	438736				AATTTACATT.TCCTCTATTT	T	A	40	PASS	NA	GT	NO	0	0	0	0	0	0	0	0	0	0	0	0	0	0	0	0	0	0	0	0	0	0	0	0	0	0	0	0	0	0	0	0	0	0	0	0	0
AE017334.2	439686	cax	CDS	calcium/proton exchanger	TAAAAATAAA.GTAAATATTG	G	A	40	PASS	NA	GT	NO	0	0	0	0	0	0	0	0	0	0	0	0	0	0	0	0	0	0	0	0	0	0	0	0	0	0	0	0	0	0	0	0	0	0	0	0	0
AE017334.2	441647				GATTTGAGTG.GGAACGCCTC	G	C	40	PASS	NA	GT	NO	1	1	1	1	0	0	0	0	0	0	0	0	0	0	0	0	1	1	1	1	1	1	1	1	1	1	1	1	1	1	1	1	1	1	0	0	1
AE017334.2	443248	GBAA_RS02340	CDS	class I fumarate hydratase	AATCCAATTC.CAGAATTACA	C	T	40	PASS	NA	GT	NO	0	0	0	0	0	0	0	0	0	0	0	0	0	0	0	0	0	0	0	0	0	0	0	0	0	0	0	0	0	0	0	0	0	0	0	0	0
AE017334.2	444080	GBAA_RS02340	CDS	class I fumarate hydratase	AATTAGCGAG.CTTTAAAGAG	C	T	40	PASS	NA	GT	NO	0	0	0	0	0	0	0	0	0	0	0	0	0	0	0	0	0	0	0	0	0	0	0	0	0	0	0	0	0	0	0	0	0	0	0	0	0
AE017334.2	445205	GBAA_RS02350	CDS	hypothetical protein	TATAGACGAG.GAACAGATTG	G	T	40	PASS	NA	GT	NO	0	0	0	0	0	0	0	0	0	0	0	0	0	0	0	0	0	0	0	0	0	0	0	0	0	0	0	0	0	0	0	0	0	0	0	0	0
AE017334.2	445658	GBAA_RS02355	CDS	DNA-3-methyladenine glycosylase 2 family protein	CAGCGGTACA.TTAAATTTAG	T	G	40	PASS	NA	GT	NO	0	0	0	0	0	0	0	0	0	0	0	0	0	0	0	0	0	0	0	0	0	0	0	0	0	0	0	0	0	0	0	0	0	0	0	0	0
AE017334.2	446331	GBAA_RS02360	CDS	RNA methyltransferase	AACGCTTGGC.ATGGAAAATC	A	G	40	PASS	NA	GT	NO	0	0	0	0	0	0	0	0	0	0	0	0	0	0	0	0	0	0	0	0	0	0	0	0	0	0	0	0	0	0	0	0	0	0	0	0	0
AE017334.2	448447				TCCAGTGATA.GGATCTTTCC	G	A	40	PASS	NA	GT	NO	0	0	0	0	0	0	0	0	0	0	0	0	0	0	0	0	0	0	0	0	0	0	0	0	0	0	0	0	0	0	0	0	0	0	0	0	0
AE017334.2	449615				CTATATATGG.TCGTTTAACT	T	G	40	PASS	NA	GT	NO	1	1	1	1	0	0	0	0	0	0	0	0	0	0	0	0	1	1	0	0	0	0	0	0	0	0	0	0	0	0	0	0	0	0	0	0	0
AE017334.2	449659				ATGGTTTCTG.GAAATAAATC	G	A	40	PASS	NA	GT	NO	1	1	1	1	0	0	0	0	0	0	0	0	0	0	0	0	1	1	0	0	0	0	0	0	0	0	0	0	0	0	0	0	0	0	0	0	0
AE017334.2	449953				CACAAGGGGA.ACATCTGCCA	A	G	40	PASS	NA	GT	NO	0	0	0	0	0	0	0	0	0	0	0	0	0	0	0	0	0	0	0	0	0	0	0	0	0	0	0	0	0	0	0	0	0	0	0	0	0
AE017334.2	451039	GBAA_RS02375	CDS	hypothetical protein	AAAGGCATAT.TCAATGATAC	T	C	40	PASS	NA	GT	NO	0	0	0	0	0	0	0	0	0	0	0	0	0	0	0	0	0	0	0	0	0	0	0	0	0	0	0	0	0	0	0	0	0	0	0	0	0
AE017334.2	451403	GBAA_RS02380	CDS	hypothetical protein	CATCTGAGCC.TGTTGTTCAA	T	C	40	PASS	NA	GT	NO	0	0	0	0	0	0	0	0	0	0	0	0	0	0	0	0	0	0	0	0	0	0	0	0	0	0	0	0	0	0	0	0	0	0	0	0	0
AE017334.2	451495				TTTTAAATGA.CATCGTCTTA	C	A	40	PASS	NA	GT	NO	0	0	0	0	0	0	0	0	0	0	0	0	0	0	0	0	0	0	0	0	0	0	0	0	0	0	0	0	0	0	0	0	0	0	0	0	1
AE017334.2	451665				GTTTTAGAGA.ACAAGGAAAC	A	G	40	PASS	NA	GT	NO	0	0	0	0	0	0	0	0	0	0	0	0	0	0	0	0	0	0	0	0	0	0	0	0	0	0	0	0	0	0	0	0	0	0	0	0	0
AE017334.2	451692				GAAGAGGTTT.TAAAAGAGAT	T	A	40	PASS	NA	GT	NO	0	0	0	0	0	0	1	0	0	0	0	0	0	0	0	0	0	0	0	0	0	0	0	0	0	0	0	0	0	0	0	0	0	0	0	0	0
AE017334.2	451750				CTAACTGAGT.AGTTAGCTTC	A	G	40	PASS	NA	GT	NO	0	0	0	0	0	0	0	0	0	0	0	0	0	0	0	0	0	0	0	0	0	0	0	0	0	0	0	0	0	0	0	0	0	0	0	0	1
AE017334.2	452141				TCTCAGTAAA.TCCTTAATTA	T	C	40	PASS	NA	GT	NO	0	0	0	0	0	0	0	0	0	0	0	0	0	0	0	0	0	0	0	0	0	0	0	0	0	0	0	0	0	0	0	0	0	0	0	0	0
AE017334.2	452368	GBAA_RS02390	CDS	helix-turn-helix transcriptional regulator	TTGGTATATC.GACTATTTAT	G	A	40	PASS	NA	GT	NO	0	0	0	0	0	0	0	0	0	0	0	0	0	0	0	0	0	0	0	0	0	0	0	0	0	0	0	0	0	0	0	0	0	0	0	0	0
AE017334.2	452393	GBAA_RS02390	CDS	helix-turn-helix transcriptional regulator	TAAAATTGAA.AGTGGATATA	A	G	40	PASS	NA	GT	NO	0	0	0	0	0	0	0	0	0	0	0	0	0	0	0	0	0	0	0	0	0	0	0	0	0	0	0	0	0	0	0	0	0	0	0	0	0
AE017334.2	452439	GBAA_RS02390	CDS	helix-turn-helix transcriptional regulator	TATCAGGAAG.TATTTGATAT	T	G	40	PASS	NA	GT	NO	0	0	0	0	0	0	0	0	0	0	0	0	0	0	0	0	0	0	0	0	0	0	0	0	0	0	0	0	0	0	0	0	0	0	0	0	0
AE017334.2	452501	GBAA_RS02390	CDS	helix-turn-helix transcriptional regulator	TGATAAAAAA.TTTATCATTT	T	A	40	PASS	NA	GT	NO	0	0	0	0	0	0	0	0	0	0	0	0	0	0	0	0	0	0	0	0	0	0	0	0	0	0	0	0	0	0	0	0	0	0	0	0	0
AE017334.2	454306	GBAA_RS02415	CDS	DnaD domain protein	CAAGTAAAAG.ATGCATGTGA	A	G	40	PASS	NA	GT	NO	0	0	0	0	0	0	0	0	0	0	0	0	0	0	0	0	0	0	0	0	0	0	0	0	0	0	0	0	0	0	0	0	0	0	0	0	0
AE017334.2	454501	GBAA_RS02415	CDS	DnaD domain protein	CAAAACGAAC.CACCCTCTTA	C	T	40	PASS	NA	GT	NO	0	0	0	0	0	0	0	0	0	0	0	0	0	0	0	0	0	0	0	0	0	0	0	0	0	0	0	0	0	0	0	0	0	0	0	0	0
AE017334.2	486738				CGAATTACCC.TTTTTCCTTC	T	C	40	PASS	NA	GT	NO	0	0	0	0	0	0	0	0	0	0	0	0	0	0	0	0	0	0	0	0	0	0	0	0	0	0	0	0	0	0	0	0	0	0	0	0	0
AE017334.2	486997				CTAATTTTAA.TGCTTCTATA	T	C	40	PASS	NA	GT	NO	1	1	1	1	0	0	0	0	0	0	0	0	0	0	0	0	1	1	0	0	0	0	0	0	0	0	0	0	0	0	0	0	0	0	0	0	0
AE017334.2	487308				AATCGCAAAA.TTTTTTTGCT	T	A	40	PASS	NA	GT	NO	0	0	0	0	0	0	0	0	0	0	0	0	0	0	0	0	0	0	0	0	0	0	0	0	0	0	0	0	0	0	0	0	0	0	0	0	0
AE017334.2	488131	GBAA_RS02665	CDS	amino acid permease	CCTGCAGCGG.GTTATGTAGT	G	A	40	PASS	NA	GT	NO	0	0	0	0	0	0	0	0	0	0	0	0	0	0	0	0	0	0	0	0	0	0	0	0	0	0	0	0	0	0	0	0	0	0	0	0	0
AE017334.2	488260	GBAA_RS02665	CDS	amino acid permease	GTAGTGTTTG.CGGTACTGCT	C	T	40	PASS	NA	GT	NO	0	0	0	0	0	0	0	0	0	0	0	0	0	0	0	0	0	0	0	0	0	0	0	0	0	0	0	0	0	0	0	0	0	0	0	0	0
AE017334.2	488783	GBAA_RS02665	CDS	amino acid permease	CAGGATTATA.CGCAACTTCT	C	T	40	PASS	NA	GT	NO	0	0	0	0	0	0	0	0	0	0	0	0	0	0	0	0	0	0	0	0	0	0	0	0	0	0	0	0	0	0	0	0	0	0	0	0	0
AE017334.2	493325				ATAAATCCAT.CAGTTCTTCG	C	T	40	PASS	NA	GT	NO	0	0	0	0	0	0	0	0	0	0	0	0	0	0	0	0	0	0	0	0	0	0	0	0	0	0	0	0	0	0	0	0	0	0	0	0	0
AE017334.2	493571				GTTTAGAAGG.ACTCGTCGTT	A	G	40	PASS	NA	GT	NO	0	0	0	0	0	0	0	0	1	0	0	1	0	0	0	0	0	0	0	0	0	0	0	0	0	0	0	0	0	0	0	0	0	0	0	0	0
AE017334.2	494958	GBAA_RS02705	CDS	PTS acetylglucosamine transporter subunit IIB	AATGCAGCTG.GCGATATTGT	G	A	40	PASS	NA	GT	NO	0	0	0	0	0	0	0	0	0	0	0	0	0	0	0	0	0	0	0	0	0	0	0	0	0	0	0	0	0	0	0	0	0	0	0	0	0
AE017334.2	497650	GBAA_RS02715	CDS	hypothetical protein	TGGACAGTTA.ACGGGTGTTA	A	G	40	PASS	NA	GT	NO	0	0	0	0	0	0	0	0	0	0	0	0	0	0	0	0	0	0	0	0	0	0	0	0	0	0	0	0	0	0	0	0	0	0	0	0	0
AE017334.2	497856	GBAA_RS02720	CDS	hypothetical protein	TCAGGTGTGC.TTTTATCTGT	T	C	40	PASS	NA	GT	NO	0	0	0	0	0	0	0	0	0	0	0	0	0	0	0	0	0	1	0	0	0	0	0	0	0	0	0	0	0	0	0	0	0	0	0	0	0
AE017334.2	499111	GBAA_RS02725	CDS	glycosyltransferase	ATATTTCATC.CAGCAGATCC	C	T	40	PASS	NA	GT	NO	1	0	0	0	0	0	0	0	0	0	0	0	0	0	0	0	0	0	0	0	0	0	0	0	0	0	0	0	0	0	0	0	0	0	0	0	0
AE017334.2	499161	GBAA_RS02725	CDS	glycosyltransferase	GGTAGCGAAA.CGACCAGATT	C	T	40	PASS	NA	GT	NO	0	0	0	0	0	0	0	0	0	0	0	0	0	0	0	0	0	0	0	0	0	0	0	0	0	0	0	0	0	0	0	0	0	0	0	0	0
AE017334.2	500774	GBAA_RS02740	CDS	NAD-dependent epimerase/dehydratase family protein	TAAGAAATGT.TTAATTACAG	T	G	40	PASS	NA	GT	NO	0	0	0	0	0	0	0	0	0	0	1	0	1	0	0	0	0	0	0	0	0	0	0	0	0	0	0	0	0	0	0	0	0	0	0	0	0
AE017334.2	500787	GBAA_RS02740	CDS	NAD-dependent epimerase/dehydratase family protein	ATTACAGGCG.GAGCAGGATT	G	A	40	PASS	NA	GT	NO	0	0	0	0	0	0	0	0	0	0	0	0	0	0	0	0	0	0	0	0	0	0	0	0	0	0	0	0	0	0	0	0	0	0	0	0	0
AE017334.2	500989	GBAA_RS02740	CDS	NAD-dependent epimerase/dehydratase family protein	TTCATTTAGC.AGCAATTTTA	A	G	40	PASS	NA	GT	NO	0	0	0	0	0	0	0	0	0	0	0	0	0	0	0	0	0	0	0	0	0	0	0	0	0	0	0	0	0	0	0	0	0	0	1	0	0
AE017334.2	501752	GBAA_RS02745	CDS	glycosyltransferase	TTCCTGCATG.GAATGAAATC	G	T	40	PASS	NA	GT	NO	0	0	0	0	0	0	0	0	0	0	0	0	0	0	0	0	0	0	0	0	0	0	0	0	0	0	0	0	0	0	0	0	0	0	0	0	0
AE017334.2	503301	GBAA_RS02750	CDS	hypothetical protein	CTTTTTTGTT.CTGTTATAAA	C	A	40	PASS	NA	GT	NO	0	0	0	0	0	0	0	0	0	0	0	0	0	0	0	0	0	0	0	0	0	0	0	0	0	0	0	0	0	0	0	0	0	0	0	0	0
AE017334.2	503384	GBAA_RS02750	CDS	hypothetical protein	AAAATAGGAC.TCGTATATAA	T	C	40	PASS	NA	GT	NO	0	0	0	0	0	0	0	0	0	0	0	0	0	0	0	0	0	0	0	0	0	0	0	0	0	0	0	0	0	0	0	0	0	0	0	0	0
AE017334.2	503449				TTTAAAATGA.GGTTAACACT	G	A	40	PASS	NA	GT	NO	1	1	1	1	0	0	0	0	0	0	0	0	0	0	0	0	1	1	0	0	0	0	0	0	0	0	0	0	0	0	0	0	0	0	0	0	0
AE017334.2	503492				ATTTCACAAA.CATGTCACAA	C	A	40	PASS	NA	GT	NO	0	0	0	0	0	0	0	0	1	0	0	1	0	0	0	0	0	0	0	0	0	0	0	0	0	0	0	0	0	0	0	0	0	0	0	0	0
AE017334.2	503707	GBAA_RS02755	CDS	formate C-acetyltransferase	AATGTAAACG.TTTACGAGGG	T	C	40	PASS	NA	GT	NO	0	0	0	0	0	0	0	0	0	0	0	0	0	0	0	0	0	0	0	0	0	0	0	0	0	0	0	0	0	0	0	0	0	0	0	0	0
AE017334.2	504212	GBAA_RS02755	CDS	formate C-acetyltransferase	TAAATTTAAC.TGGCGGTGTA	T	G	40	PASS	NA	GT	NO	0	0	0	0	0	0	0	0	0	0	0	0	0	0	0	0	0	0	0	0	0	0	0	0	0	0	0	0	0	0	0	0	0	0	0	0	0
AE017334.2	504683	GBAA_RS02755	CDS	formate C-acetyltransferase	ATTTAGGACC.AGCTCCAGAA	A	G	40	PASS	NA	GT	NO	0	0	0	0	0	0	0	0	0	0	0	0	0	0	0	0	0	0	0	0	0	0	0	0	0	0	0	0	0	0	0	0	0	0	0	0	0
AE017334.2	506598	pflA	CDS	pyruvate formate lyase-activating protein	GAATGTAGAA.CCACCTACTG	C	G	40	PASS	NA	GT	NO	0	0	0	0	0	0	0	0	0	0	0	0	0	0	0	0	0	0	0	0	0	0	0	0	0	0	0	0	0	0	0	0	0	0	0	0	0
AE017334.2	507034				TATGCAATAT.GGAGAAACAA	G	A	40	PASS	NA	GT	NO	0	0	0	0	0	0	0	0	0	0	0	0	0	0	0	0	0	0	0	0	0	0	0	0	0	0	0	0	0	0	0	0	1	0	0	0	0
AE017334.2	507075	GBAA_RS02765	CDS	diglucosyl diacylglycerol synthase	TGATAAAAAA.CCCCAAGGTT	C	A	40	PASS	NA	GT	NO	0	0	0	0	0	0	0	0	0	0	0	0	0	0	0	0	0	0	0	0	0	0	0	0	0	0	0	0	0	0	0	0	0	0	0	0	0
AE017334.2	507240	GBAA_RS02765	CDS	diglucosyl diacylglycerol synthase	ATTTATATTT.AAAAAGTTAT	A	T	40	PASS	NA	GT	NO	0	0	0	0	0	0	0	0	0	0	0	0	0	0	0	0	0	0	0	0	0	0	0	0	0	0	0	0	0	0	0	0	0	0	0	0	0
AE017334.2	507299	GBAA_RS02765	CDS	diglucosyl diacylglycerol synthase	GTAGAAAAAA.TTTATGATAA	T	A	40	PASS	NA	GT	NO	0	0	0	0	0	0	0	0	0	0	0	0	0	0	0	0	0	0	0	0	0	0	0	0	0	0	0	0	0	0	0	0	0	0	0	0	0
AE017334.2	507325	GBAA_RS02765	CDS	diglucosyl diacylglycerol synthase	AGCATCTTGG.TATGCGAATT	T	C	40	PASS	NA	GT	NO	0	0	0	0	0	0	0	0	0	0	0	0	0	0	0	0	0	0	0	0	0	0	0	0	0	0	0	0	0	0	0	0	0	0	0	0	0
AE017334.2	507392	GBAA_RS02765	CDS	diglucosyl diacylglycerol synthase	ATTGTTATTA.ATACCTTTCC	A	C	40	PASS	NA	GT	NO	0	0	0	0	0	0	0	0	0	0	0	0	0	0	0	0	0	0	0	0	0	0	0	0	0	0	0	0	0	0	0	0	0	0	0	0	0
AE017334.2	507652	GBAA_RS02765	CDS	diglucosyl diacylglycerol synthase	TAATAAATAT.CAGTTATGTA	C	T	40	PASS	NA	GT	NO	0	0	0	0	0	0	0	0	0	0	0	0	0	0	0	0	0	0	0	0	0	0	0	0	0	0	0	0	0	0	0	0	1	0	0	0	0
AE017334.2	507704	GBAA_RS02765	CDS	diglucosyl diacylglycerol synthase	GCTCATGGGG.TATTAGGAAG	T	G	40	PASS	NA	GT	NO	0	0	0	0	0	0	0	0	0	0	0	0	0	0	0	0	0	0	0	0	0	0	0	0	0	0	0	0	0	0	0	0	0	0	0	0	0
AE017334.2	508361				CACATTATCC.ACAATTTTTA	A	G	40	PASS	NA	GT	NO	0	0	0	0	0	0	0	0	0	0	0	0	0	0	0	0	1	1	0	0	0	0	0	0	0	0	0	0	0	0	0	0	0	0	0	0	0
AE017334.2	509125				CATGATAAGG.TTTGCCAAGC	T	C	40	PASS	NA	GT	NO	0	0	0	0	0	0	0	0	0	0	0	0	0	0	0	0	0	0	0	0	0	0	0	0	0	0	0	0	0	0	0	0	0	0	0	0	0
AE017334.2	509396				AACTCCTCCT.CACACGAGGG	C	T	40	PASS	NA	GT	NO	0	0	0	0	0	0	0	0	0	0	0	0	0	0	0	0	0	0	0	0	0	0	0	0	0	0	0	0	0	0	0	0	0	0	0	0	0
AE017334.2	509411				GAGGGTAGCA.TGACGAAAAA	T	C	40	PASS	NA	GT	NO	0	0	0	0	0	0	0	1	0	0	0	0	0	0	0	0	0	0	0	0	0	0	0	0	0	0	0	0	0	0	0	0	0	0	0	0	0
AE017334.2	510394				CCACCAATAA.TGTTTTGACT	T	C	40	PASS	NA	GT	NO	0	0	0	0	0	0	0	0	0	0	0	0	0	0	0	0	0	0	0	0	0	0	0	0	0	0	0	0	0	0	0	0	0	0	0	0	0
AE017334.2	510503				TATGTGGTGT.TGAAACTTCA	T	C	40	PASS	NA	GT	NO	0	0	0	0	0	0	0	0	0	0	0	0	0	0	0	0	0	0	0	0	0	0	0	0	0	0	0	0	0	0	0	0	0	0	0	0	0
AE017334.2	510703				TCCCCTTGAA.ATTTTTGGGA	A	C	40	PASS	NA	GT	NO	0	0	0	0	0	0	0	0	0	0	0	0	0	0	0	0	0	0	0	0	0	0	0	0	0	0	0	0	0	0	0	0	0	0	0	0	0
AE017334.2	510865				ATTTTGGAAG.TAACCCCTGT	T	C	40	PASS	NA	GT	NO	0	0	0	0	0	0	0	0	0	0	0	0	0	0	0	0	0	0	0	0	0	0	0	0	0	0	0	0	0	0	0	0	0	0	0	0	0
AE017334.2	511062				ACAGGTAACC.AATGAGGTTT	A	G	40	PASS	NA	GT	NO	0	0	0	0	0	0	0	0	0	0	0	0	0	0	0	0	0	0	1	1	1	1	1	1	1	1	1	1	0	0	0	0	0	0	0	0	0
AE017334.2	511111				ATCCCTTCAT.TCTTATAGGC	T	G	40	PASS	NA	GT	NO	0	0	0	0	0	0	0	0	0	0	0	0	0	0	0	0	0	0	0	0	0	0	0	0	0	0	0	0	0	0	0	0	0	0	0	0	1
AE017334.2	511175				TATGATGAAA.TCAATCATGG	T	C	40	PASS	NA	GT	NO	0	0	0	0	0	0	0	0	0	0	0	0	0	0	0	0	0	0	0	0	0	0	0	0	0	0	0	0	0	0	0	0	0	0	0	0	0
AE017334.2	511396				TTGCTAAAAA.GTCATTTCCG	G	T	40	PASS	NA	GT	NO	0	0	0	0	0	0	0	0	0	0	0	0	0	0	0	0	0	0	0	0	0	0	0	0	0	0	0	0	0	0	0	0	0	0	0	0	0
AE017334.2	511762				AAAGGTATGT.GCCGATAAAG	G	A	40	PASS	NA	GT	NO	0	0	0	0	0	0	0	0	0	0	0	0	0	0	0	0	0	0	0	0	0	0	0	0	0	0	0	0	0	0	0	0	0	0	0	0	0
AE017334.2	511944	GBAA_RS02790	CDS	recombination regulator RecX	ATATTTATAT.CGATAAAGGT	C	T	40	PASS	NA	GT	NO	0	0	0	0	0	0	0	0	0	0	0	0	0	0	0	0	0	0	0	0	0	0	0	0	0	0	0	0	0	0	0	0	0	0	0	0	0
AE017334.2	512319	GBAA_RS02790	CDS	recombination regulator RecX	GTGTTCAGGA.TCTAATTATT	T	C	40	PASS	NA	GT	NO	0	0	0	0	0	0	0	0	0	0	0	0	0	0	0	0	0	0	0	0	0	0	0	0	0	0	0	0	0	0	0	0	0	0	0	0	0
AE017334.2	513052				CTCTGGTTTT.CATCTTTGGT	C	T	40	PASS	NA	GT	NO	0	0	0	0	0	0	0	0	0	0	0	0	0	0	0	0	0	0	0	0	0	0	0	0	0	0	0	0	0	0	0	0	0	0	0	0	0
AE017334.2	513468				TCATCAGTTG.ATACCTCTTG	A	G	40	PASS	NA	GT	NO	0	0	0	0	0	0	0	0	0	0	0	0	0	0	0	0	0	0	0	0	0	0	0	0	0	0	0	0	0	0	0	0	0	1	0	0	0
AE017334.2	515111	mutY	CDS	A/G-specific adenine glycosylase	TTTGGGTTTC.GGAAATTATG	G	A	40	PASS	NA	GT	NO	1	1	1	1	0	0	0	0	0	0	0	0	0	0	0	0	1	1	1	1	1	1	1	1	1	1	1	1	1	1	1	1	1	1	0	1	1
AE017334.2	515690	mutY	CDS	A/G-specific adenine glycosylase	AAGCTCCTAC.GATGGTACCG	G	C	40	PASS	NA	GT	NO	0	0	0	0	0	0	0	0	0	0	0	0	0	0	0	0	0	0	0	0	0	0	0	0	0	0	0	0	0	0	0	0	0	0	0	0	0
AE017334.2	515711	mutY	CDS	A/G-specific adenine glycosylase	TTGTTGCAGG.AGTACTTCAA	A	G	40	PASS	NA	GT	NO	0	0	0	0	0	0	0	0	0	0	0	0	0	0	0	0	0	0	0	0	0	0	0	0	0	0	0	0	0	0	0	0	0	0	0	1	0
AE017334.2	516282				AATTCATCTT.CTTTCCATTC	C	T	40	PASS	NA	GT	NO	0	0	0	0	0	0	0	0	0	0	0	0	0	0	0	0	0	0	0	0	0	0	0	0	0	0	0	0	0	0	0	0	0	0	0	0	0
AE017334.2	517043	GBAA_RS02835	CDS	stress-induced protein	TGAAATGAGC.GAAAAGGATA	G	A	40	PASS	NA	GT	NO	0	0	0	0	0	0	0	0	0	0	0	0	0	0	0	0	0	0	0	0	0	0	0	0	0	0	0	0	0	0	0	0	0	0	0	0	0
AE017334.2	517302				CCTAAGAAGA.TTAGGAGTAT	T	C	40	PASS	NA	GT	NO	0	0	0	0	0	0	0	0	0	0	0	0	0	0	0	0	0	0	0	0	0	0	0	0	0	0	0	0	0	0	0	0	0	0	0	0	0
AE017334.2	517509	GBAA_RS02840	CDS	DUF402 domain-containing protein	TAGAATGTGG.AAAGAGACAA	A	G	40	PASS	NA	GT	NO	0	0	0	0	0	0	0	0	0	0	0	0	0	0	0	0	0	0	0	0	0	0	0	0	0	0	0	0	0	0	0	0	0	0	0	0	0
AE017334.2	517633	GBAA_RS02840	CDS	DUF402 domain-containing protein	TATTTTCATG.AAAACTATTG	A	C	40	PASS	NA	GT	NO	1	1	1	1	0	0	0	0	0	0	0	0	0	0	0	0	1	1	0	0	0	0	0	0	0	0	0	0	0	0	0	0	0	0	0	0	0
AE017334.2	517904	GBAA_RS02840	CDS	DUF402 domain-containing protein	AAAGAAAAGG.ACCATTCGCG	A	G	40	PASS	NA	GT	NO	0	0	0	0	0	0	0	0	0	0	0	0	0	0	0	0	0	0	0	0	0	0	0	0	0	0	0	0	0	0	0	0	0	0	0	0	0
AE017334.2	519020	GBAA_RS02845	CDS	ABC transporter ATP-binding protein	CAGTACAAAC.GAAAAAATTA	G	A	40	PASS	NA	GT	NO	0	0	0	0	0	0	0	0	0	0	0	0	0	0	0	0	0	0	0	0	0	0	0	0	0	0	0	0	0	0	0	0	0	0	0	0	0
AE017334.2	519130	GBAA_RS02845	CDS	ABC transporter ATP-binding protein	GGAGAGAAGG.TAGCACTTGT	T	A	40	PASS	NA	GT	NO	0	0	0	0	0	0	0	0	0	0	0	0	0	0	0	0	0	0	0	0	0	0	0	0	0	0	0	0	0	0	0	0	0	0	0	0	0
AE017334.2	519184	GBAA_RS02845	CDS	ABC transporter ATP-binding protein	AGTTTAATTC.CTCGTTTCTA	C	T	40	PASS	NA	GT	NO	0	0	0	0	0	0	0	0	0	0	0	0	0	0	0	0	0	0	1	1	1	1	1	1	1	1	1	1	0	0	0	0	0	0	0	0	0
AE017334.2	519462	GBAA_RS02845	CDS	ABC transporter ATP-binding protein	GTTATCTGGT.GGTCAAAGGC	G	T	40	PASS	NA	GT	NO	0	0	0	0	0	0	0	0	0	0	0	0	0	0	0	0	0	0	0	0	0	0	0	0	0	0	0	0	0	0	0	0	0	0	0	1	0
AE017334.2	519537	GBAA_RS02845	CDS	ABC transporter ATP-binding protein	TGAAGCGACT.CCCGCTTTAG	C	T	40	PASS	NA	GT	NO	1	1	1	1	0	0	0	0	0	0	0	0	0	0	0	0	1	1	1	1	1	1	1	1	1	1	1	1	1	1	1	1	1	1	0	0	1
AE017334.2	520626				AGAGCAATTA.CTAATATACA	C	A	40	PASS	NA	GT	NO	0	0	0	0	0	0	0	0	0	0	0	0	0	0	0	0	0	0	0	0	0	0	0	0	0	0	0	0	0	0	0	0	0	0	0	0	0
AE017334.2	520655				AATAATAAAA.GGATTATGTC	G	A	40	PASS	NA	GT	NO	0	0	0	0	0	0	1	0	0	0	0	0	0	0	0	0	0	0	0	0	0	0	0	0	0	0	0	0	0	0	0	0	0	0	0	0	0
AE017334.2	521739				TACCACCACC.AAAGGAGGTT	A	G	40	PASS	NA	GT	NO	0	0	0	0	0	0	0	0	0	0	0	0	0	0	0	0	0	0	0	0	0	0	0	0	0	0	0	0	0	0	0	0	0	0	0	0	0
AE017334.2	521963				AATTCTTTTG.AATGAGGGGA	A	G	40	PASS	NA	GT	NO	0	0	0	0	0	0	0	0	0	0	0	0	0	0	0	0	0	0	0	0	0	0	0	0	0	0	0	0	0	0	0	0	0	0	0	0	0
AE017334.2	524534				GGTCGAAGTC.CAAGGGAATC	C	T	40	PASS	NA	GT	NO	0	0	0	0	0	0	0	0	0	0	0	0	0	0	0	0	0	0	0	0	0	0	0	0	0	0	0	0	0	1	0	0	0	0	0	0	0
AE017334.2	524729				CCGTATTGAA.CAAGTAGAGT	C	T	40	PASS	NA	GT	NO	0	0	0	0	0	0	0	0	0	0	0	0	0	0	0	0	0	0	0	0	0	0	0	0	0	0	0	0	0	0	0	0	0	0	0	0	0
AE017334.2	525592				TCAATCCCCC.CTCTTGTAAA	C	T	40	PASS	NA	GT	NO	0	0	0	0	0	0	0	0	0	0	0	0	0	0	0	0	0	0	0	0	0	0	0	0	0	0	0	0	0	0	0	0	0	0	0	0	0
AE017334.2	525696				TATGAATAAT.TATACTATTA	T	C	40	PASS	NA	GT	NO	0	0	0	0	0	0	0	0	0	0	0	0	0	0	0	0	0	0	0	0	0	0	0	0	0	0	0	0	0	0	0	0	0	0	0	0	0
AE017334.2	525954				CCATCTGTAT.CTTGTGCTGC	C	T	40	PASS	NA	GT	NO	0	0	0	0	0	0	0	0	0	0	0	0	0	0	0	0	0	0	0	0	0	0	0	0	0	0	0	0	0	0	0	0	0	0	0	0	0
AE017334.2	527884	GBAA_RS02865	CDS	ATP-binding cassette domain-containing protein	TATGTGAGCG.CGTTATTATG	C	T	40	PASS	NA	GT	NO	0	0	0	0	0	0	0	0	0	0	0	0	0	0	0	0	0	0	0	0	0	0	0	0	0	0	0	0	0	0	0	0	0	0	0	0	0
AE017334.2	528347	GBAA_RS02870	CDS	ABC transporter permease	TTTATAGCGG.TAAAGAGAAT	T	A	40	PASS	NA	GT	NO	1	1	1	1	0	0	0	0	0	0	0	0	0	0	0	0	1	1	0	0	0	0	0	0	0	0	0	0	0	0	0	0	0	0	0	0	0
AE017334.2	529170	GBAA_RS02875	CDS	ABC transporter permease	CATTAAAAGG.CTGGAGTAGA	C	T	40	PASS	NA	GT	NO	0	0	0	0	0	0	0	0	0	0	0	0	0	0	0	0	0	0	0	0	0	0	0	0	0	0	0	0	0	0	0	0	0	0	0	0	0
AE017334.2	529282	GBAA_RS02875	CDS	ABC transporter permease	CATTAAAGGA.GAAATGGATC	G	A	40	PASS	NA	GT	NO	0	0	0	0	0	0	0	0	0	0	0	0	0	0	0	0	0	0	0	0	0	0	0	0	0	0	0	0	0	0	0	0	0	0	0	0	0
AE017334.2	530479	GBAA_RS02885	CDS	thioredoxin-dependent thiol peroxidase	GATTCTTATG.GATTATTTCA	G	T	40	PASS	NA	GT	NO	0	0	0	0	0	0	1	0	0	0	0	0	0	0	0	0	0	0	0	0	0	0	0	0	0	0	0	0	0	0	0	0	0	0	0	0	0
AE017334.2	531043				ATAATAATCC.GTATAGAATC	G	A	40	PASS	NA	GT	NO	0	0	0	0	0	0	0	0	0	0	0	0	0	0	0	0	0	0	0	0	0	0	0	0	0	0	0	0	0	0	0	0	0	0	0	0	0
AE017334.2	531215	GBAA_RS02890	CDS	peroxide-responsive transcriptional repressor PerR	TAGAAGGTAA.GTTTCCAAAT	G	A	40	PASS	NA	GT	NO	0	0	0	0	0	0	0	0	0	0	0	0	0	0	0	0	0	0	0	0	0	0	0	0	0	0	0	0	0	0	0	0	0	0	0	0	0
AE017334.2	531271	GBAA_RS02890	CDS	peroxide-responsive transcriptional repressor PerR	TTTAAAGAGG.TTGGGCTTGT	T	C	40	PASS	NA	GT	NO	0	0	0	0	0	0	0	0	0	0	0	0	0	0	0	0	0	0	0	0	0	0	0	0	0	0	0	0	0	0	0	0	0	0	0	0	0
AE017334.2	531417	GBAA_RS02890	CDS	peroxide-responsive transcriptional repressor PerR	AGAGGAAGCT.GCGAAAACGA	G	A	40	PASS	NA	GT	NO	0	0	0	0	0	0	0	0	0	0	0	0	0	0	0	0	0	0	0	0	0	0	0	0	0	0	0	0	0	0	0	0	0	0	0	0	0
AE017334.2	531610				AGGATAAATA.TAAAAGGTGA	T	C	40	PASS	NA	GT	NO	0	0	0	0	0	0	0	0	0	0	0	0	0	0	0	0	0	0	0	0	0	0	0	0	0	0	0	0	0	0	0	0	0	0	0	0	0
AE017334.2	531867				ATAACATACC.AATCCAAAAG	A	C	40	PASS	NA	GT	NO	0	0	0	0	0	0	0	0	0	0	1	0	1	0	0	0	0	0	0	0	0	0	0	0	0	0	0	0	0	0	0	0	0	0	0	0	0
AE017334.2	540198	GBAA_RS02995	CDS	YebC/PmpR family DNA-binding transcriptional regulator	AAGATTTAGA.AGATGTGCAA	A	G	40	PASS	NA	GT	NO	0	0	0	0	0	0	0	0	0	0	0	0	0	0	0	0	0	0	0	0	0	0	0	0	0	0	0	0	0	0	0	0	0	0	0	0	0
AE017334.2	540815	GBAA_RS03000	CDS	NUDIX hydrolase	TATGAAACGT.GGGAAGTACA	G	A	40	PASS	NA	GT	NO	0	0	0	0	0	0	0	0	0	0	0	0	0	0	0	0	0	0	0	0	0	0	0	0	0	0	0	0	0	0	0	0	0	0	0	0	0
AE017334.2	540896				TCACTACTCT.TTTTTGTATA	T	C	40	PASS	NA	GT	NO	0	0	0	0	0	0	0	0	0	0	0	0	0	0	0	0	0	0	0	0	0	0	0	0	0	0	0	0	0	0	0	0	0	0	0	0	1
AE017334.2	542163				ATTGTGACAA.ATTGTGACAC	A	G	40	PASS	NA	GT	NO	0	0	0	0	0	0	0	0	0	0	0	0	0	0	0	0	0	0	0	0	0	0	0	0	0	0	0	0	0	0	0	0	0	0	0	0	0
AE017334.2	543941	queG	CDS	tRNA epoxyqueuosine(34) reductase QueG	ATTTGTCCTA.CAGGTGCTTT	C	T	40	PASS	NA	GT	NO	0	0	0	0	0	0	0	0	0	0	0	0	0	0	0	0	0	0	0	0	0	0	0	0	0	0	0	0	0	0	0	0	0	0	0	0	0
AE017334.2	544150	queG	CDS	tRNA epoxyqueuosine(34) reductase QueG	GTTAGTTAAG.CCGTTATTAA	C	A	40	PASS	NA	GT	NO	0	0	0	0	0	0	0	0	0	0	0	0	0	0	0	0	0	0	0	0	0	0	0	0	0	0	0	0	0	0	0	0	0	0	0	0	0
AE017334.2	545558	trmL	CDS	tRNA (uridine(34)/cytosine(34)/5-carboxymethylaminomethyluridine(34)-2'-O)-methyltransferase TrmL	GCAACTGGAA.CAGAATTACA	C	T	40	PASS	NA	GT	NO	0	0	0	0	0	0	0	0	0	0	0	0	0	0	0	0	0	0	0	0	0	0	0	0	0	0	0	0	0	0	0	0	0	0	0	0	0
AE017334.2	546112	GBAA_RS03035	CDS	phosphodiesterase	AATATAGTAA.TCAAAATACC	T	A	40	PASS	NA	GT	NO	0	0	0	0	0	0	0	0	0	0	0	0	0	0	0	0	0	0	0	0	0	0	0	0	0	0	0	0	0	0	0	0	0	0	0	0	0
AE017334.2	546841	GBAA_RS03035	CDS	phosphodiesterase	TTGTTGGAGT.ATATATTGTT	A	G	40	PASS	NA	GT	NO	0	0	0	0	0	0	0	0	0	0	0	0	0	0	0	0	0	0	0	0	0	0	0	0	0	0	0	0	0	0	0	0	0	0	0	0	0
AE017334.2	546853	GBAA_RS03035	CDS	phosphodiesterase	ATATTGTTAC.AAGGGATGTT	A	T	40	PASS	NA	GT	NO	0	0	0	0	0	0	1	0	0	0	0	0	0	0	0	0	0	0	0	0	0	0	0	0	0	0	0	0	0	0	0	0	0	0	0	0	0
AE017334.2	547185	GBAA_RS03035	CDS	phosphodiesterase	GTAGAAGTAT.TTGCAAAAAG	T	C	40	PASS	NA	GT	NO	0	0	0	0	0	0	1	0	0	0	0	0	0	0	0	0	0	0	0	0	0	0	0	0	0	0	0	0	0	0	0	0	0	0	0	0	0
AE017334.2	548263				GTGAGTGATA.CACCTAAAAT	C	T	40	PASS	NA	GT	NO	0	0	0	0	0	0	0	0	0	0	0	0	0	0	0	0	0	0	0	0	0	0	0	0	0	0	0	0	0	0	0	0	0	0	0	0	0
AE017334.2	548410				TAATACCTAT.ATTATACAGA	A	G	40	PASS	NA	GT	NO	0	0	0	0	0	0	0	0	0	0	0	0	0	0	0	0	0	0	0	0	0	0	0	0	0	0	0	0	0	0	1	0	0	0	0	0	0
AE017334.2	549428	GBAA_RS03045	CDS	PrkA family serine protein kinase	TAATTGTAGC.GCATACGAAT	G	A	40	PASS	NA	GT	NO	0	0	0	0	0	0	0	0	0	0	0	0	0	0	0	0	0	0	0	0	0	0	0	0	0	0	0	0	0	0	0	0	0	0	0	0	0
AE017334.2	551041	yhbH	CDS	sporulation protein YhbH	AGAAGAAAGC.ATTGTTATGT	A	G	40	PASS	NA	GT	NO	0	0	0	0	0	0	0	0	0	0	0	0	0	0	0	0	0	0	0	0	0	0	0	0	0	0	0	0	0	0	0	0	0	0	0	0	0
AE017334.2	551400	yhbH	CDS	sporulation protein YhbH	GATTATGGGG.TAACATCGAT	T	C	40	PASS	NA	GT	NO	1	1	1	1	0	0	0	0	0	0	0	0	0	0	0	0	1	1	1	1	1	1	1	1	1	1	1	1	1	1	1	1	1	1	0	1	1
AE017334.2	592895	GBAA_RS03210	CDS	PLP-dependent aminotransferase family protein	GAGAAGAAGA.ATTAATTAAA	A	G	40	PASS	NA	GT	NO	1	1	1	1	0	0	0	0	0	0	0	0	0	0	0	0	1	1	0	0	0	0	0	0	0	0	0	0	0	0	0	0	0	0	0	0	0
AE017334.2	594674				TAAGTAACAT.GTTTTCTAAG	G	A	40	PASS	NA	GT	NO	0	0	0	0	0	0	0	0	0	0	0	0	0	0	0	0	0	0	0	0	0	0	0	0	0	0	0	0	0	0	0	0	0	0	0	0	0
AE017334.2	595491				AAAAATAGTC.TAAGTAACGA	T	C	40	PASS	NA	GT	NO	1	1	1	1	0	0	0	0	0	0	0	0	0	0	0	0	1	1	1	1	1	1	1	1	1	1	1	1	1	1	1	1	1	1	0	1	1
AE017334.2	595956				AAAATTTTTA.CCATAATCTT	C	T	40	PASS	NA	GT	NO	0	0	0	0	0	0	0	0	0	0	0	0	0	0	0	0	0	0	0	0	0	0	0	0	0	0	0	0	0	0	1	0	0	0	0	0	0
AE017334.2	596398				AATAAAATTT.GGGGGATTTT	G	T	40	PASS	NA	GT	NO	0	0	0	0	0	0	0	0	0	0	0	0	0	0	0	0	0	0	0	0	0	0	0	0	0	0	0	0	0	0	0	0	0	0	0	0	0
AE017334.2	596604				TGCGATCAGC.GTGGGATGTA	G	T	40	PASS	NA	GT	NO	0	0	0	0	0	0	0	0	0	0	0	0	0	0	0	0	0	0	0	0	0	0	0	0	0	0	0	0	0	0	0	0	0	0	0	0	0
AE017334.2	596951				AGTTGTTCTA.CGTGTAATTT	C	T	40	PASS	NA	GT	NO	0	0	0	0	0	0	0	0	0	0	0	0	0	0	0	0	0	0	0	0	0	0	0	0	0	0	0	0	0	0	0	0	0	0	0	0	0
AE017334.2	598017				TACCTTTTCC.GCAGCAAGAA	G	A	40	PASS	NA	GT	NO	0	0	0	0	0	0	0	0	0	0	0	0	0	0	0	0	0	0	0	0	0	0	0	0	0	0	0	0	0	0	0	0	0	0	0	0	0
AE017334.2	598038				TGATGTATCG.TTTATTATAT	T	C	40	PASS	NA	GT	NO	0	0	0	0	0	0	0	0	0	0	0	0	0	0	0	0	0	0	0	0	0	0	0	0	0	0	0	0	0	0	0	0	0	0	0	0	0
AE017334.2	598076				TTTACTTTGG.ATGATGTTAC	A	G	40	PASS	NA	GT	NO	0	0	0	0	0	0	0	0	0	0	0	0	0	0	0	0	0	0	0	0	0	0	0	0	0	0	0	0	0	0	0	0	0	0	0	0	0
AE017334.2	598807	GBAA_RS03245	CDS	formate dehydrogenase subunit alpha	GTAGAAGTAG.ATGGGAAGTT	A	G	40	PASS	NA	GT	NO	0	0	0	0	0	0	0	0	0	0	0	0	0	0	0	0	0	0	0	0	0	0	0	0	0	0	0	0	0	0	0	0	0	0	0	0	0
AE017334.2	599361	GBAA_RS03245	CDS	formate dehydrogenase subunit alpha	TGTAGAGCCT.GGATATAGTA	G	A	40	PASS	NA	GT	NO	0	0	0	0	0	0	0	0	0	0	0	0	0	0	0	0	0	0	0	0	0	0	0	0	0	0	0	0	0	0	0	0	0	0	0	0	0
AE017334.2	600566	GBAA_RS03245	CDS	formate dehydrogenase subunit alpha	TGTTACTTGC.GGCAGAAGAA	G	A	40	PASS	NA	GT	NO	0	0	0	0	0	0	0	0	0	0	0	0	0	0	0	0	0	0	0	0	0	0	0	0	0	0	0	0	0	0	0	0	0	0	0	1	0
AE017334.2	600857	GBAA_RS03245	CDS	formate dehydrogenase subunit alpha	AAAAAGTTGC.TCGTGCACTG	T	C	40	PASS	NA	GT	NO	0	0	0	0	0	0	0	0	0	0	0	0	0	0	0	0	0	0	0	0	0	0	0	0	0	0	0	0	0	0	0	0	0	0	0	0	0
AE017334.2	601109	GBAA_RS03245	CDS	formate dehydrogenase subunit alpha	AGTATGATCT.ACTTTTAAAT	A	G	40	PASS	NA	GT	NO	0	0	0	0	0	0	0	0	0	0	0	0	0	0	0	0	0	0	0	0	0	0	0	0	0	0	0	0	0	0	0	0	0	0	0	0	0
AE017334.2	601418	GBAA_RS03245	CDS	formate dehydrogenase subunit alpha	GTACACCGGC.TTATAAACAA	T	G	40	PASS	NA	GT	NO	0	0	0	0	0	0	0	0	0	0	0	0	0	0	0	0	0	0	0	0	0	0	0	0	0	0	0	0	0	0	0	0	0	0	0	0	0
AE017334.2	601710				AGAAACGATG.TAGCTGTTAG	T	C	40	PASS	NA	GT	NO	0	0	0	0	0	0	0	0	0	0	0	0	0	0	0	0	0	0	0	0	0	0	0	0	0	0	0	0	0	0	0	0	0	0	0	0	0
AE017334.2	601897	GBAA_RS03250	CDS	DUF1641 domain-containing protein	ACGAAACAAA.TTACATCCAG	T	C	40	PASS	NA	GT	NO	0	0	0	0	0	0	0	0	0	0	0	0	0	0	0	0	0	0	0	0	0	0	0	0	0	0	0	0	0	0	0	0	0	0	0	0	0
AE017334.2	602705	GBAA_RS03255	CDS	glycerophosphoryl diester phosphodiesterase	AAATTCAAAT.TCCTAACTTC	T	C	40	PASS	NA	GT	NO	0	0	0	0	0	0	0	0	0	0	0	0	0	0	0	0	0	0	0	0	0	0	0	0	0	0	0	0	0	0	0	0	0	0	0	0	0
AE017334.2	603425	GBAA_RS03255	CDS	glycerophosphoryl diester phosphodiesterase	TGCAAACAAA.AGACGGTGAA	A	T	40	PASS	NA	GT	NO	0	0	0	0	0	0	1	0	0	0	0	0	0	0	0	0	0	0	0	0	0	0	0	0	0	0	0	0	0	0	0	0	0	0	0	0	0
AE017334.2	604418				ATTACAAAAA.GAAAAAAGAC	G	A	40	PASS	NA	GT	NO	0	0	0	0	0	0	0	0	0	0	0	0	0	0	0	0	0	0	0	0	0	0	0	0	0	0	0	0	0	0	0	0	0	0	0	0	0
AE017334.2	605590	ald	CDS	alanine dehydrogenase	AGAAACAGTA.TCTTGCTAAT	T	C	40	PASS	NA	GT	NO	0	0	0	0	0	0	0	0	0	0	0	0	0	0	0	0	0	0	0	0	0	0	0	0	0	0	0	0	0	0	0	0	0	0	0	0	0
AE017334.2	606452	GBAA_RS03265	CDS	amino acid permease	ACGTGATTTA.CCAATTGGTA	C	A	40	PASS	NA	GT	NO	0	0	0	0	0	0	0	0	0	0	0	0	0	0	0	0	0	0	0	0	0	0	0	0	0	0	0	0	0	0	0	1	0	0	0	0	0
AE017334.2	606483	GBAA_RS03265	CDS	amino acid permease	TTAGTTATTT.GTACAATTAT	G	A	40	PASS	NA	GT	NO	0	0	0	0	0	0	0	0	0	0	0	0	0	0	0	0	0	0	0	0	0	0	0	0	0	0	0	0	0	0	0	0	0	0	0	0	1
AE017334.2	607201				GCAAAGTGTA.CATTCTTTTT	C	T	40	PASS	NA	GT	NO	0	0	0	0	0	0	0	0	0	0	0	0	0	0	0	0	0	0	0	0	0	0	0	0	0	0	0	0	0	0	0	0	0	0	0	0	0
AE017334.2	607232				GTAATGGATG.CGGAAAATAT	C	T	40	PASS	NA	GT	NO	0	0	0	0	0	0	0	0	0	0	0	0	0	0	0	0	0	0	0	0	0	0	0	0	0	0	0	0	0	0	0	0	0	0	0	1	0
AE017334.2	607302				TTTCATTGAC.ACATATGAAT	A	G	40	PASS	NA	GT	NO	0	0	0	0	0	0	0	0	0	0	0	0	0	0	0	0	0	0	0	0	0	0	0	0	0	0	0	0	0	0	0	0	0	0	0	0	0
AE017334.2	608235	cadA	CDS	cadmium-translocating P-type ATPase	AGTTAGAACC.AGATGTGAAA	A	G	40	PASS	NA	GT	NO	0	0	0	0	0	0	0	0	0	0	0	0	0	0	0	0	0	0	0	0	0	0	0	0	0	0	0	0	0	0	0	0	0	0	0	0	0
AE017334.2	608799	cadA	CDS	cadmium-translocating P-type ATPase	CAGCATTGAC.TGGTGAATCT	T	G	40	PASS	NA	GT	NO	0	0	0	0	0	0	0	0	0	0	0	0	0	0	0	0	0	0	0	0	0	0	0	0	0	0	0	0	0	0	0	0	0	0	0	0	0
AE017334.2	609043	cadA	CDS	cadmium-translocating P-type ATPase	GTTTATTCCA.CCACTTATTT	C	T	40	PASS	NA	GT	NO	0	0	0	0	0	0	0	0	0	0	0	0	0	0	0	0	0	0	0	0	0	0	0	0	0	0	0	0	0	0	0	0	0	0	0	0	0
AE017334.2	611045				TCGAGGCGAA.TGCCATAAAA	T	A	40	PASS	NA	GT	NO	0	0	0	0	0	0	0	0	0	0	0	0	0	0	0	0	0	0	0	0	0	0	0	0	0	0	0	0	0	0	0	0	0	0	0	0	0
AE017334.2	611230				TGTGCCGGCT.ACAGGTATCC	A	G	40	PASS	NA	GT	NO	0	0	0	0	0	0	0	0	0	0	0	0	0	0	0	0	0	0	0	0	0	0	0	0	0	0	0	0	0	0	0	0	0	0	0	0	0
AE017334.2	611285				GAGAAACCAC.CAATAAAGGC	C	T	40	PASS	NA	GT	NO	0	0	0	0	0	0	0	0	0	0	0	0	0	0	0	0	0	0	0	0	0	0	0	0	0	0	0	0	0	0	0	0	0	0	0	0	0
AE017334.2	611299				AAAGGCAGCG.CGTGTGCCCC	C	T	40	PASS	NA	GT	NO	0	0	0	0	0	0	0	0	0	0	0	0	0	0	0	0	0	0	0	0	0	0	0	0	0	0	0	0	0	0	0	0	0	0	0	0	0
AE017334.2	611759				TATGTATAAG.CCATATTAAT	C	T	40	PASS	NA	GT	NO	0	0	0	0	0	0	0	0	0	0	0	0	0	0	0	0	0	0	0	0	0	0	0	0	0	0	0	0	0	0	0	0	0	0	0	0	0
AE017334.2	611969				TATTTCTCAA.GATTTTATGT	G	T	40	PASS	NA	GT	NO	0	0	0	0	0	0	0	0	0	0	0	0	0	0	0	0	0	0	0	0	0	0	0	0	0	0	0	0	0	0	0	0	0	0	0	0	0
AE017334.2	612588	GBAA_RS03285	CDS	tetratricopeptide repeat protein	CATGAAACAG.GCCTATATTA	G	A	40	PASS	NA	GT	NO	0	0	0	0	0	0	0	0	0	0	0	0	0	0	0	0	0	0	0	0	0	0	0	0	0	0	0	0	0	0	0	0	0	0	0	0	0
AE017334.2	612910	GBAA_RS03285	CDS	tetratricopeptide repeat protein	TAGATAGTCT.ACAACTTCAA	A	T	40	PASS	NA	GT	NO	0	0	0	0	0	0	0	0	0	0	0	0	0	0	0	0	0	0	0	0	0	0	0	0	0	0	0	0	0	0	0	0	0	0	0	0	1
AE017334.2	613142	GBAA_RS03285	CDS	tetratricopeptide repeat protein	TGAGGCTATC.CCGTTGTATA	C	T	40	PASS	NA	GT	NO	0	0	0	0	0	0	0	0	0	0	0	0	0	0	0	0	0	0	0	0	0	0	0	0	0	0	0	0	0	0	0	0	0	0	0	0	0
AE017334.2	613237	GBAA_RS03285	CDS	tetratricopeptide repeat protein	TTGAAGAAAG.CAATCGATAT	C	T	40	PASS	NA	GT	NO	1	1	1	1	0	0	0	0	0	0	0	0	0	0	0	0	1	1	0	0	0	0	0	0	0	0	0	0	0	0	0	0	0	0	0	0	0
AE017334.2	614098	GBAA_RS03290	CDS	peptidase M4 family protein	CACCTAAATA.TGAGGTAGAA	T	C	40	PASS	NA	GT	NO	0	0	0	0	0	0	0	0	0	0	0	0	0	0	0	0	0	0	0	0	0	0	0	0	0	0	0	0	0	0	0	0	0	0	0	0	0
AE017334.2	615982				ATGTAGAAAA.CGTTGATAAA	C	T	40	PASS	NA	GT	NO	0	0	0	0	0	0	0	0	0	0	0	0	0	0	0	0	0	0	0	0	0	0	0	0	0	0	0	0	0	0	0	0	0	0	0	0	0
AE017334.2	616040				GAAATCAGGG.ATATATTTTA	A	G	40	PASS	NA	GT	NO	0	0	0	0	0	0	0	0	0	0	0	0	0	0	0	0	0	0	0	0	0	0	0	0	0	0	0	0	0	0	0	0	0	0	0	0	0
AE017334.2	616100				TTTATTTGGT.GTTTTTATAG	G	T	40	PASS	NA	GT	NO	0	0	0	0	0	0	0	0	0	0	0	0	0	0	0	0	0	0	0	0	0	0	0	0	0	0	0	0	0	0	0	0	0	0	0	0	1
AE017334.2	616160				TATTTATAAA.AGGTCAAAAA	A	G	40	PASS	NA	GT	NO	0	0	0	0	0	0	0	0	0	0	0	0	0	0	0	0	0	0	0	0	0	0	0	0	0	0	0	0	0	0	0	0	0	0	0	0	0
AE017334.2	616443	GBAA_RS03300	CDS	hypothetical protein	AAGGACCACC.TAAAAATGGT	T	C	40	PASS	NA	GT	NO	0	0	0	0	0	0	0	0	0	0	0	0	0	0	0	0	0	0	0	0	0	0	0	0	0	0	0	0	0	0	0	0	0	0	0	0	0
AE017334.2	617073	GBAA_RS03305	CDS	hypothetical protein	TATTGCAAAA.GAAAAAGGCG	G	A	40	PASS	NA	GT	NO	0	0	0	0	0	0	0	0	0	0	0	0	0	0	0	0	0	0	0	0	0	0	0	0	0	0	0	0	0	0	0	0	0	0	1	0	1
AE017334.2	617184				TGGCCATTAG.ATATTACTTC	A	G	40	PASS	NA	GT	NO	0	0	0	0	0	0	0	0	1	0	0	1	0	0	0	0	0	0	0	0	0	0	0	0	0	0	0	0	0	0	0	0	0	0	0	0	0
AE017334.2	617943				TTTAATGTTT.TATTATATTT	T	C	40	PASS	NA	GT	NO	1	1	1	1	0	0	0	0	0	0	0	0	0	0	0	0	1	1	0	0	0	0	0	0	0	0	0	0	0	0	0	0	0	0	0	0	0
AE017334.2	618029				TTCACCGTTT.TCAGCCTGCT	T	G	40	PASS	NA	GT	NO	0	0	0	0	0	0	0	0	0	0	0	0	0	0	0	0	0	0	0	0	0	0	0	0	0	0	0	0	0	0	0	0	0	0	0	0	0
AE017334.2	620527				AGGTTCAATC.ATTGTCATAT	A	G	40	PASS	NA	GT	NO	0	0	0	0	0	0	0	0	0	0	0	0	0	0	0	0	0	0	0	0	0	0	0	0	0	0	0	0	0	0	0	0	0	0	0	0	0
AE017334.2	621817	GBAA_RS03330	CDS	HlyC/CorC family transporter	TTGGCAGCGA.AAAAAGTAAC	A	T	40	PASS	NA	GT	NO	0	0	0	0	0	0	1	0	0	0	0	0	0	0	0	0	0	0	0	0	0	0	0	0	0	0	0	0	0	0	0	0	0	0	0	0	0
AE017334.2	621828	GBAA_RS03330	CDS	HlyC/CorC family transporter	AAAAGTAACT.TCGAACTTAG	T	G	40	PASS	NA	GT	NO	0	0	0	0	0	0	1	0	0	0	0	0	0	0	0	0	0	0	0	0	0	0	0	0	0	0	0	0	0	0	0	0	0	0	0	0	0
AE017334.2	622779				ACATGATACT.CGTGTTTTTA	C	T	40	PASS	NA	GT	NO	0	0	0	0	0	0	0	0	0	0	0	0	0	0	0	0	0	0	0	0	0	0	0	0	0	0	0	0	0	0	0	0	0	0	0	0	0
AE017334.2	623010	aspA	CDS	aspartate ammonia-lyase	GTGAAAAAAG.CGGCGGCACT	C	G	40	PASS	NA	GT	NO	0	0	0	0	0	0	0	0	0	0	0	0	0	0	0	0	0	0	0	0	0	0	0	0	0	0	0	0	0	0	0	0	0	0	0	0	0
AE017334.2	652733				GAAGCTTTAA.TTGTATACAC	T	A	40	PASS	NA	GT	NO	0	0	0	0	0	0	0	0	0	0	0	0	0	0	0	0	0	0	0	0	0	0	0	0	0	0	0	0	0	0	0	0	0	0	0	0	0
AE017334.2	653486				CGAGTTAATA.AAGGCTCAAG	A	C	40	PASS	NA	GT	NO	0	0	0	0	0	0	0	0	0	0	0	0	0	0	0	0	0	0	0	0	0	0	0	0	0	0	0	0	0	0	0	0	0	0	0	0	0
AE017334.2	654028	GBAA_RS03465	CDS	CPBP family intramembrane metalloprotease	CTACTGTAGT.ATATCTTTTT	A	G	40	PASS	NA	GT	NO	0	0	0	0	0	0	0	0	0	0	1	0	1	0	0	0	0	0	0	0	0	0	0	0	0	0	0	0	0	0	0	0	0	0	0	0	0
AE017334.2	654584	GBAA_RS03470	CDS	phosphotransferase	CGTGTTTTTA.CGAAAGAGAT	C	T	40	PASS	NA	GT	NO	0	0	0	0	0	0	0	0	0	0	0	0	0	0	0	0	0	0	0	0	0	0	0	0	0	0	0	0	0	0	0	0	0	0	0	0	0
AE017334.2	654706	GBAA_RS03470	CDS	phosphotransferase	TTACGTATTG.CGTTTAACCC	C	T	40	PASS	NA	GT	NO	0	0	0	0	0	0	0	0	0	0	0	0	0	0	0	0	0	0	0	0	0	0	0	0	0	0	0	0	0	0	0	1	0	0	0	0	0
AE017334.2	655636				AATATTCTTT.ATAAAAAGGA	A	G	40	PASS	NA	GT	NO	1	1	1	1	0	0	0	0	0	0	0	0	0	0	0	0	1	1	0	0	0	0	0	0	0	0	0	0	0	0	0	0	0	0	0	0	0
AE017334.2	655791	GBAA_RS03475	CDS	alanine:cation symporter family protein	ATGGTGAAGC.TGACATTTCA	T	C	40	PASS	NA	GT	NO	1	1	1	1	0	0	0	0	0	0	0	0	0	0	0	0	1	1	0	0	0	0	0	0	0	0	0	0	0	0	0	0	0	0	0	0	0
AE017334.2	656211	GBAA_RS03475	CDS	alanine:cation symporter family protein	TTAGTTGTTG.TATTAGCTCT	T	C	40	PASS	NA	GT	NO	0	0	0	0	0	0	0	0	0	0	0	0	0	0	0	0	0	0	0	0	0	0	0	0	0	0	0	0	0	0	0	0	0	0	0	0	0
AE017334.2	658486	GBAA_RS03485	CDS	glutamine ABC transporter substrate-binding protein GlnH	AAAGTGTTAG.CGGTCAAAGG	C	T	40	PASS	NA	GT	NO	0	0	0	0	0	0	0	0	0	0	0	0	0	0	0	0	0	0	0	0	0	0	0	0	0	0	0	0	0	0	0	0	0	0	0	0	0
AE017334.2	658551	GBAA_RS03485	CDS	glutamine ABC transporter substrate-binding protein GlnH	TGTATTAGAA.TTTGAAAATT	T	A	40	PASS	NA	GT	NO	0	0	0	0	0	0	0	0	0	0	0	0	0	0	0	0	0	0	0	0	0	0	0	0	0	0	0	0	0	0	0	0	0	0	0	0	0
AE017334.2	658624	GBAA_RS03485	CDS	glutamine ABC transporter substrate-binding protein GlnH	GATAATGCAA.TTCTTTACGG	T	G	40	PASS	NA	GT	NO	0	0	0	0	0	0	0	0	0	0	0	0	0	0	0	0	0	0	0	0	0	0	0	0	0	0	0	0	0	0	0	0	0	0	0	0	0
AE017334.2	658847				GAGGATGAGA.GTACTCATCC	G	T	40	PASS	NA	GT	NO	0	0	0	0	0	0	0	0	0	0	0	0	0	0	0	0	0	0	0	0	0	0	0	0	0	0	0	0	0	0	0	0	0	0	0	0	1
AE017334.2	659537	GBAA_RS03490	CDS	amino acid ABC transporter permease	AAAGGAGGCG.GTGTAAATGG	G	A	40	PASS	NA	GT	NO	0	0	0	0	0	0	0	0	0	0	0	0	0	0	0	0	0	0	0	0	0	0	0	0	0	0	0	0	0	0	0	0	0	0	0	0	0
AE017334.2	659619	GBAA_RS03495	CDS	amino acid ABC transporter permease	TTAGAGGTAG.CGCTCGTAGC	C	T	40	PASS	NA	GT	NO	0	0	0	0	0	0	0	0	0	0	0	0	0	0	0	0	0	0	0	0	0	0	0	0	0	0	0	0	0	0	0	0	0	0	0	0	0
AE017334.2	659948	GBAA_RS03495	CDS	amino acid ABC transporter permease	GCTTTGGCAC.ATTATTTTAC	A	G	40	PASS	NA	GT	NO	0	0	0	0	0	0	0	0	0	0	0	0	0	0	0	0	0	0	0	0	0	0	0	0	0	0	0	0	0	0	0	0	0	0	0	0	0
AE017334.2	660206				ATATATGTAA.GAGTTTTTCC	G	T	40	PASS	NA	GT	NO	0	0	0	0	0	0	0	0	0	0	0	0	0	0	0	0	0	0	0	0	0	0	0	0	0	0	0	0	0	0	0	0	0	0	0	0	0
AE017334.2	660222				TTCCTTGTTT.CTCCTTATTT	C	A	40	PASS	NA	GT	NO	0	0	0	0	0	0	0	0	0	0	0	0	0	0	0	0	0	0	0	0	0	0	0	0	0	0	0	0	0	0	0	0	0	0	0	0	0
AE017334.2	660451	GBAA_RS03500	CDS	amino acid permease	ATTTATTTAT.GATCGCACTA	G	T	40	PASS	NA	GT	NO	0	0	0	0	0	0	0	0	0	0	0	0	0	0	0	0	0	0	0	0	0	0	0	0	0	0	0	0	0	0	0	0	0	0	0	0	0
AE017334.2	660988	GBAA_RS03500	CDS	amino acid permease	GCGGGTTATT.CCCGAATGGA	C	T	40	PASS	NA	GT	NO	0	0	0	0	0	0	0	0	0	0	0	0	0	0	0	0	0	0	0	0	0	0	0	0	0	0	0	0	0	0	0	0	0	0	0	0	0
AE017334.2	662496	GBAA_RS03510	CDS	HIT family protein	ATGGTGGAAT.ATTTAACGAG	A	G	40	PASS	NA	GT	NO	0	0	0	0	0	0	0	0	0	0	0	0	0	0	0	0	0	0	0	0	0	0	0	0	0	0	0	0	0	0	1	0	0	0	0	0	0
AE017334.2	663050	GBAA_RS03515	CDS	RNA polymerase sigma factor	TTTTGAGGGT.CGCGAAAAAC	C	T	40	PASS	NA	GT	NO	0	0	0	0	0	0	0	1	0	0	0	0	0	0	0	0	0	0	0	0	0	0	0	0	0	0	0	0	0	0	0	0	0	0	0	0	0
AE017334.2	663675	GBAA_RS03520	CDS	DUF4367 domain-containing protein	CAAATAAGGA.TTCGAAAAAG	T	A	40	PASS	NA	GT	NO	0	0	0	0	0	0	0	0	0	0	0	0	0	0	0	0	0	0	0	0	0	0	0	0	0	0	0	0	0	0	0	0	0	0	0	1	0
AE017334.2	664114	GBAA_RS03520	CDS	DUF4367 domain-containing protein	AGAAAGTAAG.CCTAAAAAAA	C	T	40	PASS	NA	GT	NO	1	1	1	1	0	0	0	0	0	0	0	0	0	0	0	0	1	1	0	0	0	0	0	0	0	0	0	0	0	0	0	0	0	0	0	0	0
AE017334.2	664273	GBAA_RS03520	CDS	DUF4367 domain-containing protein	TAAACAAGAG.AACTTTAGTG	A	G	40	PASS	NA	GT	NO	0	0	0	0	0	0	1	0	0	0	0	0	0	0	0	0	0	0	0	0	0	0	0	0	0	0	0	0	0	0	0	0	0	0	0	0	0
AE017334.2	665308				TTATCCCCGA.TTTAGATTCG	T	C	40	PASS	NA	GT	NO	0	0	0	0	0	0	0	0	0	0	0	0	0	0	0	0	0	0	0	0	0	0	0	0	0	0	0	0	0	0	0	0	0	0	0	0	0
AE017334.2	665390				ATTAACCGTT.CTCTTCGGAT	C	T	40	PASS	NA	GT	NO	0	0	0	0	0	0	0	0	0	0	0	0	0	0	0	0	0	0	0	0	0	0	0	0	0	0	0	0	0	0	0	0	0	0	0	0	0
AE017334.2	666443				TGATGGTAGT.CGTGTTTCTT	C	T	40	PASS	NA	GT	NO	0	0	0	0	0	0	0	0	0	0	0	0	0	0	0	0	0	0	0	0	0	0	0	0	0	0	0	0	0	0	0	0	0	0	0	0	0
AE017334.2	666458				TTCTTTATAG.ATGGCAAGGA	A	G	40	PASS	NA	GT	NO	0	0	0	0	0	0	0	0	0	0	0	0	0	0	0	0	0	0	0	0	0	0	0	0	0	0	0	0	0	0	0	0	0	0	0	0	0
AE017334.2	667254				CATGTTTCAT.ATGTAACAAT	A	G	40	PASS	NA	GT	NO	0	0	0	0	0	0	0	0	0	0	0	0	0	0	0	0	0	0	0	0	0	0	0	0	0	0	0	0	0	0	0	0	0	0	0	0	0
AE017334.2	668222				TTACGTAATC.ATCCGCTCCG	A	G	40	PASS	NA	GT	NO	0	0	0	0	0	0	0	0	0	0	0	0	0	0	0	0	0	0	0	0	0	0	0	0	0	0	0	0	0	0	0	0	0	0	0	0	0
AE017334.2	669668	GBAA_RS03545	CDS	cell wall-binding repeat-containing protein	AAATAAAACA.CCAGATTTAG	C	G	40	PASS	NA	GT	NO	0	0	0	0	0	0	0	0	0	0	0	0	0	0	0	0	0	0	0	0	0	0	0	0	0	0	0	0	0	0	0	0	0	0	0	0	0
AE017334.2	669747	GBAA_RS03545	CDS	cell wall-binding repeat-containing protein	GAAGGAAAAG.CTTCACAACC	C	A	40	PASS	NA	GT	NO	0	0	0	0	0	0	0	0	0	0	0	0	0	0	0	0	0	0	0	0	0	0	0	0	0	0	0	0	0	0	0	0	0	0	0	0	0
AE017334.2	670268	GBAA_RS03550	CDS	SulP family inorganic anion transporter	TTTCATTTGT.TGGCGGAAGA	T	C	40	PASS	NA	GT	NO	0	0	0	0	0	0	0	0	0	0	0	0	0	0	0	0	0	0	0	0	0	0	0	0	0	0	0	0	0	0	0	0	0	0	0	0	0
AE017334.2	670746	GBAA_RS03550	CDS	SulP family inorganic anion transporter	GTTAGGGATT.ATTTTACCGT	A	G	40	PASS	NA	GT	NO	0	0	0	0	0	0	0	0	0	0	0	0	0	0	0	0	0	0	0	0	0	0	0	0	0	0	0	0	0	0	0	0	0	0	0	0	0
AE017334.2	670915	GBAA_RS03550	CDS	SulP family inorganic anion transporter	GCAGGATGTG.CAATGATTGG	C	T	40	PASS	NA	GT	NO	0	0	0	0	0	0	0	0	0	0	0	0	0	0	0	0	0	0	1	1	1	1	1	1	1	1	1	1	0	0	0	0	0	0	0	0	0
AE017334.2	672915				ATATCTTTCC.AAGATTGGAT	A	G	40	PASS	NA	GT	NO	0	0	0	0	0	0	0	0	0	0	0	0	0	0	0	0	0	0	0	0	0	0	0	0	0	0	0	0	0	0	0	0	0	0	0	0	0
AE017334.2	672952				GTTCACTTGT.TTCACTACCG	T	C	40	PASS	NA	GT	NO	0	0	0	0	0	0	0	0	0	0	0	0	0	0	0	0	0	0	0	0	0	0	0	0	0	0	0	0	0	0	0	0	0	0	0	0	0
AE017334.2	673254				TCCATTACAG.CTTCATTCTT	C	T	40	PASS	NA	GT	NO	0	0	0	0	0	0	0	0	0	0	0	0	0	0	0	0	0	0	0	0	0	0	0	0	0	0	0	0	0	0	0	0	0	0	0	0	0
AE017334.2	673734				GCTTTTCCAG.CGTGATATTC	C	T	40	PASS	NA	GT	NO	0	0	0	0	0	0	0	0	0	0	0	0	0	0	0	0	0	0	0	0	0	0	0	0	0	0	0	0	0	0	0	0	0	0	0	0	0
AE017334.2	675622				ATAGTAATCA.AATGATCCGG	A	T	40	PASS	NA	GT	NO	0	0	0	0	0	0	0	0	0	0	0	0	0	0	0	0	0	0	0	0	0	0	0	0	0	0	0	0	0	0	0	0	0	0	0	0	0
AE017334.2	676383				ATAAATTTCA.GCACTAGTTG	G	A	40	PASS	NA	GT	NO	0	0	0	0	0	0	0	0	0	0	0	0	0	0	0	0	0	0	0	0	0	0	0	0	0	0	0	0	0	0	0	0	0	0	0	0	0
AE017334.2	677059				CCTTTAATTG.GAAAGTGTAC	G	A	40	PASS	NA	GT	NO	0	0	0	0	0	0	0	0	0	0	0	0	0	0	0	0	0	0	0	0	0	0	0	0	0	0	0	0	0	0	0	0	0	0	0	0	0
AE017334.2	677283				TCGGTACAAC.ACCTTGAATA	A	G	40	PASS	NA	GT	NO	0	0	0	0	0	0	0	0	0	0	0	0	0	0	0	0	0	0	0	0	0	0	0	0	0	0	0	0	0	0	0	0	0	0	0	0	0
AE017334.2	678268				GTTTTGAAAA.CGCTAACATA	C	T	40	PASS	NA	GT	NO	0	0	0	0	0	0	0	0	0	0	0	0	0	0	0	0	0	0	0	0	0	0	0	0	0	0	0	0	0	0	0	0	0	0	0	0	0
AE017334.2	678326				ATTATATGTA.GAAAAAAGAG	G	A	40	PASS	NA	GT	NO	0	0	0	0	0	0	0	0	0	0	0	0	0	0	0	0	0	0	0	0	0	0	0	0	0	0	0	0	0	0	0	0	0	0	0	0	0
AE017334.2	678910				GCCCAGTCTA.CAACACCGTA	C	T	40	PASS	NA	GT	NO	0	0	0	0	0	0	0	0	0	0	0	0	0	0	0	0	0	0	0	0	0	0	0	0	0	0	0	0	0	0	0	0	0	0	0	0	0
AE017334.2	679227				CATAAGCGCT.CCGCCGACGT	C	T	40	PASS	NA	GT	NO	0	1	0	0	0	0	0	0	0	0	0	0	0	0	0	0	0	0	0	0	0	0	0	0	0	0	0	0	0	0	0	0	0	0	0	0	0
AE017334.2	679557				TTTACTAAAG.CCTTGTTCAA	C	T	40	PASS	NA	GT	YES	1	1	1	1	0	0	0	0	0	0	0	0	0	0	0	0	0	0	0	0	0	0	0	0	0	0	0	0	0	0	0	0	0	0	0	0	0
AE017334.2	679922				TAAACGTTTT.TATAAATAAA	T	C	40	PASS	NA	GT	NO	0	0	0	0	0	0	0	0	0	0	0	0	0	0	0	0	0	0	0	0	0	0	0	0	0	0	0	0	0	0	1	0	0	0	0	0	0
AE017334.2	680253	GBAA_RS03595	CDS	MarR family transcriptional regulator	AAGAGCTTGT.AGAGCGCTAT	A	G	40	PASS	NA	GT	NO	0	0	0	0	0	0	0	0	0	0	0	0	0	0	0	0	0	0	0	0	0	0	0	0	0	0	0	0	0	0	0	0	0	0	0	0	0
AE017334.2	680446	GBAA_RS03595	CDS	MarR family transcriptional regulator	TTGCGGGACA.CAAGAGAAAA	C	T	40	PASS	NA	GT	NO	0	0	0	0	0	0	0	0	0	0	0	0	0	0	0	0	0	0	0	0	0	0	0	0	0	0	0	0	0	0	0	0	0	0	0	0	0
AE017334.2	680709	GBAA_RS03600	CDS	MFS transporter	TTACTTGGCC.GTCGTAACGT	G	A	40	PASS	NA	GT	NO	0	0	0	0	0	0	0	0	0	0	0	0	0	0	0	0	0	0	0	0	0	0	0	0	0	0	0	0	0	0	0	0	0	0	0	0	0
AE017334.2	680728	GBAA_RS03600	CDS	MFS transporter	TATATATAAC.AGGGCTAGTT	A	C	40	PASS	NA	GT	NO	0	0	0	0	0	0	0	0	0	0	0	0	0	0	0	0	0	0	0	0	0	0	0	0	0	0	0	0	0	0	0	0	0	0	0	0	0
AE017334.2	681766	GBAA_RS03600	CDS	MFS transporter	TAACAAAAAA.TTTAGTACCT	T	A	40	PASS	NA	GT	NO	0	0	0	0	0	0	0	0	0	0	0	0	0	0	0	0	0	0	0	0	0	0	0	0	0	0	0	0	0	0	0	0	0	0	0	0	0
AE017334.2	682272	GBAA_RS03610	CDS	ribose operon transcriptional repressor RbsR	AGTATCTGTT.TCGACCGTTT	T	G	40	PASS	NA	GT	NO	0	0	0	0	0	0	0	0	0	0	0	0	0	0	0	0	0	0	0	0	0	0	0	0	0	0	0	0	0	0	0	0	0	0	0	0	0
AE017334.2	682989	GBAA_RS03610	CDS	ribose operon transcriptional repressor RbsR	AAAGGGGATT.TCTATTCCGG	T	C	40	PASS	NA	GT	NO	0	0	0	0	0	0	0	0	0	0	0	0	0	0	0	0	0	0	0	0	0	0	0	0	0	0	0	0	0	0	0	0	0	0	0	0	0
AE017334.2	683216	rbsK	CDS	ribokinase	AAATAGATGC.CAAATATTGC	C	G	40	PASS	NA	GT	NO	0	0	0	0	0	0	0	0	0	0	0	0	0	0	0	0	0	0	0	0	0	0	0	0	0	0	0	0	0	0	0	0	0	0	0	0	0
AE017334.2	683307	rbsK	CDS	ribokinase	TTGGTGAAGC.ATTTCATACA	A	G	40	PASS	NA	GT	NO	0	0	0	0	0	0	0	0	0	0	0	0	0	0	0	0	0	0	0	0	0	0	0	0	0	0	0	0	0	0	0	0	0	0	0	0	0
AE017334.2	684623	GBAA_RS03625	CDS	ribose ABC transporter ATP-binding protein RbsA	CATTGATGGG.GGAAAATGGA	G	A	40	PASS	NA	GT	NO	0	0	0	0	0	0	0	0	0	0	0	0	0	0	0	0	0	0	0	0	0	0	0	0	0	0	0	0	0	0	0	0	0	0	0	0	0
AE017334.2	685478	GBAA_RS03625	CDS	ribose ABC transporter ATP-binding protein RbsA	AGATTGATAG.CCCGATAGAT	C	T	40	PASS	NA	GT	NO	1	1	1	1	0	0	0	0	0	0	0	0	0	0	0	0	1	1	0	0	0	0	0	0	0	0	0	0	0	0	0	0	0	0	0	0	0
AE017334.2	685516	GBAA_RS03625	CDS	ribose ABC transporter ATP-binding protein RbsA	GCATTCATTA.CAGAGGATAG	C	A	40	PASS	NA	GT	NO	0	0	0	0	0	0	0	0	0	0	0	0	0	0	0	0	0	0	0	0	0	0	0	0	0	0	0	0	0	0	0	0	0	0	0	0	0
AE017334.2	686753	rbsC	CDS	ribose ABC transporter permease	AATTGCAGCA.GTTGTATTAG	G	A	40	PASS	NA	GT	NO	1	1	1	1	0	0	0	0	0	0	0	0	0	0	0	0	1	1	0	0	0	0	0	0	0	0	0	0	0	0	0	0	0	0	0	0	0
AE017334.2	687466	GBAA_RS03635	CDS	ribose ABC transporter substrate-binding protein RbsB	AGGAATCCCT.GGTTCTTCTG	G	A	40	PASS	NA	GT	NO	0	0	0	0	0	0	0	0	0	0	0	0	0	0	0	0	0	0	0	0	0	0	0	0	0	0	0	0	0	0	0	0	0	0	0	0	0
AE017334.2	688359	fsa	CDS	fructose-6-phosphate aldolase	CGCCAAATCG.CAGAAATCTT	C	A	40	PASS	NA	GT	NO	0	0	0	0	0	0	0	0	0	0	0	0	0	0	0	0	0	0	0	0	0	0	0	0	0	0	0	0	0	0	0	0	0	0	0	0	0
AE017334.2	689549	GBAA_RS03645	CDS	M6 family metalloprotease domain-containing protein	AACAATATTA.TGAAGAGCAG	T	C	40	PASS	NA	GT	NO	0	0	0	0	0	0	0	0	0	0	0	0	0	0	0	0	0	0	0	0	0	0	0	0	0	0	0	0	0	0	0	0	0	0	0	0	0
AE017334.2	690460	GBAA_RS03645	CDS	M6 family metalloprotease domain-containing protein	GATTATAAAG.CAAATTATGA	C	A	40	PASS	NA	GT	NO	0	0	0	0	0	0	0	0	0	0	0	0	0	0	0	0	0	0	0	0	0	0	0	0	0	0	0	0	0	0	0	0	0	0	0	0	0
AE017334.2	691460				CTTTTTTTGT.AAAAGAAGAA	A	T	40	PASS	NA	GT	NO	0	0	0	0	0	0	0	0	0	0	0	0	0	0	0	0	0	0	0	0	0	0	0	0	0	0	0	0	0	0	0	0	0	0	0	0	0
AE017334.2	691471				AAAGAAGAAA.TGTAGTATTG	T	C	40	PASS	NA	GT	NO	0	0	0	0	0	0	0	0	0	0	0	0	0	0	0	0	0	0	0	0	0	0	0	0	0	0	0	0	0	0	0	0	0	0	0	0	0
AE017334.2	692623				ATACGTTATT.TGGTAAGAAG	T	C	40	PASS	NA	GT	NO	0	0	0	0	0	0	0	0	0	0	0	0	0	0	0	0	0	0	0	0	0	0	0	0	0	0	0	0	1	0	1	1	1	0	0	0	0
AE017334.2	692932				AACTCGTAAG.CCCCATGCTT	C	T	40	PASS	NA	GT	NO	1	1	1	1	0	0	0	0	1	0	0	1	0	0	0	0	1	1	1	1	1	1	1	1	1	1	1	1	1	1	1	1	1	1	1	1	1
AE017334.2	695724	GBAA_RS03670	CDS	phospholipase C	CAAAGATAAT.CATAAAGTAA	C	T	40	PASS	NA	GT	NO	1	1	1	1	0	0	0	0	0	0	0	0	0	0	0	0	1	1	0	0	0	0	0	0	0	0	0	0	0	0	0	0	0	0	0	0	0
AE017334.2	696688	sph	CDS	sphingomyelin phosphodiesterase	AGATTTTATT.AAAAATAAAA	A	T	40	PASS	NA	GT	NO	0	0	0	0	0	0	1	0	0	0	0	0	0	0	0	0	0	0	0	0	0	0	0	0	0	0	0	0	0	0	0	0	0	0	0	0	0
AE017334.2	697055	sph	CDS	sphingomyelin phosphodiesterase	GTCGAGGCGA.CTATTTCTAT	C	A	40	PASS	NA	GT	NO	0	0	0	0	0	0	0	0	0	0	0	0	0	0	0	0	0	0	0	0	0	0	0	0	0	0	0	0	0	0	0	0	0	0	0	0	0
AE017334.2	699098	GBAA_RS03685	CDS	FAD-binding protein	AGAAAATAAG.ATGTTTTCTT	A	G	40	PASS	NA	GT	NO	0	0	0	0	0	0	0	0	0	0	0	0	0	0	0	0	0	0	0	0	0	0	0	0	0	0	0	0	0	0	0	0	0	0	0	0	0
AE017334.2	699180	GBAA_RS03685	CDS	FAD-binding protein	AAAGCTGTAC.CGAATACAAA	C	T	40	PASS	NA	GT	NO	0	0	0	0	0	0	0	0	0	0	0	0	0	0	0	0	0	0	0	0	0	0	0	0	0	0	0	0	0	1	0	0	0	0	0	0	0
AE017334.2	700029				AACACGTTAT.GAAAATAAGT	G	A	40	PASS	NA	GT	NO	0	0	0	0	0	0	0	0	0	0	0	0	0	0	0	0	0	0	0	0	0	0	0	0	0	0	0	0	0	0	0	0	0	0	0	0	0
AE017334.2	700216				GTTTGCTTTC.GGAAGGAAGT	G	A	40	PASS	NA	GT	NO	0	0	0	0	0	0	0	1	0	0	0	0	0	0	0	0	0	0	0	0	0	0	0	0	0	0	0	0	0	0	0	0	0	0	0	0	0
AE017334.2	701044	GBAA_RS03695	CDS	hypothetical protein	AAGTGCGTGG.TGTTTTCAAG	T	C	40	PASS	NA	GT	NO	1	1	1	1	0	0	0	0	0	0	0	0	0	0	0	0	1	1	0	0	0	0	0	0	0	0	0	0	0	0	0	0	0	0	0	0	0
AE017334.2	701760				CCTGCTGGAA.TGGTCGCAAT	T	C	40	PASS	NA	GT	NO	0	0	0	0	0	0	0	0	0	0	0	0	0	0	0	0	0	0	0	0	0	0	0	0	0	0	0	0	0	0	0	0	0	0	0	0	0
AE017334.2	702335				ATCATCATTA.CAAGACTTTT	C	T	40	PASS	NA	GT	NO	0	0	0	0	0	0	0	0	0	0	0	0	0	0	0	0	0	0	0	0	0	0	0	0	0	0	0	0	0	0	0	0	0	0	0	0	0
AE017334.2	702761				TGATTGTTCA.GCTAATTTGT	G	C	40	PASS	NA	GT	NO	1	1	1	1	0	0	0	1	1	0	1	1	1	0	0	1	1	1	1	1	1	1	1	1	1	1	1	1	1	1	1	1	1	1	1	1	1
AE017334.2	702959				TTGAAGTGTA.TGGTGTTGAT	T	G	40	PASS	NA	GT	NO	0	0	0	0	0	0	0	0	0	0	0	0	0	0	0	0	0	0	0	0	0	0	0	0	0	0	0	0	0	0	0	0	0	0	0	0	0
AE017334.2	703190				GGATTTTAGC.ATCTTTTATA	A	G	40	PASS	NA	GT	NO	0	0	0	0	0	0	0	0	0	0	0	0	0	0	0	0	0	0	0	0	0	0	0	0	0	0	0	0	0	0	0	0	0	0	0	0	0
AE017334.2	703403	GBAA_RS03710	CDS	cell wall-binding protein	AGGCATTATC.GGTCTTTCTA	G	C	40	PASS	NA	GT	NO	0	0	0	0	0	0	0	0	0	0	0	0	0	0	0	0	0	0	0	0	0	0	0	0	0	0	0	0	0	0	0	0	0	0	0	0	0
AE017334.2	703796	GBAA_RS03710	CDS	cell wall-binding protein	AGATTTCTTA.CAACGTATGA	C	T	40	PASS	NA	GT	NO	0	0	0	0	0	0	0	0	0	0	0	0	0	0	0	0	0	0	0	0	0	0	0	0	0	0	0	0	0	0	0	0	1	0	0	0	0
AE017334.2	705418				TGCTTAAAAA.GAAACCTTCT	G	A	40	PASS	NA	GT	NO	0	0	0	0	0	0	0	0	0	0	0	0	0	0	0	0	0	0	0	0	0	0	0	0	0	0	0	0	0	0	0	0	0	0	0	0	0
AE017334.2	705584	GBAA_RS03725	CDS	class A sortase	TTGTTGTAGG.TGGTGTGTTA	T	A	40	PASS	NA	GT	NO	0	0	0	0	0	0	0	0	0	0	0	0	0	0	0	0	0	0	0	0	0	0	0	0	0	0	0	0	0	0	0	0	0	0	0	0	0
AE017334.2	707021				ATGTACAACG.CCATCAACTG	C	T	40	PASS	NA	GT	NO	0	0	0	0	0	0	0	0	0	0	0	0	0	0	0	0	0	0	0	0	0	0	0	0	0	0	0	0	0	0	0	0	0	0	0	0	0
AE017334.2	710255	GBAA_RS03740	CDS	DUF2339 domain-containing protein	TCAAAAATAC.TTGAATTTAC	T	C	40	PASS	NA	GT	NO	0	0	0	0	0	0	0	0	0	0	0	0	0	0	0	0	0	0	0	0	0	0	0	0	0	0	0	0	0	0	0	0	0	0	0	0	0
AE017334.2	710303	GBAA_RS03740	CDS	DUF2339 domain-containing protein	GTACACGCTA.ATATGTTCGT	A	C	40	PASS	NA	GT	NO	0	0	0	0	0	0	0	0	0	0	0	0	0	0	0	0	0	0	0	0	0	0	0	0	0	0	0	0	0	0	0	0	0	0	0	0	0
AE017334.2	711878				AAAGTAGAAC.CAGCATGCAT	C	T	40	PASS	NA	GT	NO	0	0	0	0	0	0	0	0	0	0	0	0	0	0	0	0	0	0	0	0	0	0	0	0	0	0	0	0	0	0	0	0	0	0	0	0	0
AE017334.2	712080				CTGGATTATC.CCAAGCACCG	C	T	40	PASS	NA	GT	NO	0	0	0	0	0	0	0	0	0	0	1	0	1	0	0	0	0	0	0	0	0	0	0	0	0	0	0	0	0	0	0	0	0	0	0	0	0
AE017334.2	712137				GATTTTTATT.ACGATCTGCA	A	G	40	PASS	NA	GT	NO	0	0	0	0	0	0	0	0	0	0	0	0	0	0	0	0	0	0	0	0	0	0	0	0	0	0	0	0	0	0	0	0	0	0	0	0	0
AE017334.2	712559				GTAATCCATT.TTTTATTCTT	T	G	40	PASS	NA	GT	NO	0	0	0	0	0	0	0	0	0	0	0	0	0	0	0	0	0	0	0	0	0	0	0	0	0	0	0	0	0	0	0	0	0	0	0	0	1
AE017334.2	712582				AGAAGAATCC.ACCTAATAAT	A	C	40	PASS	NA	GT	NO	0	0	0	0	0	0	0	0	0	0	0	0	0	0	0	0	0	0	0	0	0	0	0	0	0	0	0	0	0	0	0	0	0	0	0	0	0
AE017334.2	713951				CATTTCTCCG.AGCGCTCGCA	A	G	40	PASS	NA	GT	NO	0	0	0	0	0	0	0	0	0	0	0	0	0	0	0	0	0	0	0	0	0	0	0	0	0	0	0	0	0	0	0	0	0	0	0	1	0
AE017334.2	714014				AATAGAGGGC.CCAGCTAGTT	C	T	40	PASS	NA	GT	NO	0	0	0	0	0	0	0	0	0	0	0	0	0	0	0	0	0	0	0	0	0	0	0	0	0	0	0	0	0	0	0	0	0	0	0	0	0
AE017334.2	714171				GTAGAGTGAA.CGATGTTTGA	C	T	40	PASS	NA	GT	NO	0	0	0	0	0	0	0	0	0	0	0	0	0	0	0	0	0	0	0	0	0	0	0	0	0	0	0	0	0	0	0	0	0	0	0	0	0
AE017334.2	714198				TACTAAATAT.TTAACTATTT	T	C	40	PASS	NA	GT	NO	0	0	0	0	0	0	0	0	0	0	0	0	0	0	0	0	0	0	0	0	0	0	0	0	0	0	0	0	0	0	0	0	0	0	0	0	0
AE017334.2	714229				ACATTTCTAT.CTGTTATGCT	C	T	40	PASS	NA	GT	NO	1	1	1	1	0	0	0	0	0	0	0	0	0	0	0	0	1	1	0	0	0	0	0	0	0	0	0	0	0	0	0	0	0	0	0	0	0
AE017334.2	716291	GBAA_RS03765	CDS	hypothetical protein	GGGAGTATCA.CGTAGCTATT	C	T	40	PASS	NA	GT	NO	0	0	0	0	0	0	0	0	0	0	0	0	0	0	0	0	0	0	0	0	0	0	0	0	0	0	0	0	0	0	0	0	0	0	0	0	0
AE017334.2	716858				GTTTCATAGT.CGGAAGAGTA	C	T	40	PASS	NA	GT	NO	0	0	0	0	0	0	0	0	0	0	0	0	0	0	0	0	0	0	0	0	0	0	0	0	0	0	0	0	0	0	0	0	0	0	0	0	0
AE017334.2	718118				TACGATATTA.CGTGGATACC	C	T	40	PASS	NA	GT	NO	0	0	0	0	0	0	0	0	0	0	0	0	0	0	0	0	0	0	0	0	0	0	0	0	0	0	0	0	0	0	0	0	0	0	0	0	0
AE017334.2	718595				AAGTAAAATC.ATTGTAACTA	A	G	40	PASS	NA	GT	NO	0	0	0	0	0	0	0	0	0	0	0	0	0	0	0	0	0	0	0	0	0	0	0	0	0	0	0	0	0	0	0	0	0	0	0	0	0
AE017334.2	718609				TAACTAAATC.CGCAATAACA	C	T	40	PASS	NA	GT	NO	0	0	0	0	0	0	0	0	0	0	0	0	0	0	0	0	0	0	0	0	0	0	0	0	0	0	0	0	1	0	1	1	1	0	0	0	0
AE017334.2	718851				GTATTCTTTT.TCCCTTTTTG	T	C	40	PASS	NA	GT	NO	0	0	0	0	0	0	0	0	0	0	0	0	0	0	0	0	0	0	0	0	0	0	0	0	0	0	0	0	0	0	0	0	0	1	0	0	0
AE017334.2	719436				CTCCTTCTTT.TAAATGCATG	T	C	40	PASS	NA	GT	NO	0	0	0	0	0	0	0	0	0	0	0	0	0	0	0	0	0	0	0	0	0	0	0	0	0	0	0	0	0	0	0	0	0	0	0	0	0
AE017334.2	719485				AACAGCCATT.GCGATAATGG	G	A	40	PASS	NA	GT	NO	1	1	1	1	0	0	0	0	0	0	0	0	0	0	0	0	1	1	1	1	1	1	1	1	1	1	1	1	1	1	1	1	1	1	0	0	1
AE017334.2	720216				CGGATTGATA.TTCCAAAGGT	T	G	40	PASS	NA	GT	NO	0	0	0	0	0	0	0	0	0	0	0	0	0	0	0	0	0	0	0	0	0	0	0	0	0	0	0	0	0	0	0	0	0	0	0	0	0
AE017334.2	720320				ACCTTCATCG.TAATCGAATG	T	C	40	PASS	NA	GT	NO	0	0	0	0	0	0	0	0	0	0	0	0	0	0	0	0	0	0	0	0	0	0	0	0	0	0	0	0	0	0	0	0	0	0	0	0	0
AE017334.2	720360				AAAATACCAA.TGCCGCCGAT	T	A	40	PASS	NA	GT	NO	0	0	0	0	0	0	0	0	0	0	0	0	0	0	0	0	0	0	0	0	0	0	0	0	0	0	0	0	0	0	0	0	0	0	0	0	0
AE017334.2	720943				TACCTGCGAT.TAATACGTAG	T	C	40	PASS	NA	GT	NO	0	0	0	0	0	0	0	0	0	0	0	0	0	0	0	0	0	0	0	0	0	0	0	0	0	0	0	0	0	0	0	0	0	0	0	0	0
AE017334.2	720997				ACTGATAATC.AGCTGCTGCC	A	G	40	PASS	NA	GT	NO	0	0	0	0	0	0	0	0	0	0	0	0	0	0	0	0	0	0	0	0	0	0	0	0	0	0	0	0	0	0	0	0	0	0	0	0	0
AE017334.2	721030				CCCCTGTAAC.TCCACCGACT	T	C	40	PASS	NA	GT	NO	0	0	0	0	0	0	0	0	0	0	0	0	0	0	0	0	0	0	0	0	0	0	0	0	0	0	0	0	0	0	0	0	0	0	0	0	0
AE017334.2	721568				ACCAGGTGTA.CGCATTTTTA	C	T	40	PASS	NA	GT	NO	0	0	0	0	0	0	0	0	0	0	0	0	0	0	0	0	0	0	0	0	0	0	0	0	0	0	0	0	1	0	0	0	0	0	0	0	0
AE017334.2	722769				GCATAAGTTG.CTTTTACTGT	C	T	40	PASS	NA	GT	NO	0	0	0	0	0	0	0	0	0	0	0	0	0	0	0	0	0	0	0	0	0	0	0	0	0	0	0	0	0	0	0	0	0	0	0	0	0
AE017334.2	722863				GTTCAGGTGG.CTCATAGTCC	C	A	40	PASS	NA	GT	NO	0	0	0	0	0	0	0	0	0	0	0	0	0	0	0	0	0	0	0	0	0	0	0	0	0	0	0	0	0	0	0	0	0	0	0	0	0
AE017334.2	723547				TGTGAACAAT.AATTCACAGA	A	G	40	PASS	NA	GT	NO	0	0	0	0	0	0	0	0	0	0	0	0	0	0	0	0	0	0	0	0	0	0	0	0	0	0	0	0	0	0	0	0	0	0	0	0	0
AE017334.2	723742	GBAA_RS03810	CDS	peptidase C39 family protein	TGCTACGCTT.AGATTTTTTA	A	G	40	PASS	NA	GT	NO	0	0	0	0	0	0	0	0	0	0	0	0	0	0	0	0	0	0	0	0	0	0	0	0	0	0	0	0	0	0	0	0	0	0	0	0	0
AE017334.2	724025	GBAA_RS03810	CDS	peptidase C39 family protein	TAATTTAGCG.GAAAAATATG	G	A	40	PASS	NA	GT	NO	1	1	1	1	0	0	0	0	0	0	0	0	0	0	0	0	1	1	0	0	0	0	0	0	0	0	0	0	0	0	0	0	0	0	0	0	0
AE017334.2	725535	GBAA_RS03815	CDS	amidohydrolase	GGAGCAGGAA.GTAAAGAGAA	G	A	40	PASS	NA	GT	NO	0	0	0	0	0	0	0	0	0	0	0	0	0	0	0	0	0	0	0	0	0	0	0	0	0	0	0	0	0	0	0	0	0	0	0	0	0
AE017334.2	725785	GBAA_RS03820	CDS	DUF3311 domain-containing protein	ATATTATTAT.CAGTGCTTAT	C	T	40	PASS	NA	GT	NO	0	0	0	0	0	0	0	1	0	0	0	0	0	0	0	0	0	0	0	0	0	0	0	0	0	0	0	0	0	0	0	0	0	0	0	0	0
AE017334.2	726050	GBAA_RS03825	CDS	sodium:solute symporter family protein	TGGATGGGCG.TATAGTAAAG	T	G	40	PASS	NA	GT	NO	0	0	0	0	0	0	0	0	0	0	0	0	0	0	0	0	0	0	0	0	0	0	0	0	0	0	0	0	0	0	0	0	0	0	0	0	0
AE017334.2	728203	GBAA_RS03830	CDS	spore germination protein GerLA	GATCACCGTT.TGCCCTTATA	T	G	40	PASS	NA	GT	NO	0	0	0	0	0	0	0	0	0	0	0	0	0	0	0	0	0	0	0	0	0	0	0	0	0	0	0	0	0	0	0	0	0	0	0	0	0
AE017334.2	731227				GTTGCACAAT.ATTAATAGCG	A	G	40	PASS	NA	GT	NO	0	0	0	0	0	0	0	0	0	0	0	0	0	0	0	0	0	0	0	0	0	0	0	0	0	0	0	0	0	0	0	0	0	0	0	0	0
AE017334.2	732173				ATTGCAAGCA.AACGTTCACG	A	T	40	PASS	NA	GT	NO	1	1	1	1	0	0	0	1	1	0	1	1	1	0	0	0	1	1	1	1	1	1	1	1	1	1	1	1	1	1	1	1	1	1	1	1	1
AE017334.2	732270				TGCCGTGTGC.ACCAGAGCGT	A	G	40	PASS	NA	GT	NO	0	0	0	0	0	0	0	0	0	0	0	0	0	0	0	0	0	0	0	0	0	0	0	0	0	0	0	0	0	0	0	0	0	0	0	0	0
AE017334.2	732316				AACGCGTGGT.AAGTACCCGT	A	G	40	PASS	NA	GT	NO	0	0	0	0	0	0	0	0	0	0	0	0	0	0	0	0	0	0	0	0	0	0	0	0	0	0	0	0	0	0	0	0	0	0	0	0	0
AE017334.2	732528				GCACGTTAGC.GCCTGCAATT	G	T	40	PASS	NA	GT	NO	0	0	0	0	0	0	0	0	0	0	0	0	0	0	0	0	0	0	0	0	0	0	0	0	0	0	0	0	0	0	0	0	0	0	0	0	0
AE017334.2	732707				CCGACAATAT.CATCTCGTAT	C	T	40	PASS	NA	GT	NO	0	0	0	0	0	0	0	0	0	0	0	0	0	0	0	0	0	0	0	0	0	0	0	0	0	0	0	0	0	0	0	0	0	0	0	0	0
AE017334.2	732770				AATGGAAGAG.CCTTACTGGC	C	T	40	PASS	NA	GT	NO	0	0	0	0	0	0	0	0	0	0	0	0	0	0	0	0	0	0	0	0	0	0	0	0	0	0	0	0	0	0	0	0	0	0	0	0	0
AE017334.2	733749				CCGATACCAT.GAAAGTTACC	G	A	40	PASS	NA	GT	NO	1	1	1	1	0	0	0	0	0	0	0	0	0	0	0	0	1	1	0	0	0	0	0	0	0	0	0	0	0	0	0	0	0	0	0	0	0
AE017334.2	733995				AATGTAGCTT.TAACTAAAAG	T	A	40	PASS	NA	GT	NO	0	0	0	0	0	0	0	0	0	0	0	0	0	0	0	0	0	0	0	0	0	0	0	0	0	0	0	0	0	0	0	0	0	1	0	0	0
AE017334.2	734302	GBAA_RS03865	CDS	phosphate ABC transporter substrate-binding protein PstS	TAGCAGCTTT.AGTGGTAGCG	A	T	40	PASS	NA	GT	NO	0	0	0	0	0	0	0	0	0	0	0	0	0	0	0	0	0	0	0	0	0	0	0	0	0	0	0	0	0	0	0	0	0	0	0	0	0
AE017334.2	736546	pstA	CDS	phosphate ABC transporter permease PstA	TTGCTTTAAC.TATTTTAAAC	T	G	40	PASS	NA	GT	NO	0	0	0	0	0	0	0	0	0	0	0	0	0	0	0	0	0	0	0	0	0	0	0	0	0	0	0	0	0	0	0	0	0	0	0	0	0
AE017334.2	737037	pstA	CDS	phosphate ABC transporter permease PstA	AAGGTAAAAG.CGGCATAAGT	C	T	40	PASS	NA	GT	NO	1	1	1	1	0	0	0	0	0	0	0	0	0	0	0	0	1	1	0	0	0	0	0	0	0	0	0	0	0	0	0	0	0	0	0	0	0
AE017334.2	737575	GBAA_RS03880	CDS	AAA family ATPase	AGAGATTAAT.ATGAGACTAC	A	G	40	PASS	NA	GT	NO	0	0	0	0	0	0	0	0	0	0	0	0	0	0	0	0	0	0	0	0	0	0	0	0	0	0	0	0	0	0	0	0	0	0	0	0	0
AE017334.2	738870				AGCCTTTTTT.AAATTCGTTT	A	T	40	PASS	NA	GT	NO	0	0	0	0	0	0	0	0	0	0	0	0	0	0	0	0	0	0	0	0	0	0	0	0	0	0	0	0	1	0	1	1	1	0	0	0	0
AE017334.2	740102				GCAATTTAAC.GTGAGGCGCA	G	T	40	PASS	NA	GT	NO	1	1	1	1	0	0	0	0	0	0	0	0	0	0	0	0	1	1	0	0	0	0	0	0	0	0	0	0	0	0	0	0	0	0	0	0	0
AE017334.2	740411				ATCCGTTTTG.CTTTTGGATT	C	T	40	PASS	NA	GT	NO	0	0	0	0	0	0	0	0	0	0	0	0	0	0	0	0	0	0	0	0	0	0	0	0	0	0	0	0	0	0	0	0	0	0	0	0	0
AE017334.2	740724				ATTATCGATG.CTAGGTAAAA	C	T	40	PASS	NA	GT	NO	0	0	0	0	0	0	0	0	0	0	0	0	0	0	0	0	0	0	0	0	0	0	0	0	0	0	0	0	0	0	0	0	0	0	0	0	0
AE017334.2	752119	regulatory	regulatory	TPP riboswitch	AGGAGAGCTG.GTGTTGCCAG	G	A	40	PASS	NA	GT	NO	0	0	0	0	0	0	0	0	0	0	0	0	0	0	0	0	0	0	0	0	0	0	0	0	0	0	0	0	0	0	0	0	0	0	0	0	0
AE017334.2	752404				GTAACCACTT.CTTATATAAA	C	T	40	PASS	NA	GT	NO	0	0	0	0	0	0	0	0	0	0	0	0	0	0	0	0	0	0	0	0	0	0	0	0	0	0	0	0	0	0	0	0	0	0	0	0	1
AE017334.2	753164	GBAA_RS04030	CDS	ABC transporter ATP-binding protein	AATGTTTCTT.TTCATTATGA	T	A	40	PASS	NA	GT	NO	0	0	0	0	0	0	0	0	0	0	0	0	0	0	0	0	0	0	0	0	0	0	0	0	0	0	0	0	0	0	0	0	0	0	0	0	0
AE017334.2	753717	GBAA_RS04030	CDS	ABC transporter ATP-binding protein	TTCTTTCTAA.TCGAATTTTC	T	C	40	PASS	NA	GT	NO	0	0	0	0	0	0	0	0	0	0	0	0	0	0	0	0	0	0	0	0	0	0	0	0	0	0	0	0	0	0	0	0	0	0	0	0	0
AE017334.2	753799	GBAA_RS04030	CDS	ABC transporter ATP-binding protein	AACAAGAAAA.GATTTATATA	G	T	40	PASS	NA	GT	NO	0	0	0	0	0	0	0	0	0	0	0	0	0	0	0	0	0	0	0	0	0	0	0	0	0	0	0	0	0	0	0	0	0	0	0	0	0
AE017334.2	755049	GBAA_RS04040	CDS	ABC transporter substrate-binding protein	GTTGGATATT.TTGGAACACC	T	C	40	PASS	NA	GT	NO	0	0	0	0	0	0	0	0	0	0	0	0	0	0	0	0	0	0	0	0	0	0	0	0	0	0	0	0	0	0	0	0	0	0	0	0	0
AE017334.2	756148	GBAA_RS04045	CDS	thiazole tautomerase TenI	GCAAGTGAAG.TAAGTGGTAT	T	C	40	PASS	NA	GT	NO	0	0	0	0	0	0	0	0	0	0	0	0	0	0	0	0	0	0	0	0	0	0	0	0	0	0	0	0	0	0	0	0	0	0	0	0	0
AE017334.2	756394	thiO	CDS	glycine oxidase ThiO	CGCTGGTTTA.CTTGGGGTGC	C	T	40	PASS	NA	GT	NO	0	0	0	0	0	0	0	0	0	0	0	0	0	0	0	0	0	0	0	0	0	0	0	0	0	0	0	0	1	0	0	0	0	0	0	0	0
AE017334.2	756710	thiO	CDS	glycine oxidase ThiO	CATGTTATTG.CGCCAGAGCT	C	T	40	PASS	NA	GT	NO	0	0	0	0	0	0	0	0	1	0	0	1	0	0	0	0	0	0	0	0	0	0	0	0	0	0	0	0	0	0	0	0	0	0	0	0	0
AE017334.2	756913	thiO	CDS	glycine oxidase ThiO	TCACCGCGAA.TGGGGTACAT	T	G	40	PASS	NA	GT	NO	0	0	0	0	0	0	0	0	0	0	0	0	0	0	0	0	0	0	0	0	0	0	0	0	0	0	0	0	0	0	0	0	0	0	0	0	0
AE017334.2	758305	GBAA_RS04060	CDS	thiazole synthase	AAACGTTGTG.CAACAGCAAG	C	T	40	PASS	NA	GT	NO	0	0	0	0	0	0	0	0	0	0	0	0	0	0	0	0	0	0	1	1	1	1	1	1	1	1	1	1	0	0	0	0	0	0	0	0	0
AE017334.2	758521	thiF	CDS	thiazole biosynthesis adenylyltransferase ThiF	TTATGTCGAT.TGGAGTAATT	T	C	40	PASS	NA	GT	NO	0	0	0	0	0	0	0	0	0	0	0	0	0	0	0	0	0	0	0	0	0	0	0	0	0	0	0	0	0	0	0	0	0	0	0	0	0
AE017334.2	758676	thiF	CDS	thiazole biosynthesis adenylyltransferase ThiF	AATTAGAAGA.GCTTGTTACA	G	A	40	PASS	NA	GT	NO	0	0	0	0	0	0	0	0	0	0	0	0	0	0	0	0	0	0	0	0	0	0	0	0	0	0	0	0	0	0	0	0	0	0	0	0	0
AE017334.2	759278	thiF	CDS	thiazole biosynthesis adenylyltransferase ThiF	AGATTAGTTG.CTTTTAAAGA	C	T	40	PASS	NA	GT	NO	0	0	0	0	0	0	0	0	0	0	0	0	0	0	0	0	0	0	0	0	0	0	0	0	0	0	0	0	0	0	0	0	0	0	0	0	0
AE017334.2	760261				ATATATCAGC.CAGAATATAT	C	T	40	PASS	NA	GT	NO	0	0	0	0	0	0	0	0	0	0	0	0	0	0	0	0	0	0	0	0	0	0	0	0	0	0	0	0	0	0	0	0	0	0	0	0	0
AE017334.2	760338				CACTCGGGGT.GAATCTTTCA	G	T	40	PASS	NA	GT	NO	0	0	0	0	0	0	0	0	0	0	0	0	0	0	0	0	0	0	0	0	0	0	0	0	0	0	0	0	0	0	0	0	1	0	0	0	0
AE017334.2	761040	GBAA_RS04080	CDS	hypothetical protein	TCAAAAGACG.CTTTATATTT	C	T	40	PASS	NA	GT	NO	0	0	0	0	0	0	0	0	0	0	0	0	0	0	0	0	1	0	0	0	0	0	0	0	0	0	0	0	0	0	0	0	0	0	0	0	0
AE017334.2	761633				AATTTTAACA.ATTAGAAATG	A	G	40	PASS	NA	GT	NO	0	0	0	0	0	0	0	0	0	0	0	0	0	0	0	0	0	0	0	0	0	0	0	0	0	0	0	0	0	0	0	0	0	0	0	0	0
AE017334.2	762129	GBAA_RS04095	CDS	potassium-transporting ATPase subunit KdpA	ATCCAGCACA.CATTGAAGGA	C	A	40	PASS	NA	GT	NO	0	0	0	0	0	0	0	0	0	0	0	0	0	0	0	0	0	0	0	0	0	0	0	0	0	0	0	0	0	0	0	0	0	0	0	0	0
AE017334.2	762248	GBAA_RS04095	CDS	potassium-transporting ATPase subunit KdpA	TTAATCGGAA.TTACATTCTT	T	G	40	PASS	NA	GT	NO	0	0	0	0	0	0	0	0	0	0	0	0	0	0	0	0	0	0	0	0	0	0	0	0	0	0	0	0	0	0	0	0	0	0	0	0	0
AE017334.2	764171	kdpB	CDS	potassium-transporting ATPase subunit KdpB	TAATCCTGGT.AAATCCTTTA	A	G	40	PASS	NA	GT	NO	1	1	1	1	0	0	0	0	0	0	0	0	0	0	0	0	1	1	0	0	0	0	0	0	0	0	0	0	0	0	0	0	0	0	0	0	0
AE017334.2	764760	kdpB	CDS	potassium-transporting ATPase subunit KdpB	GGAATGAAAG.TGAGAAAAGG	T	C	40	PASS	NA	GT	NO	0	0	0	0	0	0	0	0	0	0	0	0	0	0	0	0	0	0	0	0	0	0	0	0	0	0	0	0	0	0	0	0	0	0	0	0	0
AE017334.2	764772	kdpB	CDS	potassium-transporting ATPase subunit KdpB	AGAAAAGGTG.CTGTAGGTAG	C	T	40	PASS	NA	GT	NO	0	0	0	0	0	0	0	0	0	0	0	0	0	0	0	0	0	0	0	0	0	0	0	0	0	0	0	0	0	0	0	0	0	0	0	0	0
AE017334.2	765499	kdpB	CDS	potassium-transporting ATPase subunit KdpB	TGAAGGGTAT.AGCATATAAA	A	C	40	PASS	NA	GT	NO	1	1	1	1	0	0	0	1	1	0	1	1	1	0	0	1	1	1	1	1	1	1	1	1	1	1	1	1	1	1	1	1	1	1	1	1	1
AE017334.2	766050	GBAA_RS04105	CDS	K(+)-transporting ATPase subunit C	TGATATTAGT.CCGAAGGCAG	C	T	40	PASS	NA	GT	NO	0	0	0	0	0	0	0	0	0	0	0	0	0	0	0	0	0	0	0	0	0	0	0	0	0	0	0	0	0	0	0	0	0	0	0	0	0
AE017334.2	768418				GGGATAAGGA.CAGACTTTCT	C	T	40	PASS	NA	GT	NO	0	0	0	0	0	0	0	0	0	0	0	0	0	0	0	0	0	0	0	0	0	0	0	0	0	0	0	0	0	0	0	0	0	0	0	0	0
AE017334.2	768651				CTTGTTAACC.TCCTTGTGTT	T	C	40	PASS	NA	GT	NO	0	0	0	0	0	0	0	0	0	0	0	0	0	0	0	0	0	0	0	0	0	0	0	0	0	0	0	0	0	0	0	0	0	0	0	0	0
AE017334.2	768673				TGTTTCCCTG.GAAACTAAAT	G	A	40	PASS	NA	GT	NO	0	0	0	0	0	0	0	0	0	0	0	0	0	0	0	0	0	0	0	0	0	0	0	0	0	0	0	0	0	0	0	0	0	0	0	0	0
AE017334.2	769799	GBAA_RS04125	CDS	patatin family protein	AAGCGTCTAG.TTCATTGCCT	T	C	40	PASS	NA	GT	NO	0	0	0	0	0	0	0	0	0	0	0	0	0	0	0	0	0	0	0	0	0	0	0	0	0	0	0	0	0	0	0	0	0	0	0	0	0
AE017334.2	770057	GBAA_RS04125	CDS	patatin family protein	CACTTCACTA.TATTGAAAAA	T	C	40	PASS	NA	GT	NO	0	0	0	0	0	0	0	0	0	0	0	0	0	0	0	0	0	0	0	0	0	0	0	0	0	0	0	0	0	0	0	0	0	0	0	0	0
AE017334.2	772722	GBAA_RS04140	CDS	SDR family oxidoreductase	GGAAATGAAA.CGTTAATTGA	C	T	40	PASS	NA	GT	NO	0	1	1	0	0	0	0	0	0	0	0	0	0	0	0	0	0	0	0	0	0	0	0	0	0	0	0	0	0	0	0	0	0	0	0	0	0
AE017334.2	772823	GBAA_RS04140	CDS	SDR family oxidoreductase	TGGTGTTGCG.CCAGGACCAA	C	T	40	PASS	NA	GT	NO	0	0	0	0	0	0	0	0	0	0	0	0	0	0	0	0	0	0	0	0	0	0	0	0	0	0	0	0	0	0	0	0	0	0	0	0	0
AE017334.2	773045				AAGAGCAAAG.TAAAGTTAAT	T	A	40	PASS	NA	GT	NO	1	1	1	1	0	0	0	0	0	0	0	0	0	0	0	0	1	1	0	0	0	0	0	0	0	0	0	0	0	0	0	0	0	0	0	0	0
AE017334.2	774013	GBAA_RS04150	CDS	hypothetical protein	TTTATCGTGT.GTTTGTATGC	G	A	40	PASS	NA	GT	NO	0	0	0	0	0	0	0	0	0	0	0	0	0	0	0	0	0	0	0	0	0	0	0	0	0	0	0	0	0	0	0	0	0	0	0	0	0
AE017334.2	774573				AGCATAATCG.CTTCTTCTTG	C	A	40	PASS	NA	GT	NO	0	0	0	0	0	0	0	0	0	0	0	0	0	0	0	0	0	0	0	0	0	0	0	0	0	0	0	0	0	0	0	0	0	0	0	1	0
AE017334.2	774927				ATGAGCATGG.AAGTGTCCAC	A	G	40	PASS	NA	GT	NO	0	0	0	0	0	0	0	0	0	0	0	0	0	0	0	0	0	0	0	0	0	0	0	0	0	0	0	0	0	0	0	0	0	0	0	0	0
AE017334.2	775048				CAACGTTAGC.AGGTGCTCCA	A	G	40	PASS	NA	GT	NO	0	0	0	0	0	0	0	0	0	0	0	0	0	0	0	0	0	0	0	0	0	0	0	0	0	0	0	0	0	0	0	0	0	0	0	0	0
AE017334.2	777573				ACTTGAGAAC.ATATCAAGTA	A	G	40	PASS	NA	GT	NO	0	0	0	0	0	0	0	0	0	0	0	0	0	0	0	0	0	0	0	0	0	0	0	0	0	0	0	0	0	0	0	0	0	0	0	0	0
AE017334.2	777756				ATCGTTTGAT.CTTGTAGAAT	C	G	40	PASS	NA	GT	NO	0	0	0	0	0	0	0	0	0	0	0	0	0	0	0	0	0	0	0	0	0	0	0	0	0	0	0	0	0	0	0	0	0	0	0	0	0
AE017334.2	778052				ATATTTTTAT.GGAACCGGTT	G	A	40	PASS	NA	GT	NO	0	0	0	0	0	0	0	0	1	0	0	1	0	0	0	0	0	0	0	0	0	0	0	0	0	0	0	0	0	0	0	0	0	0	0	0	0
AE017334.2	778065				ACCGGTTCCG.TGAACGATTA	T	C	40	PASS	NA	GT	NO	1	1	1	1	0	0	0	0	0	0	0	0	0	0	0	0	1	1	0	0	0	0	0	0	0	0	0	0	0	0	0	0	0	0	0	0	0
AE017334.2	778444				TTGGGCGATT.ATTATCTAAA	A	G	40	PASS	NA	GT	NO	0	0	0	0	0	0	0	0	0	0	0	0	0	0	0	0	0	0	0	0	0	0	0	0	0	0	0	0	0	0	0	0	0	0	0	0	0
AE017334.2	778753				TTTGTTGATG.TTTATTTGTT	T	C	40	PASS	NA	GT	NO	0	0	0	0	0	0	0	0	0	0	0	0	0	0	0	0	0	0	0	0	0	0	0	0	0	0	0	0	0	0	0	0	0	0	0	0	0
AE017334.2	779941				TAATAATACC.GCCAAATATA	G	A	40	PASS	NA	GT	NO	0	0	0	0	0	0	0	0	0	0	0	0	0	0	0	0	0	0	0	0	0	0	0	0	0	0	0	0	0	0	0	0	0	0	0	0	0
AE017334.2	780143				TTTTTGAATT.ACATAGTGAT	A	G	40	PASS	NA	GT	NO	1	1	1	1	0	0	0	0	0	0	0	0	0	0	0	0	1	1	0	0	0	0	0	0	0	0	0	0	0	0	0	0	0	0	0	0	0
AE017334.2	780966				GTTTTCCGTA.TCCTTCTTTA	T	C	40	PASS	NA	GT	NO	0	0	0	0	0	0	0	0	0	0	0	0	0	0	0	0	0	0	0	0	0	0	0	0	0	0	0	0	0	0	0	0	0	0	0	0	0
AE017334.2	781732				ACAAGAAGAC.AAAATGGTTA	A	C	40	PASS	NA	GT	NO	0	0	0	0	0	0	0	0	0	0	0	0	0	0	0	0	0	0	0	0	0	0	0	0	0	0	0	0	0	0	0	0	0	0	0	0	0
AE017334.2	781943				CCACCATGTG.CCCATTTATT	C	T	40	PASS	NA	GT	NO	0	0	0	0	0	0	0	0	0	0	0	0	0	0	0	0	0	0	0	0	0	0	0	0	0	0	0	0	0	0	0	0	0	0	0	0	0
AE017334.2	782434				ATATGAGTTG.CAATACCGGC	C	T	40	PASS	NA	GT	NO	0	0	0	0	0	0	0	0	0	0	0	0	0	0	0	0	0	0	0	0	0	0	0	0	0	0	0	0	0	0	0	0	0	0	0	0	0
AE017334.2	783005				GAACTTCGTA.ACGTCCATTT	A	T	40	PASS	NA	GT	NO	0	0	0	0	0	0	0	0	0	0	0	0	0	0	0	0	0	0	0	0	0	0	0	0	0	0	0	0	0	0	0	0	0	0	0	0	0
AE017334.2	784502				TAGTAAAACA.CGGAAGGGAG	C	G	40	PASS	NA	GT	NO	1	1	1	1	0	0	0	0	0	0	0	0	0	0	0	0	1	1	0	0	0	0	0	0	0	0	0	0	0	0	0	0	0	0	0	0	0
AE017334.2	784937				ATTGATGAGG.GTGTCTTCAA	G	A	40	PASS	NA	GT	NO	1	1	1	1	0	0	0	0	0	0	0	0	0	0	0	0	1	1	0	0	0	0	0	0	0	0	0	0	0	0	0	0	0	0	0	0	0
AE017334.2	785602				CTTTATTCAT.ATGATGCTTT	A	T	40	PASS	NA	GT	NO	0	0	0	0	0	0	0	0	0	0	1	0	0	0	0	0	0	0	0	0	0	0	0	0	0	0	0	0	0	0	0	0	0	0	0	0	0
AE017334.2	786291	GBAA_RS04225	CDS	nitroreductase	CCATGGAATT.GTAAATTATA	G	C	40	PASS	NA	GT	NO	0	0	0	0	0	0	0	0	0	0	0	0	0	0	0	0	0	0	0	0	0	0	0	0	0	0	0	0	0	0	0	0	0	0	0	0	0
AE017334.2	787278	GBAA_RS04230	CDS	stage V sporulation protein SpoVR	TTTAGATGCC.GTACTTGCTA	G	A	40	PASS	NA	GT	NO	0	0	0	0	0	0	0	0	0	0	0	0	0	0	0	0	0	0	0	0	0	0	0	0	0	0	0	0	0	0	0	0	0	0	0	0	0
AE017334.2	788107	GBAA_RS04230	CDS	stage V sporulation protein SpoVR	GATTTAAAAT.ACTTAGAAAA	A	G	40	PASS	NA	GT	NO	0	0	0	0	0	0	0	0	0	0	0	0	0	0	0	0	0	0	0	0	0	0	0	0	0	0	0	0	0	0	0	0	0	0	0	0	0
AE017334.2	789298	GBAA_RS04235	CDS	alkaline ceramidase	TTCGGCAGTT.GCGTATTGAT	G	A	40	PASS	NA	GT	NO	1	1	1	1	0	0	0	0	1	0	0	1	0	0	0	0	1	1	1	1	1	1	1	1	1	1	1	1	1	1	1	1	1	1	1	1	1
AE017334.2	790256				GTAGAATAAA.TAATGATTTA	T	C	40	PASS	NA	GT	NO	0	0	0	0	0	0	0	0	0	0	0	0	0	0	0	0	0	0	0	0	0	0	0	0	0	0	0	0	0	0	0	0	0	0	0	0	0
AE017334.2	790379	GBAA_RS04245	CDS	DUF3238 domain-containing protein	ACGGGAAGAT.TGTTTGAATA	T	C	40	PASS	NA	GT	NO	0	0	0	0	0	0	0	0	0	0	0	0	0	0	0	0	0	0	0	0	0	0	0	0	0	0	0	0	0	0	0	0	0	0	0	0	0
AE017334.2	791256	GBAA_RS04250	CDS	DUF3238 domain-containing protein	AGTCCAGATG.GTTCTGTGAA	G	A	40	PASS	NA	GT	NO	0	0	0	0	0	0	0	0	0	0	0	0	0	0	0	0	0	0	0	0	0	0	0	0	0	0	0	0	0	0	0	0	0	0	0	0	0
AE017334.2	791524	GBAA_RS04250	CDS	DUF3238 domain-containing protein	ATACACATGA.TTTTAGAGAA	T	C	40	PASS	NA	GT	NO	0	0	0	0	0	0	0	0	0	0	0	0	0	0	0	0	0	0	0	0	0	0	0	0	0	0	0	0	0	0	0	0	0	0	0	0	0
AE017334.2	791659				GTCTAAGTTC.TTTTTTATTT	T	A	40	PASS	NA	GT	NO	0	0	0	0	0	0	0	0	0	0	0	0	0	0	0	0	0	0	0	0	0	0	0	0	0	0	0	0	0	0	0	0	0	0	0	0	0
AE017334.2	791723				TTTTATAATT.TATTATATAC	T	C	40	PASS	NA	GT	NO	0	0	0	0	0	0	0	0	0	0	0	0	0	0	0	0	0	0	0	0	0	0	0	0	0	0	0	0	0	0	0	0	0	0	0	0	0
AE017334.2	791738				TATACCCATA.CAGGTATATG	C	A	40	PASS	NA	GT	NO	0	0	0	0	0	0	0	0	0	0	0	0	0	0	0	0	0	0	0	0	0	0	0	0	0	0	0	0	0	0	0	0	0	0	0	0	0
AE017334.2	791840	cdr	CDS	CoA-disulfide reductase	GCGGAGTTGC.GGGCGGGGCC	G	C	40	PASS	NA	GT	NO	1	1	1	1	0	0	0	0	0	0	0	0	0	0	0	0	1	1	1	1	1	1	1	1	1	1	1	1	1	1	1	1	1	1	0	0	1
AE017334.2	792162	cdr	CDS	CoA-disulfide reductase	AAAACCAATT.GTTCCATCTA	G	A	40	PASS	NA	GT	NO	0	0	0	0	0	0	0	0	0	0	0	0	0	0	0	0	0	0	0	0	0	0	0	0	0	0	0	0	0	0	0	0	0	0	0	0	0
AE017334.2	793608				ATAATATATT.GTCATAAGTT	G	A	40	PASS	NA	GT	NO	0	0	0	0	0	0	0	0	0	0	0	0	0	0	0	0	0	0	0	0	0	0	0	0	0	0	0	0	0	0	0	0	0	0	0	0	0
AE017334.2	793968				TTATTATACC.CCTACAGGTA	C	A	40	PASS	NA	GT	NO	0	0	0	0	0	0	0	0	0	0	0	0	0	0	0	0	0	0	0	0	0	0	0	0	0	0	0	0	0	0	0	0	0	0	0	0	0
AE017334.2	794323	GBAA_RS04265	CDS	hypothetical protein	AGTGGTGAAG.AGTGTACTGT	A	G	40	PASS	NA	GT	NO	0	0	0	0	0	0	0	0	0	0	0	0	0	0	0	0	0	0	0	0	0	0	0	0	0	0	0	0	0	0	0	0	0	0	0	0	0
AE017334.2	795244	GBAA_RS04270	CDS	MBL fold metallo-hydrolase	TTGAAGGATC.TGTTATTACG	T	C	40	PASS	NA	GT	NO	0	0	0	0	0	0	0	0	0	0	0	0	0	0	0	0	0	0	0	0	0	0	0	0	0	0	0	0	0	0	0	0	0	0	0	0	0
AE017334.2	795916	GBAA_RS04275	CDS	sulfurtransferase TusA family protein	GATATTCCAG.CGTGGGCAAA	C	T	40	PASS	NA	GT	NO	0	0	0	0	0	0	0	0	0	0	0	0	0	0	0	0	0	0	0	0	0	0	0	0	0	0	0	0	0	0	0	0	0	0	0	0	0
AE017334.2	795941	GBAA_RS04275	CDS	sulfurtransferase TusA family protein	GTGGCCATGA.CATCGTAAAG	C	T	40	PASS	NA	GT	NO	0	0	0	0	0	0	0	0	0	0	0	0	0	0	0	0	0	0	0	0	0	0	0	0	0	0	0	0	0	0	0	0	0	0	0	0	0
AE017334.2	796747				ATAGGTAATT.GGAGGGAGAA	G	A	40	PASS	NA	GT	NO	0	0	0	0	0	0	0	0	0	0	0	0	0	0	0	0	0	0	0	0	0	0	0	0	0	0	0	0	0	0	0	0	0	0	0	0	0
AE017334.2	796802	GBAA_RS04290	CDS	hypothetical protein	TATTTAGCGG.AGATTATGAT	A	G	40	PASS	NA	GT	NO	0	0	0	0	0	0	0	0	0	0	0	0	0	0	0	0	0	0	0	0	0	0	0	0	0	0	0	0	0	0	0	0	0	0	0	0	0
AE017334.2	797062	GBAA_RS04290	CDS	hypothetical protein	CATAATGCGA.TGCCATTACC	T	C	40	PASS	NA	GT	NO	0	0	0	0	0	0	0	0	0	0	0	0	0	0	0	0	0	0	0	0	0	0	0	0	0	0	0	0	0	0	0	0	0	0	0	0	0
AE017334.2	797961	GBAA_RS04295	CDS	sulfite exporter TauE/SafE family protein	GATCAATCAA.AAAGCACTAC	A	C	40	PASS	NA	GT	NO	0	0	0	0	0	0	0	0	0	0	0	0	0	0	0	0	1	0	0	0	0	0	0	0	0	0	0	0	0	0	0	0	0	0	0	0	0
AE017334.2	798126				CTAATTTATA.TAGCATTCTC	T	C	40	PASS	NA	GT	NO	0	0	0	0	0	0	0	0	0	0	0	0	0	0	0	0	0	0	0	0	0	0	0	0	0	0	0	0	0	0	0	0	0	0	0	0	1
AE017334.2	799535				ATTAAACGTT.GCAAGCAATA	G	A	40	PASS	NA	GT	NO	0	0	0	0	0	0	0	0	0	0	0	0	0	0	0	0	0	0	0	0	0	0	0	0	0	0	0	0	0	0	0	0	0	0	0	0	0
AE017334.2	799772				GAATAGAATA.ACGCTTATAA	A	G	40	PASS	NA	GT	NO	0	0	0	0	0	0	0	0	0	0	0	0	0	0	0	0	0	0	0	0	0	0	0	0	0	0	0	0	0	0	0	0	0	0	0	0	0
AE017334.2	800122				TTACTTATTT.CTTCTATATA	C	T	40	PASS	NA	GT	NO	0	0	0	0	0	0	0	0	0	0	0	0	0	0	0	0	0	0	0	0	0	0	0	0	0	0	0	0	0	0	0	0	0	0	0	0	1
AE017334.2	800648	GBAA_RS04310	CDS	acryloyl-CoA reductase	AGTAACGGGT.GCTACAGGGG	G	A	40	PASS	NA	GT	NO	0	0	0	0	0	0	0	0	0	0	0	0	0	0	0	0	0	0	0	0	0	0	0	0	0	0	0	0	0	0	0	0	0	0	0	0	0
AE017334.2	801736				AGCCATGTCA.ACGTGTTTTT	A	G	40	PASS	NA	GT	NO	0	0	0	0	0	0	0	0	0	0	0	0	0	0	0	0	0	0	0	0	0	0	0	0	0	0	0	0	0	0	0	0	0	0	0	0	0
AE017334.2	802046				GTTTGGAAGT.ATTGAATTAA	A	G	40	PASS	NA	GT	NO	0	0	0	0	0	0	0	0	0	0	0	0	0	0	0	0	0	0	0	0	0	0	0	0	0	0	0	0	0	0	0	0	0	0	0	0	0
AE017334.2	803513				GTTGTATACG.ATAATAAAAT	A	G	40	PASS	NA	GT	NO	0	0	0	0	0	0	0	0	0	0	0	0	0	0	0	0	0	0	0	0	0	0	0	0	0	0	0	0	0	0	0	0	0	0	0	0	0
AE017334.2	804306				ATCCTAAAAA.CATACATAAG	C	T	40	PASS	NA	GT	NO	0	0	0	0	0	0	0	0	0	0	0	0	0	0	0	0	0	0	0	0	0	0	0	0	0	0	0	0	0	0	0	0	0	0	0	0	0
AE017334.2	804526				GACTACACAA.CTATGAAAAA	C	T	40	PASS	NA	GT	NO	0	0	0	0	0	0	0	0	0	0	0	0	0	0	0	0	0	0	0	0	0	0	0	0	0	0	0	0	0	0	0	0	0	0	0	0	0
AE017334.2	804682				TTTACAATAT.GATGAAGAAA	G	A	40	PASS	NA	GT	NO	0	0	0	0	0	0	0	0	0	0	0	0	0	0	0	0	0	0	0	0	0	0	0	0	0	0	0	0	0	0	0	0	0	0	0	1	0
AE017334.2	805701	GBAA_RS04325	CDS	DUF871 domain-containing protein	TACAGGAAAA.ACAAATGTAG	A	T	40	PASS	NA	GT	NO	0	0	0	0	0	0	1	0	0	0	0	0	0	0	0	0	0	0	0	0	0	0	0	0	0	0	0	0	0	0	0	0	0	0	0	0	0
AE017334.2	805712	GBAA_RS04325	CDS	DUF871 domain-containing protein	CAAATGTAGT.TGGTCGAATT	T	C	40	PASS	NA	GT	NO	0	0	0	0	0	0	1	0	0	0	0	0	0	0	0	0	0	0	0	0	0	0	0	0	0	0	0	0	0	0	0	0	0	0	0	0	0
AE017334.2	805778	GBAA_RS04325	CDS	DUF871 domain-containing protein	AATTCGGATT.CACATTAAAG	C	T	40	PASS	NA	GT	NO	1	1	1	1	0	0	0	0	0	0	0	0	0	0	0	0	1	1	0	0	0	0	0	0	0	0	0	0	0	0	0	0	0	0	0	0	0
AE017334.2	805840				TTTTTCCTTT.TTATATATAT	T	A	40	PASS	NA	GT	NO	0	0	0	0	0	0	0	0	0	0	0	0	0	0	0	0	0	0	0	0	0	0	0	0	0	0	0	0	0	0	0	0	0	0	1	0	0
AE017334.2	807159	GBAA_RS04330	CDS	transcription antiterminator	GAAATATAAA.ATTTTATCAC	A	T	40	PASS	NA	GT	NO	0	0	0	0	0	0	0	0	0	0	0	0	0	0	0	0	0	0	0	0	0	0	0	0	0	0	0	0	0	0	0	0	0	0	0	0	0
AE017334.2	807799	GBAA_RS04330	CDS	transcription antiterminator	GTATTACTAT.CTATATAAGA	C	T	40	PASS	NA	GT	NO	0	0	0	0	0	0	0	0	0	0	0	0	0	0	0	0	0	0	0	0	0	0	0	0	0	0	0	0	0	0	0	0	0	0	0	0	0
AE017334.2	807872				TGCGTTTTCA.CAATAAGATA	C	T	40	PASS	NA	GT	NO	0	0	0	0	0	0	0	0	0	0	0	0	0	0	0	0	0	0	0	0	0	0	0	0	0	0	0	0	0	0	0	0	0	0	0	0	0
AE017334.2	807975	GBAA_RS04335	CDS	PTS lactose/cellobiose transporter subunit IIA	CGCGAGAAGT.ATAGCGCTTG	A	G	40	PASS	NA	GT	NO	1	1	1	1	0	0	0	0	0	0	0	0	0	0	0	0	1	1	1	1	1	1	1	1	1	1	1	1	1	1	1	1	1	1	0	1	1
AE017334.2	808150	GBAA_RS04335	CDS	PTS lactose/cellobiose transporter subunit IIA	CATGCACAAG.ATCATTTAAT	A	C	40	PASS	NA	GT	NO	0	0	0	0	0	0	0	0	0	0	0	0	0	0	0	0	0	0	0	0	0	0	0	0	0	0	0	0	0	0	0	0	0	0	0	0	0
AE017334.2	808567				TAAATATAAA.CATTATAATG	C	A	40	PASS	NA	GT	NO	0	0	0	0	0	0	0	0	0	0	0	0	0	0	0	0	0	0	0	0	0	0	0	0	0	0	0	0	0	0	0	0	0	0	0	0	0
AE017334.2	808623				AGAGGAGGGG.TTTTGATGAA	T	G	40	PASS	NA	GT	NO	0	0	0	0	0	0	0	0	0	0	0	0	0	0	0	1	0	0	0	0	0	0	0	0	0	0	0	0	0	0	0	0	0	0	0	0	0
AE017334.2	810017	GBAA_RS04350	CDS	hypothetical protein	TTACTATTAG.TATCAATTGT	T	C	40	PASS	NA	GT	NO	0	0	0	0	0	0	0	0	0	0	0	0	0	0	0	0	0	0	0	0	0	0	0	0	0	0	0	0	0	0	0	0	0	0	0	0	0
AE017334.2	810528	GBAA_RS04355	CDS	DUF871 domain-containing protein	AATCCGTACG.GCTTAAAAAT	G	A	40	PASS	NA	GT	NO	0	0	0	0	0	0	0	0	0	0	0	0	0	0	0	0	0	0	0	0	0	0	0	0	0	0	0	0	0	0	0	0	0	0	0	0	0
AE017334.2	810747	GBAA_RS04355	CDS	DUF871 domain-containing protein	AACATCGGCC.CATGGGATAT	C	T	40	PASS	NA	GT	NO	0	0	0	0	0	0	0	0	0	0	0	0	0	0	0	0	0	0	0	0	0	0	0	0	0	0	0	0	0	0	0	0	0	0	0	0	0
AE017334.2	812271				GCTTTACCTG.TTAAGTAAGG	T	C	40	PASS	NA	GT	NO	0	0	0	0	0	0	0	0	0	0	0	0	0	0	0	0	0	0	0	0	0	0	0	0	0	0	0	0	0	0	0	1	0	0	0	0	0
AE017334.2	812284				AGTAAGGAAC.GTGAACGTAA	G	T	40	PASS	NA	GT	NO	0	0	0	0	0	0	0	0	0	0	0	0	0	0	0	0	0	0	0	0	0	0	0	0	0	0	0	0	0	0	0	0	0	0	0	0	0
AE017334.2	813248				ACGTAGGAGT.GTAAACTCCT	G	A	40	PASS	NA	GT	NO	0	0	0	0	0	0	0	0	0	0	0	0	0	0	0	0	0	0	0	0	0	0	0	0	0	0	0	0	0	0	0	0	0	0	0	0	0
AE017334.2	813689				CGTAAATTCA.CCTAAGTCTT	C	T	40	PASS	NA	GT	NO	0	0	0	0	0	0	0	0	0	0	0	0	0	0	0	0	0	0	0	0	0	0	0	0	0	0	0	0	0	0	0	0	0	1	0	0	0
AE017334.2	813877				CAGGCATAGG.CATTCCGAAG	C	T	40	PASS	NA	GT	NO	0	0	0	0	0	0	0	0	0	0	0	0	0	0	0	0	0	0	0	0	0	0	0	0	0	0	0	0	0	0	0	0	0	0	0	0	0
AE017334.2	814652				GGGTTATTTA.CGATTGCGCG	C	T	40	PASS	NA	GT	NO	0	0	0	0	0	0	0	0	0	0	0	0	0	0	0	1	0	0	0	0	0	0	0	0	0	0	0	0	0	0	0	0	0	0	0	0	0
AE017334.2	814684				ACGCTGTTTT.TGTCCACCTG	T	G	40	PASS	NA	GT	NO	0	0	0	0	0	0	0	0	0	0	0	0	0	0	0	0	0	0	0	0	0	0	0	0	0	0	0	0	0	0	0	0	0	0	0	0	0
AE017334.2	814901				AGTTCTGTTT.TAGACATGTT	T	C	40	PASS	NA	GT	NO	0	0	0	0	0	0	0	0	0	0	0	0	0	0	0	0	0	0	0	0	0	0	0	0	0	0	0	0	0	0	0	0	0	0	0	0	0
AE017334.2	815759				TTTCAAGCTG.TGATTCTAAT	T	C	40	PASS	NA	GT	NO	0	0	0	0	0	0	0	0	0	0	0	0	0	0	0	0	0	0	0	0	0	0	0	0	0	0	0	0	0	0	0	0	0	0	0	0	0
AE017334.2	816468	GBAA_RS04380	CDS	TIGR02206 family membrane protein	CCATTAAAAC.CGTTTATTCC	C	T	40	PASS	NA	GT	NO	0	0	0	0	0	0	0	0	0	0	0	0	0	0	0	0	0	0	0	0	0	0	0	0	0	0	0	0	0	0	0	0	0	0	0	0	0
AE017334.2	817178				ACCTAGTGAT.TTTTTTGTGT	T	A	40	PASS	NA	GT	NO	0	0	0	0	0	0	0	0	0	0	0	0	0	0	0	0	0	0	0	0	0	0	0	0	0	0	0	0	0	0	0	0	0	0	0	0	0
AE017334.2	817197				TGAATATTTA.CAATTCAGAA	C	A	40	PASS	NA	GT	NO	0	0	0	0	0	0	0	0	0	0	0	0	0	0	0	0	0	0	0	0	0	0	0	0	0	0	0	0	0	0	0	0	0	0	0	0	0
AE017334.2	817969	GBAA_RS04385	CDS	peptide ABC transporter permease	AATGGATTTT.TAATACGGGT	T	A	40	PASS	NA	GT	NO	0	0	0	0	0	0	1	0	0	0	0	0	0	0	0	0	0	0	0	0	0	0	0	0	0	0	0	0	0	0	0	0	0	0	0	0	0
AE017334.2	818688	GBAA_RS04390	CDS	ABC transporter permease subunit	TGTTGATGCC.GCGCGCATAT	G	A	40	PASS	NA	GT	NO	0	0	0	0	0	0	0	0	0	0	0	0	0	0	0	0	0	0	0	0	0	0	0	0	0	0	0	0	0	0	0	0	0	0	0	0	0
AE017334.2	821712				AATATTTTTT.ACCAATAGGA	A	G	40	PASS	NA	GT	NO	0	0	0	0	0	0	0	0	0	0	0	0	0	0	0	0	0	0	0	0	0	0	0	0	0	0	0	0	0	0	0	0	0	0	0	0	0
AE017334.2	822097	GBAA_RS04415	CDS	lactoylglutathione lyase	AACATTTACG.ATTTCTAACA	A	G	40	PASS	NA	GT	NO	0	0	0	0	0	0	0	0	0	0	0	0	0	0	0	0	0	0	0	0	0	0	0	0	0	0	0	0	0	0	0	0	0	0	0	0	0
AE017334.2	823920				AATTTCCTAT.ACGTTTTTTG	A	T	40	PASS	NA	GT	NO	0	0	0	0	0	0	0	0	0	0	0	0	0	0	0	0	0	0	0	0	0	0	0	0	0	0	0	0	0	0	0	0	0	0	0	0	1
AE017334.2	824671	GBAA_RS04435	CDS	DedA family protein	AGCTGGAACA.CTTGGCGGAA	C	T	40	PASS	NA	GT	NO	0	0	0	0	0	0	0	0	0	0	0	0	0	0	0	0	0	0	0	0	0	0	0	0	0	0	0	0	0	0	0	0	0	0	0	0	0
AE017334.2	824967	GBAA_RS04435	CDS	DedA family protein	TTGGAATGAA.ATTAGGTCCG	A	T	40	PASS	NA	GT	NO	0	0	0	0	0	0	0	0	0	0	0	0	0	0	0	0	0	0	0	0	0	0	0	0	0	0	0	0	0	0	0	0	0	0	0	0	0
AE017334.2	825824	GBAA_RS04445	CDS	DUF3992 domain-containing protein	AATTACTGTA.CAACCACAAA	C	T	40	PASS	NA	GT	NO	0	0	0	0	0	0	0	0	0	0	0	0	0	0	0	0	0	0	0	0	0	0	0	0	0	0	0	0	0	0	0	0	0	0	0	0	0
AE017334.2	826692				ACAAAAATCT.AATAAAATTC	A	G	40	PASS	NA	GT	NO	0	0	0	0	0	0	0	0	0	0	0	0	0	0	0	0	0	0	0	0	0	0	0	0	0	0	0	0	0	0	0	0	0	0	0	0	0
AE017334.2	826809	GBAA_RS04455	CDS	purple acid phosphatase	CGAAAAGTAA.AAGGTCTTAT	A	C	40	PASS	NA	GT	NO	0	0	0	0	0	0	0	0	0	0	0	0	0	0	0	0	0	0	0	0	0	0	0	0	0	0	0	0	0	0	0	0	0	0	0	0	0
AE017334.2	827256	GBAA_RS04455	CDS	purple acid phosphatase	AAAGGGTATC.ACTTCCTTGT	A	G	40	PASS	NA	GT	NO	0	0	0	0	0	0	0	0	0	0	0	0	0	0	0	0	0	0	0	0	0	0	0	0	0	0	0	0	0	0	0	0	0	0	0	0	0
AE017334.2	827470	GBAA_RS04455	CDS	purple acid phosphatase	TATTAAAAGA.ATATCCGCAG	A	G	40	PASS	NA	GT	NO	0	0	0	0	0	0	0	0	0	0	0	0	0	0	0	0	0	0	0	0	0	0	0	0	0	0	0	0	0	0	0	0	0	0	0	0	0
AE017334.2	827496	GBAA_RS04455	CDS	purple acid phosphatase	ACGTTTTCAG.GTCATTCACA	G	C	40	PASS	NA	GT	NO	0	0	0	0	0	0	0	0	0	0	0	0	0	0	0	0	0	0	0	0	0	0	0	0	0	0	0	0	0	0	0	0	0	0	0	0	0
AE017334.2	827643	GBAA_RS04455	CDS	purple acid phosphatase	TTAAGCCAAG.GTTTATTAGT	G	A	40	PASS	NA	GT	NO	0	0	0	0	0	0	0	0	0	0	0	0	0	0	0	0	0	0	0	0	0	0	0	0	0	0	0	0	0	0	0	0	0	0	0	0	1
AE017334.2	828214	GBAA_RS04455	CDS	purple acid phosphatase	GCGATGTGAA.AGGGAATGTA	A	G	40	PASS	NA	GT	NO	0	0	0	0	0	0	0	0	0	0	0	0	0	0	0	0	0	0	0	0	0	0	0	0	0	0	0	0	0	0	0	0	0	0	0	0	0
AE017334.2	828447	GBAA_RS04455	CDS	purple acid phosphatase	GGAAATGTTG.AATTGTGGGC	A	G	40	PASS	NA	GT	NO	0	0	0	0	0	0	0	0	0	0	0	0	0	0	0	0	0	0	0	0	0	0	0	0	0	0	0	0	0	0	0	0	0	0	0	0	0
AE017334.2	829011	GBAA_RS04455	CDS	purple acid phosphatase	GTAGAACAAC.CGAAAACACC	C	A	40	PASS	NA	GT	NO	0	0	0	0	0	0	0	0	0	0	0	0	0	0	0	0	0	0	0	0	0	0	0	0	0	0	0	0	0	0	0	0	0	0	0	0	0
AE017334.2	830481				GTGGCAGCTC.CAGTAATAAT	C	T	40	PASS	NA	GT	NO	0	0	0	0	0	0	0	0	0	0	0	0	0	0	0	0	0	0	0	0	0	0	0	0	0	0	0	0	0	0	0	0	0	0	0	0	0
AE017334.2	830653				CGGTAATGAT.GAGTAAAATA	G	T	40	PASS	NA	GT	NO	0	0	0	0	0	0	0	0	0	0	0	0	0	0	0	0	0	0	0	0	0	0	0	0	0	0	0	0	0	0	0	0	0	0	0	0	0
AE017334.2	832812	GBAA_RS04480	CDS	hypothetical protein	CGACCAGAAG.CTGAAATATA	C	T	40	PASS	NA	GT	NO	0	0	0	0	0	0	0	0	0	0	0	0	0	0	0	0	0	0	0	0	0	0	0	0	0	0	0	0	0	0	0	0	0	0	0	0	0
AE017334.2	833657	GBAA_RS04485	CDS	MurR/RpiR family transcriptional regulator	GATTACGAAG.CTTGATCAAT	C	T	40	PASS	NA	GT	NO	0	0	0	0	0	0	0	0	0	0	0	0	0	0	0	0	0	0	0	0	0	0	0	0	0	0	0	0	0	0	0	0	0	0	0	0	0
AE017334.2	833780	GBAA_RS04485	CDS	MurR/RpiR family transcriptional regulator	GATAGATGCT.CTATATGTGA	C	T	40	PASS	NA	GT	NO	0	0	0	0	0	0	0	0	0	0	0	0	0	0	0	0	0	0	0	0	0	0	0	0	0	0	0	0	0	0	0	0	0	0	0	0	0
AE017334.2	834015				AATTAAATTT.TAAAGTAGGT	T	C	40	PASS	NA	GT	NO	1	1	1	1	0	0	0	0	0	0	0	0	0	0	0	0	1	1	0	0	0	0	0	0	0	0	0	0	0	0	0	0	0	0	0	0	0
AE017334.2	834330	murQ	CDS	N-acetylmuramic acid 6-phosphate etherase	TTATAGCAGG.TGGATTGAAA	T	C	40	PASS	NA	GT	NO	0	0	0	0	0	0	0	0	0	0	0	0	0	0	0	0	0	0	0	0	0	0	0	0	0	0	0	0	0	0	0	0	0	0	0	0	0
AE017334.2	834501	murQ	CDS	N-acetylmuramic acid 6-phosphate etherase	ATAGCGTGGG.AGCGAGTACA	A	G	40	PASS	NA	GT	NO	0	0	0	0	0	0	0	0	0	0	0	0	0	0	0	0	0	0	0	0	0	0	0	0	0	0	0	0	0	0	0	0	0	0	0	0	0
AE017334.2	835210	GBAA_RS04495	CDS	permease	GGTGGCAGAT.TATCACCTTG	T	C	40	PASS	NA	GT	NO	1	1	1	1	0	0	0	0	0	0	0	0	0	0	0	0	1	1	0	0	0	0	0	0	0	0	0	0	0	0	0	0	0	0	0	0	0
AE017334.2	835283	GBAA_RS04495	CDS	permease	GTGAAAAACT.TTTTAAGAAA	T	C	40	PASS	NA	GT	NO	0	0	0	0	0	0	0	0	0	0	0	0	0	0	0	0	0	0	0	0	0	0	0	0	0	0	0	0	0	0	0	0	0	0	0	0	0
AE017334.2	835614	GBAA_RS04495	CDS	permease	TTGCAGCATG.GCTTATGGTT	G	A	40	PASS	NA	GT	NO	0	0	0	0	0	0	0	0	0	0	0	0	0	0	0	0	0	0	0	0	0	0	0	0	0	0	0	0	0	0	0	0	0	0	0	0	0
AE017334.2	835926	GBAA_RS04495	CDS	permease	TACCAGTACT.CGCAATGGCT	C	T	40	PASS	NA	GT	NO	0	0	0	0	0	0	0	0	0	0	0	0	0	0	0	0	0	0	0	0	0	0	0	0	0	0	0	0	0	0	0	0	0	0	0	0	0
AE017334.2	836949	GBAA_RS04500	CDS	DUF871 domain-containing protein	GTTATATGAG.ACCGCTCGAA	A	G	40	PASS	NA	GT	NO	0	0	0	0	0	0	0	0	0	0	0	0	0	0	0	0	0	0	0	0	0	0	0	0	0	0	0	0	0	0	0	0	0	0	0	0	0
AE017334.2	841667	GBAA_RS04535	CDS	multidrug efflux SMR transporter	GAAGTTTTTT.GGGTGTTTGG	G	T	40	PASS	NA	GT	NO	0	0	0	0	0	0	0	0	0	0	0	0	0	0	0	0	0	0	0	0	0	0	0	0	0	0	0	0	0	0	0	0	0	0	0	0	0
AE017334.2	841743	GBAA_RS04535	CDS	multidrug efflux SMR transporter	TTGATTTTCA.CTTCCTTTCT	C	T	40	PASS	NA	GT	NO	0	0	0	0	0	0	0	0	0	0	0	0	0	0	0	0	0	0	0	0	0	0	0	0	0	0	0	0	0	0	0	0	0	0	0	0	0
AE017334.2	842294				TATCTCCTAA.CAAGTTGTTA	C	A	40	PASS	NA	GT	NO	0	0	0	0	0	0	0	0	0	0	0	0	0	0	0	0	0	0	0	0	0	0	0	0	0	0	0	0	0	0	0	0	0	0	0	0	0
AE017334.2	843229	GBAA_RS04550	CDS	tetracycline resistance MFS efflux pump	ATGGTATTGG.TCATTCTTTT	T	G	40	PASS	NA	GT	NO	0	0	0	0	0	0	0	0	0	0	0	0	0	0	0	0	0	0	0	0	0	0	0	0	0	0	0	0	0	0	0	0	0	0	0	0	1
AE017334.2	843486	GBAA_RS04550	CDS	tetracycline resistance MFS efflux pump	AACAGATGTA.TGGATGCTTT	T	A	40	PASS	NA	GT	NO	1	1	1	1	0	0	0	0	0	0	0	0	0	0	0	0	1	1	0	0	0	0	0	0	0	0	0	0	0	0	0	0	0	0	0	0	0
AE017334.2	844308	GBAA_RS04550	CDS	tetracycline resistance MFS efflux pump	TTATCCATAT.GCATTTTCAG	G	A	40	PASS	NA	GT	NO	0	0	0	0	0	0	0	0	0	0	0	0	0	0	0	0	0	0	0	0	0	0	0	0	0	0	0	0	0	0	0	0	0	0	0	0	0
AE017334.2	845118	GBAA_RS04560	CDS	ester cyclase	TGCAGCGCAG.CGTTTTTATG	C	T	40	PASS	NA	GT	YES	1	1	1	1	0	0	0	0	0	0	0	0	0	0	0	0	0	0	0	0	0	0	0	0	0	0	0	0	0	0	0	0	0	0	0	0	0
AE017334.2	845211	GBAA_RS04560	CDS	ester cyclase	AAAAGGGCGA.TCACAAGGCA	T	C	40	PASS	NA	GT	NO	0	0	0	0	0	0	0	0	0	0	0	0	0	0	0	0	0	0	0	0	0	0	0	0	0	0	0	0	0	0	0	0	0	0	0	0	0
AE017334.2	846134				GGATGGCTGT.ATCCATAACT	A	G	40	PASS	NA	GT	NO	0	0	0	0	0	0	0	0	0	0	0	0	0	0	0	0	0	0	0	0	0	0	0	0	0	0	0	0	0	0	0	0	0	0	0	0	0
AE017334.2	847106				ATAGTGTAAG.GAAAAAAGGT	G	A	40	PASS	NA	GT	NO	0	0	0	0	0	0	0	0	0	0	0	0	0	0	0	0	0	0	0	0	0	0	0	0	0	0	0	0	0	0	0	0	0	0	0	0	0
AE017334.2	847216				CTTCTTTTAG.CCTTTCAAAT	C	T	40	PASS	NA	GT	NO	0	0	0	0	0	0	0	0	0	0	0	0	0	0	0	0	0	0	0	0	0	0	0	0	0	0	0	0	0	0	0	0	0	0	0	0	0
AE017334.2	847308				CACGTAAGCC.AGTCTTCACT	A	C	40	PASS	NA	GT	NO	1	1	1	1	0	0	0	0	0	0	0	0	0	0	0	0	1	1	0	0	0	0	0	0	0	0	0	0	0	0	0	0	0	0	0	0	0
AE017334.2	848339	GBAA_RS04575	CDS	MFS transporter	ATGTTAATTG.ATGTGAGTAC	A	G	40	PASS	NA	GT	NO	0	0	0	0	0	0	0	0	0	0	0	0	0	0	0	0	0	0	0	0	0	0	0	0	0	0	0	0	0	0	0	0	0	0	0	0	0
AE017334.2	848682	GBAA_RS04575	CDS	MFS transporter	ATTTAGGAGT.ACGCTTGCAG	A	G	40	PASS	NA	GT	NO	0	0	0	0	0	0	0	0	0	0	0	0	0	0	0	0	0	0	0	0	0	0	0	0	0	0	0	0	0	0	0	0	0	0	0	0	0
AE017334.2	848995	GBAA_RS04575	CDS	MFS transporter	TATTATGGCA.GATATGGTGC	G	T	40	PASS	NA	GT	NO	0	0	0	0	0	0	0	0	0	0	0	0	0	0	0	0	0	0	0	0	0	0	0	0	0	0	0	0	0	0	0	0	0	0	0	0	0
AE017334.2	849302				GTAGTATTCG.GCTGTAGCAA	G	A	40	PASS	NA	GT	NO	0	0	0	0	0	0	0	0	0	0	0	0	0	0	0	0	0	0	0	0	0	0	0	0	0	0	0	0	0	0	0	0	0	0	0	0	0
AE017334.2	850474				GCATCAAAAA.GGGAAGAGTC	G	A	40	PASS	NA	GT	NO	1	1	1	1	0	0	0	0	0	0	0	0	0	0	0	0	1	1	0	0	0	0	0	0	0	0	0	0	0	0	0	0	0	0	0	0	0
AE017334.2	850519				TTAATGGAAT.TATTGAACTG	T	C	40	PASS	NA	GT	NO	1	1	1	1	0	0	0	0	0	0	0	0	0	0	0	0	1	1	1	1	1	1	1	1	1	1	1	1	1	1	1	1	1	1	0	1	1
AE017334.2	850702				GCATCTGAAT.TTACTTCGTG	T	C	40	PASS	NA	GT	NO	0	0	0	0	0	0	0	0	0	0	0	0	0	0	0	0	0	0	0	0	0	0	0	0	0	0	0	0	0	0	0	0	0	0	0	0	0
AE017334.2	851499				CTTTTGAGCC.TCATCCCACA	T	C	40	PASS	NA	GT	NO	0	0	0	0	0	0	0	0	0	0	0	0	0	0	0	0	0	0	0	0	0	0	0	0	0	0	0	0	0	0	0	0	0	0	0	0	0
AE017334.2	851884				TCTCTTACTG.CGTCGTTGGA	C	T	40	PASS	NA	GT	NO	1	1	1	1	0	0	0	0	0	0	0	0	0	0	0	0	1	1	0	0	0	0	0	0	0	0	0	0	0	0	0	0	0	0	0	0	0
AE017334.2	852100				TGGAAATCCT.CCATTAAGGT	C	T	40	PASS	NA	GT	NO	1	1	1	1	0	0	0	0	0	0	0	0	0	0	0	0	1	1	0	0	0	0	0	0	0	0	0	0	0	0	0	0	0	0	0	0	0
AE017334.2	852207				ATCCGTAACA.TGGTGCTTCA	T	G	40	PASS	NA	GT	NO	0	0	0	0	0	0	0	0	0	0	0	0	0	0	0	0	0	0	0	0	0	0	0	0	0	0	0	0	0	0	0	0	0	0	0	0	0
AE017334.2	852412				CTCCTTGCCT.TTTAAGATAA	T	A	40	PASS	NA	GT	YES	1	1	1	1	0	0	0	0	0	0	0	0	0	0	0	0	0	0	0	0	0	0	0	0	0	0	0	0	0	0	0	0	0	0	0	0	0
AE017334.2	852808				TAATCATTCC.CGCGTAAAAA	C	T	40	PASS	NA	GT	NO	0	0	0	0	0	0	0	0	0	0	0	0	0	0	0	0	0	0	0	0	0	0	0	0	0	0	0	0	0	0	0	0	0	0	0	0	0
AE017334.2	853835				TAACCCATAG.TGCGTAGCAA	T	C	40	PASS	NA	GT	NO	0	0	0	0	0	0	0	0	0	0	0	0	0	0	0	0	0	0	0	0	0	0	0	0	0	0	0	0	0	0	0	0	0	0	0	0	0
AE017334.2	854397				AACAGCACGG.TTTGATAAAA	T	C	40	PASS	NA	GT	NO	0	0	0	0	0	0	0	0	0	0	0	0	0	0	0	0	0	0	0	0	0	0	0	0	0	0	0	0	0	0	0	0	0	0	0	0	0
AE017334.2	854699				TTAGTTTTCC.AACTTCTACG	A	G	40	PASS	NA	GT	NO	0	0	0	0	0	0	0	0	0	0	0	0	0	0	0	0	0	0	0	0	0	0	0	0	0	0	0	0	0	0	0	0	0	0	0	0	0
AE017334.2	856403	GBAA_RS04605	CDS	glutamate racemase	TATCGCTGAG.CGTTGGCTAG	C	T	40	PASS	NA	GT	NO	0	0	0	0	0	0	0	0	0	0	0	0	0	0	0	0	0	0	0	0	0	0	0	0	0	0	0	0	0	0	0	0	0	0	0	0	0
AE017334.2	857007	GBAA_RS04610	CDS	DUF3626 domain-containing protein	AGAGGGGCCC.GCGCCGCGTT	G	A	40	PASS	NA	GT	NO	0	0	0	0	0	0	0	0	0	0	0	0	0	0	0	0	0	0	0	0	0	0	0	0	0	0	0	0	0	0	0	0	0	0	0	0	0
AE017334.2	857210	GBAA_RS04610	CDS	DUF3626 domain-containing protein	CAAGATTCAT.TCATCATTTA	T	C	40	PASS	NA	GT	NO	0	0	0	0	0	0	0	0	0	0	0	0	0	0	0	0	0	0	0	0	0	0	0	0	0	0	0	0	0	0	0	0	0	0	0	0	0
AE017334.2	857338	GBAA_RS04610	CDS	DUF3626 domain-containing protein	GACGTGGAGG.CGCTTGTTGT	C	T	40	PASS	NA	GT	NO	0	0	0	0	0	0	0	0	0	0	0	0	0	0	0	0	0	0	0	0	0	0	0	0	0	0	0	0	0	0	0	0	0	0	0	0	0
AE017334.2	857822				TACCTTGTGC.GCCCATACCT	G	T	40	PASS	NA	GT	NO	0	0	0	0	0	0	0	0	0	0	0	0	0	0	0	0	0	0	0	0	0	0	0	0	0	0	0	0	0	0	0	0	0	0	0	0	0
AE017334.2	858020				CTGAAGAAAC.GCGGATGATT	G	A	40	PASS	NA	GT	NO	0	0	0	0	0	0	0	0	0	0	0	0	0	0	0	0	0	0	0	0	0	0	0	0	0	0	0	0	0	0	0	0	0	0	0	0	0
AE017334.2	858182				AGCCTTGAAC.CAAGTCAGCA	C	G	40	PASS	NA	GT	NO	0	0	0	0	0	0	0	0	0	0	0	0	0	0	0	0	0	0	0	0	0	0	0	0	0	0	0	0	0	0	0	0	0	0	0	0	0
AE017334.2	858272				GCTCTTTTAC.TAAGCTAACA	T	C	40	PASS	NA	GT	NO	1	0	0	1	0	0	0	0	0	0	0	0	0	0	0	0	0	0	0	0	0	0	0	0	0	0	0	0	0	0	0	0	0	0	0	0	0
AE017334.2	858647				CTTGAGTTGC.TGGTTTGAAA	T	G	40	PASS	NA	GT	NO	1	1	1	1	0	0	0	0	0	0	0	0	0	0	0	0	1	1	0	0	0	0	0	0	0	0	0	0	0	0	0	0	0	0	0	0	0
AE017334.2	858921				GACTTCTTTC.ATAATGATAT	A	G	40	PASS	NA	GT	NO	0	0	0	0	0	0	0	0	0	0	0	0	0	0	0	0	0	0	0	0	0	0	0	0	0	0	0	0	0	0	0	0	0	0	0	0	0
AE017334.2	859224				AACTTGTAAG.GGTGAGTATA	G	A	40	PASS	NA	GT	NO	1	1	1	1	0	0	0	0	0	0	0	0	0	0	0	0	1	1	0	0	0	0	0	0	0	0	0	0	0	0	0	0	0	0	0	0	0
AE017334.2	859371				TATTTTTATT.CAATTTGTAA	C	A	40	PASS	NA	GT	NO	0	0	0	0	0	0	0	0	0	0	0	0	0	0	0	0	0	0	0	0	0	0	0	0	0	0	0	0	0	0	0	0	0	0	0	0	0
AE017334.2	859445				AATGAAGGGG.GTGTGCGTAA	G	T	40	PASS	NA	GT	NO	0	0	0	0	0	0	0	0	0	0	0	0	0	0	0	0	0	0	0	0	0	0	0	0	0	0	0	0	0	0	0	0	0	0	0	0	0
AE017334.2	859563				TTATAAAAAG.CGTACGTTGC	C	G	40	PASS	NA	GT	NO	0	0	0	0	0	0	0	0	0	0	0	0	0	0	0	0	0	0	0	0	0	0	0	0	0	0	0	0	0	0	0	0	0	0	0	0	0
AE017334.2	859595				GTACGCTTTT.ATGCATTTTT	A	G	40	PASS	NA	GT	NO	0	0	0	0	0	0	0	0	0	0	0	0	0	0	0	0	0	0	0	0	0	0	0	0	0	0	0	0	0	0	0	0	0	0	0	0	0
AE017334.2	860707	GBAA_RS04625	CDS	ATP-binding cassette domain-containing protein	AAATGCATCA.CTCGACCGTG	C	T	40	PASS	NA	GT	NO	0	0	0	0	0	0	0	0	0	0	0	0	0	0	0	0	0	0	0	0	0	0	0	0	0	0	0	0	0	0	0	0	0	0	0	0	0
AE017334.2	861050	GBAA_RS04625	CDS	ATP-binding cassette domain-containing protein	GAACATATTT.CATTCTCAAA	C	T	40	PASS	NA	GT	NO	0	0	0	0	0	0	0	0	0	0	0	0	0	0	0	0	0	0	0	0	0	0	0	0	0	0	0	0	0	0	0	0	0	0	0	0	0
AE017334.2	861181	GBAA_RS04625	CDS	ATP-binding cassette domain-containing protein	GTTAGAAACG.CTTGTTGGAG	C	T	40	PASS	NA	GT	NO	0	0	0	0	0	0	0	0	0	0	0	0	0	0	0	0	0	0	0	0	0	0	0	0	0	0	0	0	0	0	0	0	0	0	0	1	0
AE017334.2	861284	GBAA_RS04625	CDS	ATP-binding cassette domain-containing protein	TTGGACGATT.CTTTATCAGC	C	T	40	PASS	NA	GT	NO	0	0	0	0	0	0	0	0	0	0	0	0	0	0	0	0	0	0	0	0	0	0	0	0	0	0	0	0	0	0	0	0	0	0	0	0	0
AE017334.2	861557	GBAA_RS04630	CDS	ABC transporter ATP-binding protein	TTTCAAAACG.ATTGTTTCAA	A	C	40	PASS	NA	GT	NO	0	0	0	0	0	0	0	0	0	0	0	0	0	0	0	0	0	0	0	0	0	0	0	0	0	0	0	0	0	0	0	0	0	0	0	0	0
AE017334.2	862318	GBAA_RS04630	CDS	ABC transporter ATP-binding protein	CTTATTATCC.CGATTTTAAT	C	T	40	PASS	NA	GT	NO	0	0	0	0	0	0	0	0	0	0	0	0	0	0	0	0	0	0	0	0	0	0	0	0	0	0	0	0	0	0	0	0	0	0	0	0	0
AE017334.2	863218	GBAA_RS04630	CDS	ABC transporter ATP-binding protein	AGAAAGGAAG.TACACTTTCA	T	G	40	PASS	NA	GT	NO	0	0	0	0	0	0	0	0	0	0	0	0	0	0	0	0	0	0	0	0	0	0	0	0	0	0	0	0	0	0	0	0	0	0	0	0	0
AE017334.2	863256	GBAA_RS04630	CDS	ABC transporter ATP-binding protein	ATATCGTTTG.CTAGGGCGCT	C	T	40	PASS	NA	GT	NO	0	0	0	0	0	0	0	0	0	0	0	0	0	0	0	0	0	0	0	0	0	0	0	0	0	0	0	0	0	0	0	0	0	0	0	0	0
AE017334.2	863876	GBAA_RS04635	CDS	amino acid ABC transporter substrate-binding protein	GTAGCCGGCT.GCGGTAAAGA	G	A	40	PASS	NA	GT	NO	0	0	0	0	0	0	0	0	0	0	0	0	0	0	0	0	0	0	0	0	0	0	0	0	0	0	0	0	0	0	0	0	0	0	0	1	0
AE017334.2	864082	GBAA_RS04635	CDS	amino acid ABC transporter substrate-binding protein	AGAAACACAA.TGGGATAGCT	T	C	40	PASS	NA	GT	NO	0	0	0	0	0	0	0	0	0	0	0	0	0	0	0	0	0	0	0	0	0	0	0	0	0	0	0	0	0	0	0	0	0	0	0	0	0
AE017334.2	865406	GBAA_RS04645	CDS	amino acid ABC transporter ATP-binding protein	TTGAGAAGGG.CGAGGTTGTT	C	G	40	PASS	NA	GT	NO	0	0	0	0	0	0	0	0	0	0	0	0	0	0	0	0	0	0	0	0	0	0	0	0	0	0	0	0	0	0	0	0	0	0	0	0	0
AE017334.2	865433	GBAA_RS04645	CDS	amino acid ABC transporter ATP-binding protein	TCGGGCCGTC.TGGATCTGGT	T	C	40	PASS	NA	GT	NO	0	0	0	0	0	0	0	0	0	0	0	0	0	0	0	0	0	0	0	0	0	0	0	0	0	0	0	0	0	0	0	0	0	0	0	0	0
AE017334.2	865811	GBAA_RS04645	CDS	amino acid ABC transporter ATP-binding protein	CAGAAGTGTT.GCTATTTGAT	G	A	40	PASS	NA	GT	NO	1	1	1	1	0	0	0	0	0	0	0	0	0	0	0	0	1	1	0	0	0	0	0	0	0	0	0	0	0	0	0	0	0	0	0	0	0
AE017334.2	866382				GAACCAGATT.ATCGCCCCGT	A	G	40	PASS	NA	GT	NO	0	0	0	0	0	0	0	0	1	0	0	1	0	0	0	0	0	0	0	0	0	0	0	0	0	0	0	0	0	0	0	0	0	0	0	0	0
AE017334.2	867050				TCTTTTGTAT.AGCGCAAAGA	A	C	40	PASS	NA	GT	NO	1	1	1	1	0	0	0	1	1	0	1	1	1	0	0	1	1	1	1	1	1	1	1	1	1	1	1	1	1	1	1	1	1	1	1	1	1
AE017334.2	867478				CCCATCGAAG.CGAAGTAAGG	C	T	40	PASS	NA	GT	NO	0	0	0	0	0	0	0	0	0	0	0	0	0	0	0	0	0	0	0	0	0	0	0	0	0	0	0	0	0	0	0	0	0	0	0	0	0
AE017334.2	867721				TTCCACTTGT.TCGAAGTGCT	T	C	40	PASS	NA	GT	NO	0	0	0	0	0	0	0	0	0	0	1	0	0	0	0	0	0	0	0	0	0	0	0	0	0	0	0	0	0	0	0	0	0	0	0	0	0
AE017334.2	868815				TCGAATATGG.AGTGGGTATG	A	G	40	PASS	NA	GT	NO	0	0	0	0	0	0	0	0	0	0	0	0	0	0	0	0	0	0	0	0	0	0	0	0	0	0	0	0	0	0	0	0	0	0	0	0	0
AE017334.2	869392				TTATGATAAA.GCCGAGCGCG	G	C	40	PASS	NA	GT	NO	0	0	0	0	0	0	0	0	0	0	0	0	0	0	0	0	0	0	0	0	0	0	0	0	0	0	0	0	0	0	0	0	0	0	0	0	0
AE017334.2	869829	GBAA_RS04670	CDS	DUF445 domain-containing protein	AAGGAATCGG.CAAGAAGTTA	C	T	40	PASS	NA	GT	NO	0	0	0	0	0	0	0	0	0	0	0	0	0	0	0	0	0	0	0	0	0	0	0	0	0	0	0	0	0	0	0	0	0	0	0	0	0
AE017334.2	870611	GBAA_RS04670	CDS	DUF445 domain-containing protein	ACATTTTCAA.CGGAGAGACT	C	T	40	PASS	NA	GT	NO	0	0	0	0	0	0	0	0	0	0	0	0	0	0	0	0	0	0	0	0	0	0	0	0	0	0	0	0	0	0	0	0	0	0	0	0	0
AE017334.2	870817				GAGGTGCGTA.TGTAAATGCA	T	A	40	PASS	NA	GT	NO	0	0	0	0	0	0	0	0	0	0	0	0	0	0	0	0	0	0	0	0	0	0	0	0	0	0	0	0	0	0	0	0	0	0	0	0	0
AE017334.2	872957	GBAA_RS04690	CDS	acetolactate synthase AlsS	ACATGTTTTC.GGTATTCCAG	G	T	40	PASS	NA	GT	NO	0	0	0	0	0	0	0	0	0	0	0	0	0	0	0	0	0	0	0	0	0	0	0	0	0	0	0	0	0	0	0	0	0	0	0	0	0
AE017334.2	873174	GBAA_RS04690	CDS	acetolactate synthase AlsS	GATCCCGTTG.TTGCTTTAGC	T	A	40	PASS	NA	GT	NO	0	0	0	0	0	0	0	0	0	0	0	0	0	0	0	0	0	0	0	0	0	0	0	0	0	0	0	0	0	0	0	0	0	0	0	0	0
AE017334.2	874333	GBAA_RS04690	CDS	acetolactate synthase AlsS	TGAAATACGG.CAGAACATCA	C	T	40	PASS	NA	GT	NO	0	0	0	0	0	0	0	0	0	0	0	0	0	0	0	0	0	0	0	0	0	0	0	0	0	0	0	0	0	0	0	0	0	0	0	0	0
AE017334.2	874787	budA	CDS	alpha-acetolactate decarboxylase	GTTCAGACGG.TTCAGCAGAA	T	C	40	PASS	NA	GT	NO	0	0	0	0	0	0	0	0	0	0	0	0	0	0	0	0	0	0	0	0	0	0	0	0	0	0	0	0	0	0	0	0	0	0	0	0	0
AE017334.2	876239				GCCTCTACTT.CAACAATGAT	C	T	40	PASS	NA	GT	NO	0	0	0	0	0	0	0	0	0	0	0	0	0	0	0	0	0	0	0	0	0	0	0	0	0	0	0	0	0	0	0	0	0	0	0	0	0
AE017334.2	876993	GBAA_RS04710	CDS	HAD family phosphatase	ACGAAAGGTG.AAAAAGAACG	A	T	40	PASS	NA	GT	NO	0	0	0	0	0	0	1	0	0	0	0	0	0	0	0	0	0	0	0	0	0	0	0	0	0	0	0	0	0	0	0	0	0	0	0	0	0
AE017334.2	877034	GBAA_RS04710	CDS	HAD family phosphatase	AGCATTTCAA.CATATAGAGT	C	G	40	PASS	NA	GT	NO	0	0	0	0	0	0	0	0	0	0	0	0	0	0	0	0	0	0	0	0	0	0	0	0	0	0	0	0	0	0	0	0	0	0	0	0	0
AE017334.2	877078	GBAA_RS04710	CDS	HAD family phosphatase	TAGAAATTTT.GCCGCAAAAT	G	T	40	PASS	NA	GT	NO	0	0	0	0	0	0	0	0	0	0	0	0	0	0	0	0	0	0	0	0	0	0	0	0	0	0	0	0	0	0	0	0	0	0	0	0	0
AE017334.2	878178	GBAA_RS04715	CDS	choice-of-anchor A family protein	ATCATTATTA.CTAGGCGGTC	C	T	40	PASS	NA	GT	NO	0	0	0	0	0	0	0	0	0	0	0	0	0	0	0	0	0	0	0	0	0	0	0	0	0	0	0	0	0	0	0	0	0	0	0	0	0
AE017334.2	878361	GBAA_RS04715	CDS	choice-of-anchor A family protein	TGATGGTGTA.ATTGGGGATG	A	G	40	PASS	NA	GT	NO	0	0	0	0	0	0	0	0	0	0	0	0	0	0	0	0	0	0	0	0	0	0	0	0	0	0	0	0	0	0	0	0	0	0	0	0	0
AE017334.2	878641	GBAA_RS04715	CDS	choice-of-anchor A family protein	CAAGCATACG.ACCCTAATTC	A	C	40	PASS	NA	GT	NO	1	1	1	1	0	0	0	0	0	0	0	0	0	0	0	0	1	1	0	0	0	0	0	0	0	0	0	0	0	0	0	0	0	0	0	0	0
AE017334.2	879289	GBAA_RS04715	CDS	choice-of-anchor A family protein	AAAGGTGAAG.CTTTATCGAA	C	T	40	PASS	NA	GT	NO	0	0	0	0	0	0	0	0	0	0	0	0	0	0	0	0	0	0	0	0	0	0	0	0	0	0	0	0	0	0	0	0	0	0	0	0	0
AE017334.2	879629	GBAA_RS04715	CDS	choice-of-anchor A family protein	AAGCACCAGC.GGGCTACAAG	G	T	40	PASS	NA	GT	NO	0	0	0	0	0	0	0	0	0	0	0	0	0	0	0	0	0	0	0	0	0	0	0	0	0	0	0	0	0	0	0	0	0	0	0	0	0
AE017334.2	879916	GBAA_RS04715	CDS	choice-of-anchor A family protein	GAAGGTTATA.AGGCATTAGA	A	T	40	PASS	NA	GT	NO	0	0	0	0	0	0	0	0	0	0	0	0	0	0	0	0	0	0	0	0	0	0	0	0	0	0	0	0	0	0	1	0	0	0	0	0	0
AE017334.2	880994				GGTAATTTCA.CTTCTTTTCT	C	T	40	PASS	NA	GT	NO	0	0	0	0	0	0	0	0	0	0	0	0	0	0	0	0	0	0	0	0	0	0	0	0	0	0	0	0	0	0	0	0	0	0	0	0	0
AE017334.2	881932				AAATGCGGCG.CTTCTATTTT	C	T	40	PASS	NA	GT	NO	0	0	0	0	0	0	0	1	0	0	0	0	0	0	0	0	0	0	0	0	0	0	0	0	0	0	0	0	0	0	0	0	0	0	0	0	0
AE017334.2	882646				ATACGTTCTA.GATTGTAACA	G	A	40	PASS	NA	GT	NO	0	0	0	0	0	0	0	0	0	0	0	0	0	0	0	0	0	0	0	0	0	0	0	0	0	0	0	0	0	0	0	0	0	0	0	0	0
AE017334.2	882680				TGTCTATACA.ACTAGGGAAA	A	G	40	PASS	NA	GT	NO	0	0	0	0	0	0	0	0	0	0	0	0	0	0	0	0	0	0	0	0	0	0	0	0	0	0	0	0	0	0	0	0	0	0	0	0	0
AE017334.2	883254	GBAA_RS04725	CDS	coproporphyrinogen III oxidase	ATGAAGAGAA.AATTGAACTT	A	C	40	PASS	NA	GT	NO	0	0	0	0	0	0	0	0	0	0	0	0	0	0	0	0	0	0	0	0	0	0	0	0	0	0	0	0	0	0	0	0	0	0	0	0	0
AE017334.2	883453	GBAA_RS04725	CDS	coproporphyrinogen III oxidase	TTATGAAGTT.CGTGAAATTG	C	T	40	PASS	NA	GT	NO	0	0	0	0	0	0	0	0	0	0	0	0	0	0	0	0	0	0	0	0	0	0	0	0	0	0	0	0	0	0	0	0	0	0	0	0	1
AE017334.2	883625	GBAA_RS04725	CDS	coproporphyrinogen III oxidase	GAGGCAGGTC.GCCCAGATAC	G	A	40	PASS	NA	GT	NO	0	0	0	0	0	0	0	0	0	0	0	0	0	0	0	0	0	0	0	0	0	0	0	0	0	0	0	0	0	0	0	0	0	0	0	0	0
AE017334.2	883789	GBAA_RS04725	CDS	coproporphyrinogen III oxidase	TCGTGAAATG.GGAATGAACA	G	A	40	PASS	NA	GT	NO	0	0	0	0	0	0	0	0	0	0	0	0	0	0	0	0	0	0	0	0	0	0	0	0	0	0	0	0	0	0	0	0	0	0	0	0	0
AE017334.2	883821	GBAA_RS04725	CDS	coproporphyrinogen III oxidase	ACTTAATTAT.TGGTCTTCCT	T	G	40	PASS	NA	GT	NO	0	0	0	0	0	0	0	0	0	0	0	0	0	0	0	0	0	0	0	0	0	0	0	0	0	0	0	0	0	0	0	0	0	0	0	0	0
AE017334.2	884387				TTCGAAAAAT.CGCTGATATA	C	T	40	PASS	NA	GT	NO	0	0	0	0	0	0	0	0	0	0	0	0	0	0	0	0	0	0	0	0	0	0	0	0	0	0	0	0	0	0	0	0	0	0	0	0	0
AE017334.2	884401				GATATAATTC.AAGTTGCGCT	A	G	40	PASS	NA	GT	NO	0	0	0	0	0	0	0	0	0	0	0	0	0	0	0	0	0	0	0	0	0	0	0	0	0	0	0	0	0	0	0	0	0	0	0	0	0
AE017334.2	884548				TTAGACGAAT.CATTAAAGGA	C	T	40	PASS	NA	GT	NO	0	0	0	0	0	0	0	0	0	0	0	0	0	0	0	0	0	0	0	0	0	0	0	0	0	0	0	0	0	0	0	0	0	0	0	0	0
AE017334.2	884923	GBAA_RS04730	CDS	fatty acid--CoA ligase	CAGGATGCAT.TCTCGAAAGT	T	C	40	PASS	NA	GT	NO	0	0	0	0	0	0	0	0	0	0	0	0	0	0	0	0	0	0	0	0	0	0	0	0	0	0	0	0	0	0	0	0	0	0	0	0	0
AE017334.2	884988	GBAA_RS04730	CDS	fatty acid--CoA ligase	ACGAGATTTC.CCAAATGCGT	C	T	40	PASS	NA	GT	NO	0	0	0	0	0	0	0	0	0	0	0	0	0	0	0	0	0	0	0	0	0	0	0	0	0	0	0	0	0	0	0	0	0	0	0	0	0
AE017334.2	885929	GBAA_RS04730	CDS	fatty acid--CoA ligase	GTCATCCTGG.TATATTAGAT	T	C	40	PASS	NA	GT	NO	0	0	0	0	0	0	0	0	0	0	0	0	0	0	0	0	0	0	0	0	0	0	0	0	0	0	0	0	0	0	0	0	0	0	0	0	0
AE017334.2	886367				TCTTTCGCAG.GTTCTGCAGG	G	A	40	PASS	NA	GT	NO	0	0	0	0	0	0	0	0	0	0	0	0	0	0	0	0	0	0	0	0	0	0	0	0	0	0	0	0	0	0	0	0	0	0	0	0	0
AE017334.2	886831				TGGAACGTGG.ACTTAATGTG	A	G	40	PASS	NA	GT	NO	0	0	0	0	0	0	0	0	0	0	0	0	0	0	0	0	0	0	0	0	0	0	0	0	0	0	0	0	0	0	0	0	0	0	0	0	0
AE017334.2	886888	GBAA_RS04740	CDS	SulP family inorganic anion transporter	AATGTTTAGC.TGGTTTTACT	T	G	40	PASS	NA	GT	NO	0	0	0	0	0	0	0	0	0	0	0	0	0	0	0	0	0	0	0	0	0	0	0	0	0	0	0	0	0	0	0	0	0	0	0	0	0
AE017334.2	887834	GBAA_RS04740	CDS	SulP family inorganic anion transporter	TGTATTATCA.GGTATTTTAA	G	A	40	PASS	NA	GT	NO	0	0	0	0	0	0	0	0	0	0	0	0	0	0	0	0	0	0	0	0	0	0	0	0	0	0	0	0	0	0	0	0	0	0	0	0	0
AE017334.2	888332	GBAA_RS04740	CDS	SulP family inorganic anion transporter	TGATGTTATG.TAAGGAAATG	T	C	40	PASS	NA	GT	NO	0	0	0	0	0	0	0	0	0	0	0	0	0	0	0	0	0	0	0	0	0	0	0	0	0	0	0	0	0	0	0	0	0	0	0	0	0
AE017334.2	889138				TCCTAATATC.CGTATATCGT	C	T	40	PASS	NA	GT	NO	0	0	0	0	0	0	0	0	0	0	0	0	0	0	0	0	0	0	0	0	0	0	0	0	0	0	0	0	0	0	0	0	0	0	0	0	0
AE017334.2	889159				ATTTTTTGAG.ATTATTGACA	A	G	40	PASS	NA	GT	NO	0	0	0	0	0	0	0	0	0	0	0	0	0	0	0	0	0	0	0	0	0	0	0	0	0	0	0	0	0	0	0	0	0	0	0	0	0
AE017334.2	889492	GBAA_RS04750	CDS	hypothetical protein	CATCCAGATT.TCCATCAAGC	T	C	40	PASS	NA	GT	NO	0	0	0	0	0	0	0	0	0	0	0	0	0	0	0	0	0	0	0	0	0	0	0	0	0	0	0	0	0	0	0	0	0	0	0	0	0
AE017334.2	889545	GBAA_RS04750	CDS	hypothetical protein	GCTTATTAAT.AAAAAACCGA	A	G	40	PASS	NA	GT	NO	1	1	1	1	0	0	0	0	0	0	0	0	0	0	0	0	1	1	0	0	0	0	0	0	0	0	0	0	0	0	0	0	0	0	0	0	0
AE017334.2	889755				AGGCGAGCCT.CTCTATGATT	C	A	40	PASS	NA	GT	NO	0	0	0	0	0	0	0	0	0	0	0	0	0	0	0	0	0	0	0	0	0	0	0	0	0	0	0	0	0	0	0	0	0	0	0	0	1
AE017334.2	889896				TGTGAAAGCT.CCTTTAACAA	C	T	40	PASS	NA	GT	NO	0	0	0	0	0	0	0	0	0	0	0	0	0	0	0	0	0	0	0	0	0	0	0	0	0	0	0	0	0	0	0	0	0	0	0	1	0
AE017334.2	890576				CTTCTTGTCC.GAATAATTGA	G	A	40	PASS	NA	GT	NO	0	0	0	0	0	0	0	0	0	0	0	0	0	0	0	0	0	0	0	0	0	0	0	0	0	0	0	0	0	0	0	0	0	0	0	0	0
AE017334.2	890734				TACCATATGT.GTATAAAAAG	G	A	40	PASS	NA	GT	NO	0	0	0	0	0	0	0	0	0	0	0	0	0	0	0	0	0	0	0	0	0	0	0	0	0	0	0	0	0	0	0	0	0	0	0	0	0
AE017334.2	893669	GBAA_RS04765	CDS	polysaccharide biosynthesis protein	ACGAGACTCC.CATTAATTGT	C	T	40	PASS	NA	GT	NO	0	0	0	0	0	0	0	0	0	0	0	0	0	0	0	0	0	0	0	0	0	0	0	0	0	0	0	0	1	0	0	0	0	0	0	0	0
AE017334.2	894307	GBAA_RS04765	CDS	polysaccharide biosynthesis protein	CTGGCTCATG.GCACTTACAA	G	A	40	PASS	NA	GT	NO	0	0	0	0	0	0	0	0	0	0	0	0	0	0	0	0	0	0	0	0	0	0	0	0	0	0	0	0	0	0	0	0	0	0	0	0	0
AE017334.2	894318	GBAA_RS04765	CDS	polysaccharide biosynthesis protein	CACTTACAAT.CCCGTTAAAT	C	T	40	PASS	NA	GT	NO	0	0	0	0	0	0	0	0	0	0	0	0	0	0	0	0	0	0	0	0	0	0	0	0	0	0	0	0	0	0	0	0	0	0	0	0	0
AE017334.2	894473	GBAA_RS04765	CDS	polysaccharide biosynthesis protein	GTTGTTGGAG.CGAGTTTTGT	C	T	40	PASS	NA	GT	NO	0	0	0	0	0	0	0	0	0	0	0	0	0	0	0	0	0	0	0	0	0	0	0	0	0	0	0	0	0	0	0	0	0	0	0	0	0
AE017334.2	895002	csaB	CDS	polysaccharide pyruvyl transferase CsaB	ATTATGGTTT.TTATAATGTT	T	G	40	PASS	NA	GT	NO	0	0	0	0	0	0	0	0	0	0	0	0	0	0	0	1	0	0	0	0	0	0	0	0	0	0	0	0	0	0	0	0	0	0	0	0	0
AE017334.2	895493	csaB	CDS	polysaccharide pyruvyl transferase CsaB	AAGTCGGAGT.GGTTGCAAAA	G	A	40	PASS	NA	GT	NO	0	0	0	0	0	0	0	0	0	0	0	0	0	0	0	0	0	0	0	0	0	0	0	0	0	0	0	0	0	0	0	0	0	0	0	0	0
AE017334.2	895627	csaB	CDS	polysaccharide pyruvyl transferase CsaB	TATTTTATTC.GTACCAATGC	G	A	40	PASS	NA	GT	NO	0	0	0	0	0	0	0	0	0	0	0	0	0	0	0	0	0	0	0	0	0	0	0	0	0	0	0	0	0	0	0	0	0	0	0	0	0
AE017334.2	895842	csaB	CDS	polysaccharide pyruvyl transferase CsaB	ATCCAAAGAT.CGATTCATTT	C	G	40	PASS	NA	GT	NO	0	0	0	0	0	0	0	0	0	0	0	0	0	0	0	0	0	0	0	0	0	1	0	0	0	0	0	0	0	0	0	0	0	0	0	0	0
AE017334.2	896097				CCTCTTTTTT.ATTTTTTGAA	A	T	40	PASS	NA	GT	NO	0	0	0	0	0	0	0	0	0	0	0	0	0	0	0	0	0	0	0	0	0	0	0	0	0	0	0	0	0	0	0	0	0	0	0	0	1
AE017334.2	896112				TTGAAAAAAA.GAAAATGTCG	G	A	40	PASS	NA	GT	NO	0	0	0	0	0	0	0	0	0	0	0	0	0	0	0	0	0	0	0	0	0	0	0	0	0	0	0	0	0	0	0	0	0	0	0	0	1
AE017334.2	896151				AGAAAAATGT.CGAATCTCGT	C	T	40	PASS	NA	GT	NO	0	0	0	0	0	0	0	0	0	0	0	0	0	0	0	0	0	0	0	0	0	0	0	0	0	0	0	0	0	0	0	0	0	0	0	0	0
AE017334.2	896370				TCGTAATATC.TCTATAGTTA	T	C	40	PASS	NA	GT	NO	0	0	0	0	0	0	0	0	0	0	0	0	0	0	0	0	0	0	0	0	0	0	0	0	0	0	0	0	0	0	0	0	0	0	0	0	0
AE017334.2	896411				TTTCTGTTAT.AGTTGTAAAT	A	G	40	PASS	NA	GT	NO	0	0	0	0	0	0	0	0	0	0	0	0	0	0	0	0	0	0	0	0	0	0	0	0	0	0	0	0	0	0	0	0	0	0	0	0	0
AE017334.2	900902	GBAA_RS04780	CDS	S-layer protein EA1	GTACTTAAAC.TTAGCAAACC	T	C	40	PASS	NA	GT	NO	0	0	0	0	0	0	0	0	0	0	0	0	0	0	0	0	0	0	0	0	0	0	0	0	0	0	0	0	0	0	0	0	0	0	0	0	0
AE017334.2	900970	GBAA_RS04780	CDS	S-layer protein EA1	TCTTTGAAGG.TGGAGAAGCT	T	C	40	PASS	NA	GT	NO	0	0	0	0	0	0	0	0	0	0	0	0	0	0	0	0	0	0	0	0	0	0	0	0	0	0	0	0	0	0	0	0	0	0	0	0	0
AE017334.2	901024	GBAA_RS04780	CDS	S-layer protein EA1	AGCAGGGTGA.CTACAAAGTA	C	T	40	PASS	NA	GT	NO	0	0	0	0	0	0	0	0	0	0	0	0	0	0	0	0	0	0	0	0	0	0	0	0	0	0	0	0	0	0	0	0	0	0	0	0	0
AE017334.2	901364	GBAA_RS04780	CDS	S-layer protein EA1	TACTGCTGAG.GCTGCTGGTG	G	A	40	PASS	NA	GT	NO	0	0	0	0	0	0	0	0	0	0	0	0	0	0	0	0	0	0	0	0	0	0	0	0	0	0	0	0	0	0	0	0	0	0	0	0	0
AE017334.2	901750	GBAA_RS04780	CDS	S-layer protein EA1	ACGTAACAGA.GGGTAACGTT	G	A	40	PASS	NA	GT	NO	0	0	0	0	0	0	0	0	0	0	0	0	0	0	0	0	0	0	0	0	0	0	0	0	0	0	0	0	0	0	0	0	0	0	0	0	0
AE017334.2	901807	GBAA_RS04780	CDS	S-layer protein EA1	AATATGGCCA.ATCACCTGAT	A	G	40	PASS	NA	GT	NO	0	0	0	0	0	0	0	0	0	0	0	0	0	0	0	0	0	0	0	0	0	0	0	0	0	0	0	0	0	0	0	0	0	0	0	0	0
AE017334.2	902529				AGTGAAAAAT.CAGTGGGGAT	C	T	40	PASS	NA	GT	NO	0	0	0	0	0	0	0	0	0	0	0	0	0	0	0	0	0	0	0	0	0	0	0	0	0	0	0	0	0	0	0	0	0	0	0	0	0
AE017334.2	902982				CCGTCTTTCG.GTGTGTAGTA	G	T	40	PASS	NA	GT	NO	0	0	0	0	0	0	0	0	0	0	0	0	0	0	0	0	0	0	0	0	0	0	0	0	0	0	0	0	0	0	0	0	0	0	0	0	0
AE017334.2	903935				ATACGTTTTT.GGTGCAAGTT	G	T	40	PASS	NA	GT	NO	0	0	0	0	0	0	0	0	0	0	0	0	0	0	0	0	0	0	0	0	0	0	0	0	0	0	0	0	0	0	0	0	0	0	0	0	0
AE017334.2	904269				CAGCTCGCCC.CGTGCCATAA	C	T	40	PASS	NA	GT	NO	0	0	0	0	0	0	0	0	0	0	0	0	0	0	0	0	0	0	0	0	0	0	0	0	0	0	0	0	0	0	0	0	0	0	0	0	0
AE017334.2	904373				ATCGCGGAAC.CAAGAGCCGA	C	T	40	PASS	NA	GT	NO	0	0	0	0	0	0	0	1	0	0	0	0	0	0	0	0	0	0	0	0	0	0	0	0	0	0	0	0	0	0	0	0	0	0	0	0	0
AE017334.2	905615	GBAA_RS04795	CDS	MBOAT family protein	ATATTTGCCG.CTTATGTTAG	C	A	40	PASS	NA	GT	NO	0	0	0	0	0	0	0	0	0	0	0	0	0	0	0	0	0	0	0	0	0	0	0	0	0	0	0	0	0	0	0	0	0	0	0	0	0
AE017334.2	906164	GBAA_RS04795	CDS	MBOAT family protein	TACATTCCAG.TTATACTTTG	T	C	40	PASS	NA	GT	NO	0	0	0	0	0	0	0	0	0	0	0	0	0	0	0	0	0	0	0	0	0	0	0	0	0	0	0	0	0	0	0	0	0	0	0	0	0
AE017334.2	906760	GBAA_RS04795	CDS	MBOAT family protein	ATATTTTCGG.AGCATTATGT	A	G	40	PASS	NA	GT	NO	0	0	0	0	0	0	0	0	0	0	0	0	0	0	0	0	0	0	0	0	0	0	0	0	0	0	0	0	0	0	0	0	0	0	0	0	0
AE017334.2	907816	GBAA_RS04800	CDS	hypothetical protein	GACATCATTT.CAGACCAGAA	C	T	40	PASS	NA	GT	NO	0	0	0	0	0	0	0	0	0	0	0	0	0	0	0	0	0	0	0	0	0	0	0	0	0	0	0	0	0	0	0	0	0	0	0	0	0
AE017334.2	909374				GTAATACATA.GATTGAAAAA	G	C	40	PASS	NA	GT	NO	0	0	0	0	0	0	0	0	0	0	0	0	0	0	0	0	0	0	0	0	0	0	0	0	0	0	0	0	0	0	0	0	0	0	0	0	0
AE017334.2	910718	GBAA_RS04815	CDS	amidase	GTAAGGGCGC.ATGGATCAGG	A	G	40	PASS	NA	GT	NO	0	0	0	0	0	0	0	0	0	0	0	0	0	0	0	0	0	0	0	0	0	0	0	0	0	0	0	0	0	0	0	1	0	0	0	0	0
AE017334.2	911260				GTATGAACGG.CATAAGAAAC	C	T	40	PASS	NA	GT	NO	0	0	0	0	0	0	0	0	0	0	0	0	0	0	0	0	0	0	0	0	0	0	0	0	0	0	0	0	0	0	0	0	0	0	0	0	0
AE017334.2	911418				AGGTTTTCTA.GCAAATTTTG	G	A	40	PASS	NA	GT	NO	0	0	0	0	0	0	0	0	0	0	0	0	0	0	0	0	0	0	0	0	0	0	0	0	0	0	0	0	0	0	0	0	0	0	0	0	0
AE017334.2	912472	GBAA_RS04830	CDS	M42 family metallopeptidase	ATACAGAAGC.GCTTGTTTAT	G	A	40	PASS	NA	GT	NO	0	0	0	0	0	0	0	0	0	0	0	0	0	0	0	0	0	0	0	0	0	0	0	0	0	0	0	0	0	0	0	0	0	0	0	0	0
AE017334.2	912520				AATAAGAAAA.GAAATAGGCT	G	A	40	PASS	NA	GT	NO	0	0	0	0	0	0	0	0	0	0	0	0	0	0	0	0	0	0	0	0	0	0	0	0	0	0	0	0	0	0	0	0	0	0	0	0	0
AE017334.2	912531				AAATAGGCTA.CTTCTAGTAG	C	T	40	PASS	NA	GT	NO	0	0	0	0	0	0	0	0	0	0	0	0	0	0	0	0	0	0	0	0	0	0	0	0	0	0	0	0	0	0	0	0	0	0	0	0	1
AE017334.2	913770	GBAA_RS04835	CDS	N-acetylmuramoyl-L-alanine amidase	GTCATGGTGG.AATTGACTCA	A	G	40	PASS	NA	GT	NO	0	0	0	0	0	0	0	0	0	0	0	0	0	0	0	0	0	0	0	0	0	0	0	0	0	0	0	0	0	0	0	0	0	0	0	0	1
AE017334.2	914647	GBAA_RS04840	CDS	RNA methyltransferase	TATAAAAGAG.TGCGTTGAGG	T	C	40	PASS	NA	GT	NO	1	1	1	1	0	0	0	0	0	0	0	0	0	0	0	0	1	1	0	0	0	0	0	0	0	0	0	0	0	0	0	0	0	0	0	0	0
AE017334.2	914674	GBAA_RS04840	CDS	RNA methyltransferase	CGAAGGAGAC.GACTTAGAAA	G	A	40	PASS	NA	GT	NO	0	0	0	0	0	0	0	0	0	0	0	0	0	0	0	0	0	0	0	0	0	0	0	0	0	0	0	0	0	0	0	0	0	0	0	0	0
AE017334.2	914922	GBAA_RS04840	CDS	RNA methyltransferase	AAAGTGAACC.AGTTTGGTAT	A	T	40	PASS	NA	GT	NO	0	0	0	0	0	0	0	0	1	0	0	1	0	0	0	0	0	0	0	0	0	0	0	0	0	0	0	0	0	0	0	0	0	0	0	0	0
AE017334.2	915310	GBAA_RS04840	CDS	RNA methyltransferase	TGCTAAAAAG.GTAGTCGTTG	G	A	40	PASS	NA	GT	NO	0	0	0	0	0	0	0	0	0	0	0	0	0	0	0	0	0	0	0	0	0	0	0	0	0	0	0	0	0	0	0	0	0	0	0	0	0
AE017334.2	915823				TGTTGGGGGG.AAAGTAACTT	A	G	40	PASS	NA	GT	NO	1	1	1	1	0	0	0	0	0	0	0	0	0	0	0	0	1	1	0	0	0	0	0	0	0	0	0	0	0	0	0	0	0	0	0	0	0
AE017334.2	915852				AATAATAAGA.CAGGTTATAT	C	T	40	PASS	NA	GT	NO	0	0	0	0	0	0	0	0	0	0	0	0	0	0	0	0	0	0	0	0	0	0	0	0	0	0	0	0	0	0	0	0	0	0	0	0	0
AE017334.2	916216	GBAA_RS04850	CDS	proline racemase	TATCATTACT.CCGCCTGCGA	C	T	40	PASS	NA	GT	NO	0	0	0	0	0	0	0	0	0	0	0	0	0	0	0	0	0	0	0	0	0	0	0	0	0	0	0	0	0	0	0	0	0	0	0	0	0
AE017334.2	917015				TAAGAGGAGG.TGGTGGAAAG	T	A	40	PASS	NA	GT	NO	1	1	1	1	0	0	0	0	0	0	0	0	0	0	0	0	1	1	0	0	0	0	0	0	0	0	0	0	0	0	0	0	0	0	0	0	0
AE017334.2	917193	GBAA_RS04855	CDS	ornithine cyclodeaminase family protein	ATTATGCCTT.CCGTAGCGGA	C	T	40	PASS	NA	GT	NO	0	0	0	0	0	0	0	0	0	0	0	0	0	0	0	0	0	0	0	0	0	0	0	0	0	0	0	0	0	0	0	0	0	0	0	0	0
AE017334.2	917841	GBAA_RS04855	CDS	ornithine cyclodeaminase family protein	GACATCCATG.CCGAACTTGG	C	T	40	PASS	NA	GT	NO	0	0	0	0	0	0	0	0	0	0	0	0	0	0	0	0	0	0	0	0	0	0	0	0	0	0	0	0	0	0	0	0	0	0	0	0	0
AE017334.2	918960				ATATAATGCC.TCTGATTTTC	T	C	40	PASS	NA	GT	NO	0	0	0	0	0	0	0	0	0	0	0	0	0	0	0	0	0	0	0	0	0	0	0	0	0	0	0	0	0	0	0	0	0	0	0	0	0
AE017334.2	920673	GBAA_RS04870	CDS	YIP1 family protein	GGTACCTTCG.TTGCTTTCTT	T	C	40	PASS	NA	GT	NO	0	0	0	0	0	0	0	0	0	0	0	0	0	0	0	0	0	0	0	0	0	0	0	0	0	0	0	0	0	0	0	0	0	0	0	0	0
AE017334.2	921199				AAGCGTATGA.CCTATATGAT	C	T	40	PASS	NA	GT	NO	0	0	0	0	0	0	1	0	0	0	0	0	0	0	0	0	0	0	0	0	0	0	0	0	0	0	0	0	0	0	0	0	0	0	0	0	0
AE017334.2	921298				AAATATTAAA.CTATTAAAAC	C	T	40	PASS	NA	GT	NO	0	0	0	0	0	0	0	0	0	0	0	0	0	0	0	0	0	0	0	0	0	0	0	0	0	0	0	0	0	0	0	0	0	0	0	0	0
AE017334.2	923307	GBAA_RS04885	CDS	ABC transporter substrate-binding protein	TAAAGAGAAT.AAAGAATATG	A	G	40	PASS	NA	GT	NO	0	0	0	0	0	0	0	0	0	0	0	0	0	0	0	0	0	0	0	0	0	0	0	0	0	0	0	0	0	0	0	0	0	0	0	0	0
AE017334.2	924132	GBAA_RS04890	CDS	ABC transporter permease	ATCTCAATGC.TAGTCTTTTG	T	C	40	PASS	NA	GT	NO	0	0	0	0	0	0	0	0	0	0	0	0	0	0	0	0	0	0	0	0	0	0	0	0	0	0	0	0	0	0	0	0	0	0	0	0	0
AE017334.2	924463	GBAA_RS04890	CDS	ABC transporter permease	GTTTAGTGGG.CGGAGCGTTT	C	A	40	PASS	NA	GT	YES	1	1	1	1	0	0	0	0	0	0	0	0	0	0	0	0	0	0	0	0	0	0	0	0	0	0	0	0	0	0	0	0	0	0	0	0	0
AE017334.2	925677	GBAA_RS31505	CDS	ABC transporter ATP-binding protein	AGTCTGGAAG.CGGAAAGAGT	C	T	40	PASS	NA	GT	NO	0	0	0	0	0	0	0	0	0	0	0	0	0	0	0	0	0	0	0	0	0	0	0	0	0	0	0	0	0	0	0	0	0	0	0	0	0
AE017334.2	926084	GBAA_RS31505	CDS	ABC transporter ATP-binding protein	GCGGATGAAC.CGACGACAGC	C	T	40	PASS	NA	GT	NO	0	0	0	0	0	0	0	0	1	0	0	1	0	0	0	0	0	0	0	0	0	0	0	0	0	0	0	0	0	0	0	0	0	0	0	0	0
AE017334.2	926559	GBAA_RS04905	CDS	ABC transporter ATP-binding protein	GTGCGGAACT.CAAAAAAGTA	C	T	40	PASS	NA	GT	NO	1	1	1	1	0	0	0	0	0	0	0	0	0	0	0	0	1	1	0	0	0	0	0	0	0	0	0	0	0	0	0	0	0	0	0	0	0
AE017334.2	927194	GBAA_RS04905	CDS	ABC transporter ATP-binding protein	AAGGCACATA.TCAGATAGAA	T	C	40	PASS	NA	GT	NO	0	0	0	0	0	0	0	0	0	0	0	0	0	0	0	0	0	0	0	0	0	0	0	0	0	0	0	0	0	0	0	0	0	0	0	0	0
AE017334.2	927697				GTAAAGAGTG.TGATTGGTTG	T	G	40	PASS	NA	GT	NO	0	0	0	0	0	0	0	0	0	0	0	0	0	0	0	0	0	0	0	0	0	0	0	0	0	0	0	0	0	0	0	0	0	0	0	0	0
AE017334.2	927838	GBAA_RS29590	CDS	excinuclease ABC subunit C	TATTAAAAAT.CATCGTGATG	C	T	40	PASS	NA	GT	NO	0	0	0	0	0	0	0	0	0	0	0	0	0	0	0	0	0	0	0	0	0	0	0	0	0	0	0	0	0	0	1	0	0	0	0	0	0
AE017334.2	928845				GATATCAGAG.AGCGTTTATT	A	G	40	PASS	NA	GT	NO	0	0	0	0	0	0	0	0	0	0	0	0	0	0	0	0	0	0	0	0	0	0	0	0	0	0	0	0	0	0	0	0	0	0	0	0	0
AE017334.2	929174	GBAA_RS04915	CDS	hypothetical protein	AATTCTTAGA.ATCTATACTT	A	G	40	PASS	NA	GT	NO	0	0	0	0	0	0	0	0	0	0	0	0	0	0	0	0	0	0	0	0	0	0	0	0	0	0	0	0	0	0	0	0	0	0	0	0	0
AE017334.2	930204	GBAA_RS04925	CDS	SMI1/KNR4 family protein	TATTTTCTAT.CCTATATATC	C	T	40	PASS	NA	GT	NO	0	0	0	0	0	0	0	0	0	0	0	0	0	0	0	0	0	0	0	0	0	0	0	0	0	0	0	0	0	0	0	0	0	0	0	0	0
AE017334.2	931776				GTCAATACTG.CTTTCGGATG	C	T	40	PASS	NA	GT	NO	1	1	1	1	0	0	0	0	0	0	0	0	0	0	0	0	1	1	0	0	0	0	0	0	0	0	0	0	0	0	0	0	0	0	0	0	0
AE017334.2	932202				AAAGAACCAC.TGGCCATAAC	T	C	40	PASS	NA	GT	NO	0	0	0	0	0	0	0	0	0	0	0	0	0	0	0	0	0	0	0	0	0	0	0	0	0	0	0	0	0	0	0	0	0	0	0	0	0
AE017334.2	932543				CATTGTAGTT.GAATTGTACT	G	A	40	PASS	NA	GT	NO	0	0	0	0	0	0	0	0	0	0	0	0	0	0	0	0	0	0	0	0	0	0	0	0	0	0	0	0	0	0	0	0	0	0	0	0	0
AE017334.2	932591				ACAATTTTAT.TCTTTTTGTA	T	C	40	PASS	NA	GT	NO	0	0	0	0	0	0	0	0	0	0	0	0	0	0	0	0	0	0	0	0	0	0	0	0	0	0	0	0	0	0	0	0	0	0	0	0	0
AE017334.2	933763	GBAA_RS04940	CDS	sensor histidine kinase	TCAGTTAGGG.CACTACAGAG	C	A	40	PASS	NA	GT	NO	0	0	0	0	0	0	0	0	0	0	0	0	0	0	0	0	0	0	0	0	0	0	0	0	0	0	0	0	0	0	0	0	0	0	0	0	0
AE017334.2	935719	GBAA_RS04950	CDS	tripartite tricarboxylate transporter substrate binding protein	ACATGGAAAG.AACAAGGAAT	A	G	40	PASS	NA	GT	NO	0	0	0	0	0	0	0	0	0	0	0	0	0	0	0	0	0	0	0	0	0	0	0	0	0	0	0	0	0	0	0	0	0	0	0	0	0
AE017334.2	935869	GBAA_RS04950	CDS	tripartite tricarboxylate transporter substrate binding protein	CGGGGTTGGA.ATTCTTATTA	A	T	40	PASS	NA	GT	NO	0	0	0	0	0	0	0	0	0	0	0	0	0	0	0	0	0	0	0	0	0	0	0	0	0	0	0	0	0	0	0	0	0	0	0	0	0
AE017334.2	936556	GBAA_RS04955	CDS	tellurium resistance protein	TCAATTGAAA.ATAAGTAACG	A	G	40	PASS	NA	GT	NO	0	0	0	0	0	0	0	0	0	0	0	0	0	0	0	0	0	0	0	0	0	0	0	0	0	0	0	0	0	0	0	0	0	0	0	0	0
AE017334.2	937621	GBAA_RS04960	CDS	DUF3578 domain-containing protein	GAAAATTTCA.TGTGGACAAT	T	C	40	PASS	NA	GT	NO	1	1	1	1	0	0	0	0	0	0	0	0	0	0	0	0	1	1	0	0	0	0	0	0	0	0	0	0	0	0	0	0	0	0	0	0	0
AE017334.2	938887	GBAA_RS04960	CDS	DUF3578 domain-containing protein	GGGATTCATA.GCTTATAAAG	G	T	40	PASS	NA	GT	NO	0	0	0	0	0	0	0	0	0	0	0	0	0	0	0	0	0	0	0	0	0	0	0	0	0	0	0	0	0	0	0	0	0	0	0	0	0
AE017334.2	938942	GBAA_RS04960	CDS	DUF3578 domain-containing protein	AAAGAAGTGT.ATTTAGATCA	A	G	40	PASS	NA	GT	NO	0	0	0	0	0	0	0	0	0	0	0	0	0	0	0	0	0	0	0	0	0	0	0	0	0	0	0	0	0	0	0	0	0	0	0	0	0
AE017334.2	940921	GBAA_RS04965	CDS	DUF2357 domain-containing protein	CGCTAGAGCC.AAAGTCTAGA	A	G	40	PASS	NA	GT	NO	0	0	0	0	0	0	0	0	0	0	0	0	0	0	0	0	0	0	0	0	0	0	0	0	0	0	0	0	0	0	0	0	0	0	0	0	0
AE017334.2	941073	GBAA_RS04965	CDS	DUF2357 domain-containing protein	ATCCAAATGG.TGGCAGGCTA	T	C	40	PASS	NA	GT	NO	0	0	0	0	0	0	0	0	0	0	0	0	0	0	0	0	0	0	0	0	0	0	0	0	0	0	0	0	0	0	0	0	0	0	0	0	0
AE017334.2	941267	GBAA_RS04965	CDS	DUF2357 domain-containing protein	AAAGCAAGAT.GGTTTATATG	G	A	40	PASS	NA	GT	NO	0	0	0	0	0	0	0	0	0	0	0	0	0	0	0	0	0	0	0	0	0	0	0	0	0	0	0	0	0	0	0	0	0	0	0	0	0
AE017334.2	941514	GBAA_RS04965	CDS	DUF2357 domain-containing protein	TATGGCACCC.CTGGCCCGAT	C	T	40	PASS	NA	GT	NO	0	0	0	0	0	0	0	0	0	0	0	0	0	0	0	0	0	0	0	0	0	0	0	0	0	0	0	0	0	0	0	0	0	0	0	0	0
AE017334.2	941605	GBAA_RS04965	CDS	DUF2357 domain-containing protein	GAACAGCTTA.CGGAGCGTAC	C	T	40	PASS	NA	GT	NO	0	0	0	0	0	0	0	0	0	0	0	0	0	0	0	0	0	0	0	0	0	0	0	0	0	0	0	0	0	0	0	0	0	0	0	0	0
AE017334.2	942656				AACCTCCACC.CTGTCAAGGT	C	T	40	PASS	NA	GT	NO	0	0	0	0	0	0	0	0	0	0	0	0	0	0	0	0	0	0	0	0	0	0	0	0	0	0	0	0	0	0	0	0	0	0	0	0	0
AE017334.2	943786	GBAA_RS04980	CDS	MerR family transcriptional regulator	TTATATGGGA.GAAAGAAAAT	G	C	40	PASS	NA	GT	NO	0	0	0	0	0	0	0	0	0	0	0	0	0	0	0	0	0	0	0	0	0	0	0	0	0	0	0	0	0	0	0	0	0	0	0	0	0
AE017334.2	944722	GBAA_RS04990	CDS	DnaD domain protein	AGGATGGCGG.TGTATCGTAA	T	G	40	PASS	NA	GT	NO	0	0	0	0	0	0	0	0	0	0	0	0	0	0	0	0	0	0	0	0	0	0	0	0	0	0	0	0	0	0	0	0	0	0	0	0	0
AE017334.2	945588	dnaB	CDS	replicative DNA helicase	ATTCAAAATG.TGGAGGCGGA	T	C	40	PASS	NA	GT	NO	0	0	0	0	0	0	0	0	0	0	0	0	0	0	0	0	0	0	0	0	0	0	0	0	0	0	0	0	0	0	0	0	0	0	0	0	0
AE017334.2	946268	dnaB	CDS	replicative DNA helicase	GTTAAAAAGG.ATGGCTTCTT	A	G	40	PASS	NA	GT	NO	0	0	0	0	0	0	0	0	0	0	0	0	0	0	0	0	0	0	0	0	0	0	0	0	0	0	0	0	0	0	0	0	0	0	0	0	0
AE017334.2	946432	dnaB	CDS	replicative DNA helicase	ATATTTGGAT.GCAAACTCGT	G	A	40	PASS	NA	GT	NO	0	0	0	0	0	0	0	0	0	0	0	0	0	0	0	0	0	0	0	0	0	0	0	0	0	0	0	0	0	0	0	0	0	0	0	0	0
AE017334.2	946714	dnaB	CDS	replicative DNA helicase	TCATTATGCT.TATGTATCGC	T	C	40	PASS	NA	GT	NO	0	0	0	0	0	0	0	0	0	0	0	0	0	0	0	0	0	0	0	0	0	0	0	0	0	0	0	0	0	0	0	0	0	0	0	0	0
AE017334.2	947760	GBAA_RS05010	CDS	DUF4064 domain-containing protein	TAGGTTTAGG.TTGGGCGGCA	T	C	40	PASS	NA	GT	NO	1	1	1	1	0	0	0	0	0	0	0	0	0	0	0	0	1	1	1	1	1	1	1	1	1	1	1	1	1	1	1	1	1	1	0	1	1
AE017334.2	947975				TAGATAAATG.TAATTAAAAA	T	A	40	PASS	NA	GT	NO	0	0	0	0	0	0	0	0	0	0	0	0	0	0	0	0	0	0	0	0	0	0	0	0	0	0	0	0	0	0	0	0	0	0	0	0	0
AE017334.2	948151				TCTAGTACTA.GTTCATATAC	G	A	40	PASS	NA	GT	NO	0	0	0	0	0	0	0	0	0	0	0	0	0	0	0	0	0	0	0	0	0	0	0	0	0	0	0	0	0	0	0	0	0	0	0	0	0
AE017334.2	948823				CCTTCATAAG.TAGACTGCCA	T	C	40	PASS	NA	GT	NO	0	0	0	0	0	0	0	0	0	0	0	0	0	0	0	0	0	0	0	0	0	0	0	0	0	0	0	0	0	0	0	0	0	0	0	0	0
AE017334.2	948877				GGTAGAGGTG.AATAGCGAGT	A	G	40	PASS	NA	GT	NO	0	0	0	0	0	0	0	0	0	0	0	0	0	0	0	0	0	0	0	0	0	0	0	0	0	0	0	0	0	0	0	0	0	0	0	0	0
AE017334.2	950237				TTACAATTAT.TTGATAAAAT	T	A	40	PASS	NA	GT	NO	0	0	0	0	0	0	0	0	0	1	0	0	0	0	0	0	0	0	0	0	0	0	0	0	0	0	0	0	0	0	0	0	0	0	0	0	0
AE017334.2	950292				CCCTTCTTTC.TATTTGGAAG	T	C	40	PASS	NA	GT	NO	0	0	0	0	0	0	0	0	0	1	0	0	0	0	0	0	0	0	0	0	0	0	0	0	0	0	0	0	0	0	0	0	0	0	0	0	0
AE017334.2	950303				ATTTGGAAGG.AAAGGAGGTG	A	G	40	PASS	NA	GT	NO	0	0	0	0	0	0	0	0	0	0	0	0	0	0	0	0	0	0	0	0	0	0	0	0	0	0	0	0	0	0	0	0	0	0	0	0	0
AE017334.2	950423				CAACAAAAAA.ACCACTCCGC	A	C	40	PASS	NA	GT	NO	0	0	0	0	0	0	0	0	0	0	0	0	0	0	0	0	0	0	0	0	0	0	0	0	0	0	0	0	0	0	0	0	0	0	0	0	0
AE017334.2	951285				CCTTTTTAAT.CTACATATGT	C	A	40	PASS	NA	GT	NO	0	0	0	0	0	0	0	0	0	0	0	0	0	0	0	0	0	0	0	0	0	0	0	0	0	0	0	0	0	0	0	0	0	0	0	0	0
AE017334.2	951542	GBAA_RS05035	CDS	multidrug efflux MFS transporter	CAACGATTCA.ATGGCTTTCT	A	T	40	PASS	NA	GT	NO	0	0	0	0	0	0	0	0	0	0	0	0	0	0	0	0	0	0	0	0	0	0	0	0	0	0	0	0	0	0	0	0	0	0	0	0	0
AE017334.2	952063	GBAA_RS05035	CDS	multidrug efflux MFS transporter	GGTGATTTAG.GGTGGTCTGA	G	A	40	PASS	NA	GT	NO	0	0	0	0	0	0	0	0	0	0	0	0	0	0	0	0	0	0	0	0	0	0	0	0	0	0	0	0	0	0	0	0	0	0	0	0	1
AE017334.2	952131	GBAA_RS05035	CDS	multidrug efflux MFS transporter	TTTTATCGTG.CGACAATTAA	C	T	40	PASS	NA	GT	NO	0	0	0	0	0	0	0	0	0	0	0	0	0	0	0	0	0	0	0	0	0	0	0	0	0	0	0	0	0	0	0	0	0	0	0	1	0
AE017334.2	952322	GBAA_RS05035	CDS	multidrug efflux MFS transporter	TTCCAGGAAG.TGTTATTAGC	T	G	40	PASS	NA	GT	NO	0	0	0	0	0	0	0	0	0	0	0	0	0	0	0	0	0	0	0	0	0	0	0	0	0	0	0	0	0	0	0	0	0	0	0	0	0
AE017334.2	952439	GBAA_RS05035	CDS	multidrug efflux MFS transporter	TATTTAAAGG.CATTACTCCT	C	T	40	PASS	NA	GT	NO	0	0	0	0	0	0	0	0	0	0	0	0	0	0	0	0	0	0	0	0	0	0	0	0	0	0	0	0	0	0	0	0	0	0	0	0	0
AE017334.2	952942				CCCATAATAT.AGAAAAATAC	A	G	40	PASS	NA	GT	NO	0	0	0	0	0	0	0	0	0	0	0	0	0	0	0	1	0	0	0	0	0	0	0	0	0	0	0	0	0	0	0	0	0	0	0	0	0
AE017334.2	953473				CAAAGCTTCG.CCCGAATATC	C	G	40	PASS	NA	GT	NO	0	0	0	0	0	0	0	0	0	0	0	0	0	0	0	0	0	0	0	0	0	0	0	0	0	0	0	0	0	0	0	0	0	0	0	0	0
AE017334.2	953671				ATTGCTCCCC.AATAATAGAA	A	G	40	PASS	NA	GT	NO	0	0	0	0	0	0	0	0	0	0	0	0	0	0	0	0	0	0	0	0	0	0	0	0	0	0	0	0	0	0	0	0	0	0	0	0	0
AE017334.2	954123				CTCGCACTTT.TGCAGTAATT	T	C	40	PASS	NA	GT	NO	0	0	0	0	0	0	0	0	0	0	0	0	0	0	0	0	0	0	0	0	0	0	0	0	0	0	0	0	0	0	0	0	0	0	0	0	0
AE017334.2	954668				TTATTTTTGT.CACCGCTATT	C	T	40	PASS	NA	GT	NO	0	0	0	0	0	0	0	0	0	0	0	0	0	0	0	0	0	0	0	0	0	0	0	0	0	0	0	0	0	0	0	0	0	0	0	0	0
AE017334.2	954690				GCTGATGACA.TATTGTATTT	T	C	40	PASS	NA	GT	NO	1	1	1	1	0	0	0	0	0	0	0	0	0	0	0	0	1	1	0	0	0	0	0	0	0	0	0	0	0	0	0	0	0	0	0	0	0
AE017334.2	954866	GBAA_RS05060	CDS	hypothetical protein	GGAAGAAAAA.ACAAAGGTTA	A	C	40	PASS	NA	GT	NO	0	0	0	0	0	0	0	0	0	0	0	0	1	0	0	0	0	0	0	0	0	0	0	0	0	0	0	0	0	0	0	0	0	0	0	0	0
AE017334.2	956449				TCGGAAAAAG.TAAAGGTAAT	T	C	40	PASS	NA	GT	NO	0	0	0	0	0	0	0	0	0	0	0	0	0	0	0	0	0	0	0	0	0	0	0	0	0	0	0	0	0	0	0	0	0	0	0	0	0
AE017334.2	956780				TTCCAAATCA.CGTTGTAATA	C	T	40	PASS	NA	GT	NO	0	0	0	0	0	0	0	0	0	0	0	0	0	0	0	0	0	0	0	0	0	0	0	0	0	0	0	0	0	0	0	0	0	0	0	0	0
AE017334.2	956803				TGATAATTCA.CAACCTTCTC	C	A	40	PASS	NA	GT	NO	0	0	0	0	0	0	0	0	0	0	0	0	0	0	0	0	0	0	0	0	0	0	0	0	0	0	0	0	0	0	0	0	0	0	0	0	0
AE017334.2	957771				AGTTTAGGGG.ATCAACTTAT	A	C	40	PASS	NA	GT	NO	0	0	0	0	0	0	0	0	0	0	0	0	0	0	0	0	0	0	0	0	0	0	0	0	0	0	0	0	0	0	0	0	0	0	0	0	0
AE017334.2	957783				CAACTTATAG.CAGTTGATCT	C	G	40	PASS	NA	GT	NO	0	0	0	0	0	0	0	0	0	0	0	0	0	0	0	0	0	0	0	0	0	0	0	0	0	0	0	0	0	0	0	0	0	0	0	0	1
AE017334.2	957832				AATTAATATT.GACCGGTTAG	G	T	40	PASS	NA	GT	NO	0	0	0	0	0	0	0	0	0	0	0	0	0	0	0	0	0	0	0	0	0	0	0	0	0	0	0	0	0	0	0	0	0	0	0	0	0
AE017334.2	958529				GTAATTATGA.CTAAAGACTC	C	A	40	PASS	NA	GT	NO	0	0	0	0	0	0	0	0	0	0	0	0	0	0	0	0	0	0	0	0	0	0	0	0	0	0	0	0	0	0	0	0	0	0	0	0	0
AE017334.2	958820				TCCCACACTC.CCATCTGCTA	C	T	40	PASS	NA	GT	NO	0	0	0	0	0	0	0	0	0	0	0	0	0	0	0	0	0	0	0	0	0	0	0	0	0	0	0	0	0	0	0	0	0	0	0	0	0
AE017334.2	958994				TTACTTCATT.GAAATCACCT	G	A	40	PASS	NA	GT	NO	0	0	0	0	0	0	0	0	0	0	0	0	0	0	0	0	0	0	0	0	0	0	0	0	0	0	0	0	0	0	0	0	0	0	0	0	0
AE017334.2	959114				TGCTCTCCAT.GCTTTCAAAC	G	A	40	PASS	NA	GT	NO	0	0	0	0	0	0	0	0	0	0	0	0	0	0	0	0	0	0	0	0	0	0	0	0	0	0	0	0	0	0	0	0	0	0	0	0	0
AE017334.2	959498				GAAATAAATC.CTCTCCATCA	C	T	40	PASS	NA	GT	NO	0	0	0	0	0	0	0	0	0	0	0	0	0	0	0	0	0	0	0	0	0	0	0	0	0	0	0	0	0	0	0	0	0	0	0	0	0
AE017334.2	960644				TTCCAATAAA.GCCTGTTCCA	G	A	40	PASS	NA	GT	NO	0	0	0	0	0	0	0	0	0	0	0	0	0	0	0	0	0	0	0	0	0	0	0	0	0	0	0	0	0	0	0	0	0	0	0	0	0
AE017334.2	961196				ACACATTAGA.CTTTGAAACT	C	T	40	PASS	NA	GT	NO	0	0	0	0	0	0	0	0	0	0	0	0	0	0	0	0	0	0	0	0	0	0	0	0	0	0	0	0	0	0	0	0	0	0	0	0	0
AE017334.2	961336				ACTATATAGT.ACTAATTTAA	A	G	40	PASS	NA	GT	NO	0	0	0	0	0	0	0	0	0	0	0	0	0	0	0	0	0	0	0	0	0	0	0	0	0	0	0	0	0	0	0	0	0	0	0	0	0
AE017334.2	963849	pssA	CDS	CDP-diacylglycerol--serine O-phosphatidyltransferase	ACTCCCGACA.TTTATCGGCA	T	A	40	PASS	NA	GT	NO	0	0	0	0	0	0	0	0	0	0	0	0	0	0	0	0	0	0	0	0	0	0	0	0	0	0	0	0	0	0	0	0	0	0	0	0	0
AE017334.2	964300	GBAA_RS05115	CDS	ATP synthase subunit I	TACTTGGCGC.AATTATTATG	A	G	40	PASS	NA	GT	NO	0	0	0	0	0	0	0	0	0	0	0	0	0	0	0	0	0	0	0	0	0	0	0	0	0	0	0	0	0	0	0	0	0	0	0	0	0
AE017334.2	964659				TTTTTTACAA.GAATGAACAG	G	T	40	PASS	NA	GT	NO	0	0	0	0	0	0	0	0	0	0	0	0	0	0	0	0	0	0	0	0	0	0	0	0	0	0	0	0	0	0	0	0	0	0	0	0	0
AE017334.2	964725	GBAA_RS05120	CDS	DUF2306 domain-containing protein	TTTGAACAGG.AAAATTTGGT	A	G	40	PASS	NA	GT	NO	0	0	0	0	0	0	0	0	0	0	0	0	0	0	0	0	0	0	0	0	0	0	0	0	0	0	0	0	0	0	0	0	0	0	0	0	0
AE017334.2	964797	GBAA_RS05120	CDS	DUF2306 domain-containing protein	TTTTATTATG.GATGGATTTC	G	A	40	PASS	NA	GT	NO	0	0	0	0	0	0	0	0	0	0	0	0	0	0	0	0	0	0	0	0	0	0	0	0	0	0	0	0	0	0	0	0	0	0	0	0	0
AE017334.2	965254	GBAA_RS05120	CDS	DUF2306 domain-containing protein	TTTGAACTTA.GTTACGCGGT	G	T	40	PASS	NA	GT	NO	0	0	0	0	0	0	0	0	0	0	0	0	0	0	0	0	0	0	0	0	0	0	0	0	0	0	0	0	0	0	0	0	0	0	0	0	0
AE017334.2	965285	GBAA_RS05120	CDS	DUF2306 domain-containing protein	TAGCGTGGGT.ACCCAATTTA	A	G	40	PASS	NA	GT	NO	0	0	0	0	0	0	0	0	0	0	0	0	0	0	0	0	0	0	0	0	0	0	0	0	0	0	0	0	0	0	0	0	0	0	0	0	0
AE017334.2	965376				TTGATGTGAA.TCTGCTGTCA	T	C	40	PASS	NA	GT	NO	0	0	0	0	0	0	0	0	0	0	0	0	0	0	0	0	0	0	0	0	0	0	0	0	0	0	0	0	0	0	0	0	0	0	0	0	0
AE017334.2	965589	GBAA_RS31515	CDS	carboxypeptidase	GACTGAAAAT.GAAGAAGTGG	G	T	40	PASS	NA	GT	NO	0	0	0	0	0	0	0	0	0	0	0	0	0	0	0	0	0	0	0	0	0	0	0	0	0	0	0	0	0	0	0	0	0	0	0	0	0
AE017334.2	967885				TATAAATCCA.GCCTAATAGT	G	C	40	PASS	NA	GT	YES	1	1	1	1	0	0	0	0	0	0	0	0	0	0	0	0	0	0	0	0	0	0	0	0	0	0	0	0	0	0	0	0	0	0	0	0	0
AE017334.2	968377	GBAA_RS29610	CDS	dihydroxyacetone kinase subunit DhaK	TAATTAGTGG.CGGTGGTAGT	C	T	40	PASS	NA	GT	NO	0	0	0	0	0	0	0	0	0	0	0	0	0	0	0	0	0	0	0	0	0	0	0	0	0	0	0	0	0	0	0	0	0	0	0	0	0
AE017334.2	968721	GBAA_RS29610	CDS	dihydroxyacetone kinase subunit DhaK	GCAGCGGAAG.CAGGTATGGA	C	T	40	PASS	NA	GT	NO	0	0	0	0	0	0	0	0	0	0	0	0	0	0	0	0	0	0	0	0	0	0	0	0	0	0	0	0	0	0	0	0	0	0	0	0	0
AE017334.2	969010	GBAA_RS29610	CDS	dihydroxyacetone kinase subunit DhaK	ACGGTTTTGG.CGGAACACCA	C	T	40	PASS	NA	GT	NO	0	0	0	0	0	0	0	0	0	0	0	0	0	0	0	0	0	0	0	0	0	0	0	0	0	0	0	0	0	0	0	0	0	0	0	0	0
AE017334.2	970724				AAAGTTTTTA.TGCTTTAATT	T	C	40	PASS	NA	GT	NO	0	0	0	0	0	0	0	0	0	0	0	0	0	0	0	0	0	0	0	0	0	0	0	0	0	0	0	0	0	0	0	0	0	0	0	0	0
AE017334.2	970740				AATTGTCGAC.CAAGTTAATC	C	T	40	PASS	NA	GT	NO	0	0	0	0	0	0	0	0	0	0	0	0	0	0	0	0	0	0	0	0	0	0	0	0	0	0	0	0	0	0	0	0	0	0	0	0	0
AE017334.2	970810				GAAATACATA.CTATTCTAAA	C	T	40	PASS	NA	GT	NO	0	0	0	0	0	0	0	0	0	0	0	0	0	0	0	0	0	0	0	0	0	0	0	0	0	0	0	0	0	0	1	0	1	0	0	0	0
AE017334.2	973329				ATATGCAGAG.CATTACATCA	C	T	40	PASS	NA	GT	NO	0	0	0	0	0	0	0	0	0	0	0	0	0	0	0	0	0	0	0	0	0	0	0	0	0	0	0	0	0	0	0	0	0	0	0	0	0
AE017334.2	973706	GBAA_RS31525	CDS	DUF4176 domain-containing protein	TTAGCTAAGG.CTGAGGGAGA	C	A	40	PASS	NA	GT	NO	0	0	0	0	0	1	0	0	0	0	0	0	0	0	0	0	0	0	0	0	0	0	0	0	0	0	0	0	0	0	0	0	0	0	0	0	0
AE017334.2	973734	GBAA_RS31525	CDS	DUF4176 domain-containing protein	TACCATTACC.TTTTACTGAT	T	C	40	PASS	NA	GT	NO	0	0	0	0	0	0	0	0	0	0	0	0	0	0	0	0	0	0	0	0	0	0	0	0	0	0	0	0	0	0	0	0	0	0	0	0	0
AE017334.2	975536	GBAA_RS05175	CDS	HD-GYP domain-containing protein	AACAATTTCA.TTTTATTTGT	T	C	40	PASS	NA	GT	NO	0	0	0	0	0	0	0	0	0	0	0	0	0	0	0	0	0	0	0	0	0	0	0	0	0	0	0	0	0	0	0	0	0	0	0	0	0
AE017334.2	976218				CGCCGCAACT.ACCACCATAT	A	C	40	PASS	NA	GT	NO	0	0	0	0	0	0	0	0	0	0	0	0	0	0	0	0	1	0	0	0	0	0	0	0	0	0	0	0	0	0	0	0	0	0	0	0	0
AE017334.2	976367				ACGCCATTAG.GCGCCTTCCT	G	A	40	PASS	NA	GT	NO	0	0	0	0	0	0	0	0	0	0	0	0	0	0	0	0	0	0	0	0	0	0	0	0	0	0	0	0	0	0	0	0	0	0	0	0	0
AE017334.2	976887	GBAA_RS05180	CDS	hypothetical protein	TTCAACATGG.AGTTGCTTTT	A	G	40	PASS	NA	GT	NO	0	0	0	0	0	0	0	0	0	0	0	0	0	0	0	0	0	0	0	0	0	0	0	0	0	0	0	0	0	0	0	0	0	0	0	0	0
AE017334.2	978585				ATAAAGAAGA.ATTATTTTAA	A	G	40	PASS	NA	GT	NO	0	0	0	0	0	0	0	0	0	0	0	0	0	0	0	0	0	0	0	0	0	0	0	0	0	0	0	0	0	0	0	0	0	0	0	0	0
AE017334.2	978649				TAACTGCTCA.TCTCCAAGGG	T	C	40	PASS	NA	GT	NO	0	0	0	0	0	0	0	0	0	0	0	0	0	0	0	0	0	0	0	0	0	0	0	0	0	0	0	0	0	0	0	0	0	0	0	0	0
AE017334.2	979118				ATCCTTCAAA.AAGTTTTAAT	A	G	40	PASS	NA	GT	NO	0	0	0	0	0	0	0	0	0	0	0	0	0	0	0	0	0	0	0	0	0	0	0	0	0	0	0	0	0	0	0	0	0	0	0	0	0
AE017334.2	979138				TGTATAATAT.ATTTTGTCAT	A	G	40	PASS	NA	GT	NO	0	0	0	0	0	0	0	0	0	0	0	0	0	0	0	0	0	0	0	0	0	0	0	0	0	0	0	0	0	0	0	0	0	0	0	0	0
AE017334.2	979364	GBAA_RS05195	CDS	S-layer protein	AAGATTTATC.GAGTAAAAAT	G	C	40	PASS	NA	GT	NO	0	0	0	0	0	0	0	0	0	0	0	0	0	0	0	0	0	0	0	0	0	0	0	0	0	0	0	0	0	0	0	0	0	0	0	0	0
AE017334.2	979412	GBAA_RS05195	CDS	S-layer protein	TTGGTTTCGG.TGATGTTGCG	T	G	40	PASS	NA	GT	NO	0	0	0	0	0	0	0	0	0	0	0	0	0	0	0	0	0	0	0	0	0	0	0	0	0	0	0	0	0	0	0	0	0	0	0	0	0
AE017334.2	979490	GBAA_RS05195	CDS	S-layer protein	GTACGTTCAG.TAACGAAGGT	T	C	40	PASS	NA	GT	NO	0	0	0	0	0	0	0	0	0	0	0	0	0	0	0	0	0	0	0	0	0	0	0	0	0	0	0	0	0	0	0	0	0	0	0	0	0
AE017334.2	980456	GBAA_RS05195	CDS	S-layer protein	TAGTGAAAAT.CGAAAACAAA	C	T	40	PASS	NA	GT	NO	0	0	0	0	0	0	0	0	0	0	0	0	0	0	0	0	0	0	0	0	0	0	0	0	0	0	0	0	0	0	0	0	0	0	0	0	0
AE017334.2	980695	GBAA_RS05195	CDS	S-layer protein	ACAAAGTTAA.ACTATTTAGG	A	C	40	PASS	NA	GT	NO	0	0	0	0	0	0	1	0	0	0	0	0	0	0	0	0	0	0	0	0	0	0	0	0	0	0	0	0	0	0	0	0	0	0	0	0	0
AE017334.2	981543	GBAA_RS05205	CDS	DUF2812 domain-containing protein	ACCAGAAGAT.GCAACGATTA	G	A	40	PASS	NA	GT	NO	0	0	0	0	0	0	0	0	0	0	0	0	0	0	0	0	0	0	0	0	0	0	0	0	0	0	0	0	0	0	0	0	0	0	0	0	0
AE017334.2	982145				CGGAAGACCA.TCCTAAATAA	T	G	40	PASS	NA	GT	NO	0	0	0	0	0	0	0	0	0	0	0	0	0	0	0	0	0	0	0	0	0	0	0	0	0	0	0	0	0	0	0	0	0	0	0	0	0
AE017334.2	982380				GTATGTTCAT.GAATATGTAT	G	C	40	PASS	NA	GT	NO	0	0	0	0	0	0	1	0	0	0	0	0	0	0	0	0	0	0	0	0	0	0	0	0	0	0	0	0	0	0	0	0	0	0	0	0	0
AE017334.2	982689				AAATGCAAGC.ACGAAAGCAA	A	G	40	PASS	NA	GT	NO	0	0	0	0	0	0	0	0	0	0	0	0	0	0	0	0	0	0	0	0	0	0	0	0	0	0	0	0	0	0	0	0	0	0	0	0	0
AE017334.2	982778				AAGAGATAAT.GCTAGATATA	G	A	40	PASS	NA	GT	NO	1	1	1	1	0	0	0	0	0	0	0	0	0	0	0	0	1	1	0	0	0	0	0	0	0	0	0	0	0	0	0	0	0	0	0	0	0
AE017334.2	982845				GATTTTCAAA.ATTAACACCT	A	T	40	PASS	NA	GT	NO	1	1	1	1	0	0	0	0	0	0	0	0	0	0	0	0	1	1	0	0	0	0	0	0	0	0	0	0	0	0	0	0	0	0	0	0	0
AE017334.2	983452				GCTTGTGGAG.ATTTGTCTGT	A	G	40	PASS	NA	GT	NO	0	0	0	0	0	0	0	0	0	0	0	0	0	0	0	0	0	0	0	0	0	0	0	0	0	0	0	0	0	0	0	0	0	0	0	0	0
AE017334.2	984251	GBAA_RS05225	CDS	CsbD family protein	AAGGGACAAG.TAAAAGAAGG	T	A	40	PASS	NA	GT	NO	0	0	0	0	0	0	0	0	0	0	0	0	0	0	0	1	0	0	0	0	0	0	0	0	0	0	0	0	0	0	0	0	0	0	0	0	0
AE017334.2	985779	GBAA_RS05245	CDS	anti-sigma B factor RsbW	GAAAATTGCT.ATTAGTGAAG	A	G	40	PASS	NA	GT	NO	0	0	0	0	0	0	0	0	0	0	0	0	0	0	0	0	0	0	0	0	0	0	0	0	0	0	0	0	0	0	0	0	0	0	0	0	0
AE017334.2	987440				GCTGTATAAA.AAATAGGTAT	A	T	40	PASS	NA	GT	NO	0	0	0	0	0	0	0	0	0	0	0	0	0	0	0	0	0	0	0	0	0	0	0	0	0	0	0	0	0	0	0	0	0	0	0	0	0
AE017334.2	987576	GBAA_RS05260	CDS	fused response regulator/phosphatase	GATGATAATC.CGGTTAACAT	C	T	40	PASS	NA	GT	NO	0	1	1	0	0	0	0	0	0	0	0	0	0	0	0	0	0	0	0	0	0	0	0	0	0	0	0	0	0	0	0	0	0	0	0	0	0
AE017334.2	987926	GBAA_RS05260	CDS	fused response regulator/phosphatase	TGTAGCATTA.TGCTTGAAAT	T	C	40	PASS	NA	GT	NO	0	0	0	0	0	0	0	0	0	0	0	0	0	0	0	0	0	0	0	0	0	0	0	0	0	0	0	0	0	0	0	0	0	0	0	0	0
AE017334.2	988792				GCATGATATC.CGAGAAACGA	C	T	40	PASS	NA	GT	NO	0	0	0	0	0	0	0	0	0	0	0	0	0	0	0	0	0	0	0	0	0	0	0	0	0	0	0	0	0	0	0	0	0	0	0	0	0
AE017334.2	989385				TCATGAATTA.CTTTTTCAAT	C	T	40	PASS	NA	GT	NO	0	0	0	0	0	0	0	0	0	0	0	0	0	0	0	0	0	0	0	0	0	0	0	0	0	0	0	0	0	0	0	0	0	0	0	0	0
AE017334.2	991520				TCTCCGTTTG.TAACCACTCT	T	C	40	PASS	NA	GT	NO	1	1	1	1	0	0	0	0	0	0	0	0	0	0	0	0	1	1	0	0	0	0	0	0	0	0	0	0	0	0	0	0	0	0	0	0	0
AE017334.2	991795				GCTCTTTTTT.TCGTTAATTG	T	C	40	PASS	NA	GT	NO	0	0	0	0	0	0	0	0	0	0	0	0	0	0	0	0	0	0	0	0	0	0	0	0	0	0	0	0	0	0	0	0	0	1	0	0	0
AE017334.2	991925				CTTTATTCAT.CCAATTAGTA	C	T	40	PASS	NA	GT	NO	0	0	0	0	0	0	0	0	0	0	0	0	0	0	0	0	0	0	0	0	0	0	0	0	0	0	0	0	0	0	0	0	0	0	0	0	0
AE017334.2	992077				GAAGTGATAA.AGCCTTTCGC	A	G	40	PASS	NA	GT	NO	0	0	0	0	0	0	0	0	0	0	0	0	0	0	0	0	0	0	0	0	0	0	0	0	0	0	0	0	1	0	0	0	0	0	0	0	0
AE017334.2	992328				TTAAAAGTTT.TCTATTTTAA	T	C	40	PASS	NA	GT	NO	0	0	0	0	0	0	0	0	0	0	0	0	0	0	0	0	0	0	0	0	0	0	0	0	0	0	0	0	0	0	0	0	0	0	0	0	0
AE017334.2	992966				AAGGAGACTG.TTACATATGG	T	C	40	PASS	NA	GT	NO	0	0	0	0	0	0	0	0	0	0	0	0	0	0	0	0	0	0	0	0	0	0	0	0	0	0	0	0	0	0	0	0	0	0	0	0	0
AE017334.2	993110				TGAAGAGTAA.CAAAGATGTA	C	T	40	PASS	NA	GT	NO	1	1	1	1	0	0	0	0	0	0	0	0	0	0	0	0	1	1	0	0	0	0	0	0	0	0	0	0	0	0	0	0	0	0	0	0	0
AE017334.2	993135				TAAAACTTTA.GGAGGTTAAT	G	A	40	PASS	NA	GT	NO	0	0	0	0	0	0	1	0	0	0	0	0	0	0	0	0	0	0	0	0	0	0	0	0	0	0	0	0	0	0	0	0	0	0	0	0	0
AE017334.2	993373	GBAA_RS05285	CDS	hypothetical protein	TAGCAGGAGG.AGTAGCAGGC	A	G	40	PASS	NA	GT	NO	0	0	0	0	0	0	0	0	0	0	0	0	0	0	0	0	0	0	0	0	0	0	0	0	0	0	0	0	0	0	0	0	0	0	0	0	0
AE017334.2	994217	GBAA_RS05295	CDS	heavy metal-binding domain-containing protein	TTGAGTATAT.CGATATTGTA	C	T	40	PASS	NA	GT	NO	0	0	0	0	0	0	0	0	0	0	0	0	0	0	0	0	0	0	0	0	0	0	0	0	0	0	0	0	0	0	0	0	0	0	0	0	1
AE017334.2	994235	GBAA_RS05295	CDS	heavy metal-binding domain-containing protein	TAAATGGTGA.AGCTATTATG	A	G	40	PASS	NA	GT	NO	0	0	0	0	0	0	0	0	0	0	0	0	0	0	0	0	0	0	0	0	0	0	0	0	0	0	0	0	0	0	0	0	0	0	0	0	1
AE017334.2	994277	GBAA_RS05295	CDS	heavy metal-binding domain-containing protein	TATTCGCTTC.TGTTCGTGAT	T	A	40	PASS	NA	GT	NO	0	0	0	0	0	0	0	0	0	1	0	0	0	0	0	0	0	0	0	0	0	0	0	0	0	0	0	0	0	0	0	0	0	0	0	0	1
AE017334.2	994384	GBAA_RS05295	CDS	heavy metal-binding domain-containing protein	CAAAAAGGTG.CGAACGCTAT	C	T	40	PASS	NA	GT	NO	0	0	0	0	0	0	0	0	0	1	0	0	0	0	0	0	0	0	0	0	0	0	0	0	0	0	0	0	0	0	0	0	0	0	0	0	0
AE017334.2	994532				GGTTTTTTTT.GTTCATAACT	G	A	40	PASS	NA	GT	NO	0	0	0	0	0	0	0	0	0	0	0	0	0	0	0	0	0	0	0	0	0	0	0	0	0	0	0	0	0	0	0	0	0	0	0	0	0
AE017334.2	995886				CGGGGCAGTG.GAAGTATCAA	G	T	40	PASS	NA	GT	NO	0	0	0	0	0	0	0	0	0	0	0	0	0	0	0	0	0	0	0	0	0	0	0	0	0	0	0	0	0	0	0	0	0	0	0	0	0
AE017334.2	996588				ACCGTAGTCG.CTTCCTACAT	C	T	40	PASS	NA	GT	NO	0	0	0	0	0	0	0	0	0	0	0	0	0	0	0	0	0	0	0	0	0	0	0	0	0	0	0	0	0	0	0	0	0	0	0	0	0
AE017334.2	997104	GBAA_RS05320	CDS	hypothetical protein	GTATATCCGT.ACGACGGTAG	A	C	40	PASS	NA	GT	NO	0	0	0	0	0	0	0	0	0	0	0	0	0	0	0	0	0	0	0	0	0	0	0	0	0	0	0	0	0	0	0	0	0	0	0	0	0
AE017334.2	997284				CGCTTCTTTT.TTTAGCGCTG	T	A	40	PASS	NA	GT	NO	0	0	0	0	0	0	0	0	0	0	0	0	0	0	0	0	0	0	0	0	0	0	0	0	0	0	0	0	0	0	0	0	0	0	0	0	0
AE017334.2	997382				ACCTTTTGCT.TTCGCTTCTT	T	G	40	PASS	NA	GT	NO	0	0	0	0	0	0	0	0	0	0	0	0	0	0	0	0	0	0	0	0	0	0	0	0	0	0	0	0	0	0	0	0	0	0	0	0	0
AE017334.2	998634	GBAA_RS05330	CDS	DNA repair exonuclease	CGATGAAGTG.GAAAAATGAG	G	A	40	PASS	NA	GT	NO	0	0	0	0	0	0	0	0	0	0	0	0	0	0	0	0	0	0	0	0	0	0	0	0	0	0	0	0	0	0	0	0	0	0	0	0	0
AE017334.2	998895	GBAA_RS05335	CDS	hypothetical protein	GGAAAAACTC.TATATTTATG	T	C	40	PASS	NA	GT	NO	0	0	0	0	0	0	0	0	0	0	0	0	0	0	0	0	0	0	0	0	0	0	0	0	0	0	0	0	0	0	0	0	0	0	0	0	0
AE017334.2	999444	GBAA_RS05335	CDS	hypothetical protein	GATGAAGAAA.CTGGAAGAGA	C	T	40	PASS	NA	GT	NO	0	0	0	0	0	0	0	0	0	0	0	0	0	0	0	0	0	0	0	0	0	0	0	0	0	0	0	0	0	0	0	0	0	0	0	0	0
AE017334.2	999962				TGTGCTATGG.TGGTTTCAAT	T	C	40	PASS	NA	GT	NO	0	0	0	0	0	0	0	0	0	0	0	0	0	0	0	0	0	0	0	0	0	0	0	0	0	0	0	0	0	0	0	0	0	0	0	0	0
AE017334.2	1000617	GBAA_RS05340	CDS	IS200/IS605 family element transposase accessory protein TnpB	TTCCAAGAAT.TCTTTGAATC	T	C	40	PASS	NA	GT	NO	1	1	1	1	0	0	0	0	0	0	0	0	0	0	0	0	1	1	0	0	0	0	0	0	0	0	0	0	0	0	0	0	0	0	0	0	0
AE017334.2	1000951	GBAA_RS05340	CDS	IS200/IS605 family element transposase accessory protein TnpB	ACTTATCTAT.CTCAAACCTG	C	T	40	PASS	NA	GT	NO	0	0	0	0	0	0	0	0	0	0	0	0	0	0	0	0	0	0	0	0	0	0	0	0	0	0	0	0	0	0	0	0	0	0	0	0	0
AE017334.2	1001051	GBAA_RS05340	CDS	IS200/IS605 family element transposase accessory protein TnpB	GAAGTATGGC.GTTGCGTATG	G	A	40	PASS	NA	GT	NO	1	1	1	1	0	0	0	0	0	0	0	0	0	0	0	0	1	1	0	0	0	0	0	0	0	0	0	0	0	0	0	0	0	0	0	0	0
AE017334.2	1001151	GBAA_RS05340	CDS	IS200/IS605 family element transposase accessory protein TnpB	GGACAGTGGA.GTTTAAAAAT	G	C	40	PASS	NA	GT	NO	0	0	0	0	0	0	0	0	0	0	0	0	0	0	0	0	0	0	0	0	0	0	0	0	0	0	0	0	0	0	0	0	0	0	0	1	0
AE017334.2	1001307				CTCGTCCCTT.CGGGGCTGCG	C	G	40	PASS	NA	GT	NO	0	0	0	0	0	0	0	0	0	0	0	0	0	0	0	0	0	0	0	0	0	0	0	0	0	0	0	0	0	0	0	0	0	0	0	0	0
AE017334.2	1003306	GBAA_RS05345	CDS	hypothetical protein	ATATTATCAT.AAAGTACATC	A	G	40	PASS	NA	GT	NO	1	1	1	1	0	0	0	0	0	0	0	0	0	0	0	0	1	1	0	0	0	0	0	0	0	0	0	0	0	0	0	0	0	0	0	0	0
AE017334.2	1003383	GBAA_RS05345	CDS	hypothetical protein	ATAGTAAAAT.CTTTTCACCG	C	T	40	PASS	NA	GT	NO	0	0	0	0	0	0	0	0	0	0	0	0	0	0	0	0	0	0	0	0	0	0	0	0	0	0	0	0	0	0	0	0	0	0	0	0	0
AE017334.2	1003551	GBAA_RS05345	CDS	hypothetical protein	ATGATAGTTT.CGTGCACTTT	C	T	40	PASS	NA	GT	NO	0	0	0	0	0	0	0	0	0	0	0	0	0	0	0	0	0	0	0	0	0	0	0	0	0	0	0	0	0	0	0	0	0	0	0	0	0
AE017334.2	1003614	GBAA_RS05345	CDS	hypothetical protein	TTGCAAAGGA.TAGACAAGTC	T	C	40	PASS	NA	GT	NO	0	0	0	0	0	0	0	0	0	0	0	0	0	0	0	0	0	0	0	0	0	0	0	0	0	0	0	0	0	0	0	0	0	0	0	0	0
AE017334.2	1004323	GBAA_RS05350	CDS	3'-5' exoribonuclease YhaM	CTATATGCAG.GCGTTATTTT	G	C	40	PASS	NA	GT	NO	0	0	0	0	0	0	0	0	0	0	0	0	0	0	0	0	0	0	0	0	0	0	0	0	0	0	0	0	0	0	0	0	0	0	0	0	0
AE017334.2	1004602	GBAA_RS05350	CDS	3'-5' exoribonuclease YhaM	AAAATGAACA.TGATGGACCG	T	C	40	PASS	NA	GT	NO	0	0	0	0	0	0	0	0	0	0	0	0	0	0	0	0	0	0	0	0	0	0	0	0	0	0	0	0	0	0	0	0	0	0	0	1	0
AE017334.2	1004747				ACGCTTAGTG.AGGCTGTTTT	A	C	40	PASS	NA	GT	NO	0	0	0	0	0	0	0	0	0	0	0	0	0	0	0	0	0	0	0	0	0	0	0	0	0	0	0	0	0	0	0	0	0	0	0	0	0
AE017334.2	1005751	GBAA_RS05360	CDS	MFS transporter	TTCTTATCGG.ACTCACTATT	A	G	40	PASS	NA	GT	NO	0	0	0	0	0	0	0	0	0	0	0	0	0	0	0	0	0	0	0	0	0	0	0	0	0	0	0	0	0	0	0	0	0	0	0	0	0
AE017334.2	1006507	GBAA_RS05360	CDS	MFS transporter	TTAGTTTGAA.TCCTGAGATA	T	A	40	PASS	NA	GT	NO	0	0	0	0	0	0	0	0	0	0	0	0	0	0	0	0	0	0	0	0	0	0	0	0	0	0	0	0	0	0	0	0	0	0	0	0	0
AE017334.2	1006594	GBAA_RS05360	CDS	MFS transporter	GAAGTTATAC.GTACTATAAA	G	A	40	PASS	NA	GT	NO	0	0	0	0	0	0	0	0	0	0	0	0	0	0	0	0	0	0	0	0	0	0	0	0	0	0	0	0	0	0	0	0	0	0	0	0	0
AE017334.2	1007107				TTAGTTATCA.ATTGACTAGT	A	C	40	PASS	NA	GT	NO	0	0	0	0	0	0	0	0	0	0	0	0	0	0	0	0	0	0	0	0	0	0	0	0	0	0	0	0	0	0	0	0	0	0	0	0	0
AE017334.2	1009089	GBAA_RS05370	CDS	ring-cleaving dioxygenase	AGTACGAAGG.AATTTATTAA	A	G	40	PASS	NA	GT	NO	0	0	0	0	0	0	0	0	0	0	0	0	0	0	0	0	0	0	0	0	0	0	0	0	0	0	0	0	0	0	0	0	0	0	0	0	0
AE017334.2	1009259				GTAGGATGAT.CGGAATCGAT	C	T	40	PASS	NA	GT	NO	0	0	0	0	0	0	0	0	0	0	0	0	0	0	0	0	0	0	0	0	0	0	0	0	0	0	0	0	0	0	0	0	0	0	0	0	0
AE017334.2	1009776	GBAA_RS05375	CDS	tetratricopeptide repeat protein	TCATTATGAT.ACACAACAAG	A	G	40	PASS	NA	GT	NO	0	0	0	0	0	0	0	0	0	0	0	0	0	0	0	0	0	0	0	0	0	0	0	0	0	0	0	0	0	0	0	0	0	0	0	0	0
AE017334.2	1010423	GBAA_RS05375	CDS	tetratricopeptide repeat protein	AACTTTTTGA.TAAGGGGGCT	T	A	40	PASS	NA	GT	NO	0	0	0	0	0	0	0	0	0	0	0	0	0	0	0	0	0	0	0	0	0	0	0	0	0	0	0	0	0	0	0	0	0	0	0	0	0
AE017334.2	1010435	GBAA_RS05375	CDS	tetratricopeptide repeat protein	AGGGGGCTTT.AAAATGAAAA	A	G	40	PASS	NA	GT	NO	1	1	1	1	0	0	0	0	0	0	0	0	0	0	0	0	1	1	0	0	0	0	0	0	0	0	0	0	0	0	0	0	0	0	0	0	0
AE017334.2	1010597				CACAATGAGG.TCTCTTTTTT	T	G	40	PASS	NA	GT	NO	0	0	0	0	0	0	0	0	0	0	0	0	0	0	0	0	0	0	0	0	0	0	0	0	0	0	0	0	0	0	0	0	0	0	0	0	0
AE017334.2	1010660				ATAATAGTTA.CAAAATAACC	C	T	40	PASS	NA	GT	NO	0	0	0	0	0	0	0	0	0	0	0	0	0	0	0	0	0	0	0	0	0	0	0	0	0	0	0	0	0	0	0	0	0	0	0	0	1
AE017334.2	1010682				CATTAATAGC.AGTAAGTAAT	A	G	40	PASS	NA	GT	NO	0	0	0	0	0	0	0	0	0	0	0	0	0	0	0	0	0	0	0	0	0	0	0	0	0	0	0	0	0	0	0	0	0	0	0	0	0
AE017334.2	1010714				TAATTGTAAC.CGTTGTGGTT	C	T	40	PASS	NA	GT	NO	0	0	0	0	0	0	0	0	0	0	0	0	0	0	0	0	0	0	0	0	0	0	0	0	0	0	0	0	0	0	0	0	0	0	0	0	0
AE017334.2	1012056				GAACTTTTAT.TGAGGGCATT	T	C	40	PASS	NA	GT	NO	0	0	0	0	0	0	0	0	0	0	0	0	0	0	0	0	0	0	0	0	0	0	0	0	0	0	0	0	0	0	0	0	0	0	0	0	0
AE017334.2	1012090				TTCATAAGAA.TGGAACTAGC	T	C	40	PASS	NA	GT	NO	0	0	0	0	0	0	0	0	0	0	0	0	0	0	0	0	0	0	0	0	0	0	0	0	0	0	0	0	0	0	0	0	0	0	0	0	0
AE017334.2	1023150				GAGTGGCCTC.ATTATATCGT	A	G	40	PASS	NA	GT	NO	0	0	0	0	0	0	0	0	0	0	0	0	0	0	0	0	0	0	0	0	0	0	0	0	0	0	0	0	0	0	0	0	0	0	0	0	0
AE017334.2	1023167				CGTATGCTCA.TAATGTGTAA	T	C	40	PASS	NA	GT	NO	0	0	0	0	0	0	0	0	0	0	0	0	0	0	0	0	0	0	0	0	0	0	0	0	0	0	0	0	0	0	0	0	0	0	0	0	0
AE017334.2	1023190				CGGGATAATT.ACTATTATAA	A	G	40	PASS	NA	GT	NO	0	0	0	0	0	0	0	0	0	0	0	0	0	0	0	0	0	0	0	0	0	0	0	0	0	0	0	0	0	0	0	0	0	0	0	0	0
AE017334.2	1023958	GBAA_RS05455	CDS	MFS transporter	TTCCTGAAAT.TGGTAAAGAA	T	C	40	PASS	NA	GT	NO	1	1	1	1	0	0	0	0	0	0	0	0	0	0	0	0	1	1	0	0	0	0	0	0	0	0	0	0	0	0	0	0	0	0	0	0	0
AE017334.2	1024255	GBAA_RS05455	CDS	MFS transporter	GGGGGCGTGC.GCTTGGAACT	G	A	40	PASS	NA	GT	NO	0	0	0	0	0	0	0	0	0	0	0	0	0	0	0	0	0	0	0	0	0	0	0	0	0	0	0	0	0	0	0	0	0	0	0	0	0
AE017334.2	1024887	GBAA_RS05455	CDS	MFS transporter	TTTGTCATAG.CATTGATTTT	C	T	40	PASS	NA	GT	NO	0	0	0	0	0	0	0	0	0	0	0	0	0	0	0	0	0	0	0	0	0	0	0	0	0	0	0	0	0	0	0	0	0	0	0	0	0
AE017334.2	1027116				GATGGAATTT.CGTAACACTT	C	T	40	PASS	NA	GT	NO	1	1	1	1	0	0	0	0	0	0	0	0	0	0	0	0	1	1	0	0	0	0	0	0	0	0	0	0	0	0	0	0	0	0	0	0	0
AE017334.2	1027675				GTTGTATACA.TCTTTAGACG	T	G	40	PASS	NA	GT	NO	0	0	0	0	0	0	0	0	0	0	0	0	0	0	0	0	0	0	0	0	0	0	0	0	0	0	0	0	0	0	0	0	0	0	0	0	0
AE017334.2	1028150				TTAAAGTCTC.CAAGTACCGT	C	T	40	PASS	NA	GT	NO	0	0	0	0	0	0	0	0	0	0	0	0	0	0	0	0	0	0	0	0	0	0	0	0	0	0	0	0	0	0	0	0	0	0	0	0	0
AE017334.2	1028330				TTTCCTTCAT.CGAGCATGTT	C	T	40	PASS	NA	GT	NO	0	0	0	0	0	0	0	0	0	0	0	0	0	0	0	0	0	0	0	0	0	0	0	0	0	0	0	0	0	0	0	0	0	0	0	0	0
AE017334.2	1028861				TGAGTAGATG.CTTTAAAACG	C	T	40	PASS	NA	GT	NO	0	0	0	0	0	0	0	0	0	0	0	0	0	0	0	0	0	0	0	0	0	0	0	0	0	0	0	0	0	0	0	0	0	0	0	0	0
AE017334.2	1028886				TAGCATTTCT.CGTTTTATAG	C	T	40	PASS	NA	GT	NO	0	0	0	0	0	0	0	0	0	0	0	0	0	0	0	0	0	0	0	0	0	0	0	0	0	0	0	0	0	0	0	0	0	0	0	0	0
AE017334.2	1031092				GCAAGCATAG.CTTTCTTCAT	C	T	40	PASS	NA	GT	NO	0	0	0	0	0	0	0	0	0	0	0	0	0	0	0	0	0	0	0	0	0	0	0	0	0	0	0	0	0	0	0	0	0	0	0	0	0
AE017334.2	1031216				TTGGTAAAGC.GCGCTTAACA	G	A	40	PASS	NA	GT	NO	1	1	1	1	0	0	0	0	0	0	0	0	0	0	0	0	1	1	0	0	0	0	0	0	0	0	0	0	0	0	0	0	0	0	0	0	0
AE017334.2	1032449				TCGTTTATCA.TCTTCTTTTT	T	C	40	PASS	NA	GT	NO	0	0	0	0	0	0	0	0	0	0	0	0	0	0	0	0	0	0	0	0	0	0	0	0	0	0	0	0	0	0	0	0	0	0	0	0	0
AE017334.2	1032721				CCGAGTAATC.TTTTTCTCCA	T	G	40	PASS	NA	GT	NO	0	0	0	0	0	0	0	0	0	0	0	0	0	0	0	0	0	0	0	0	0	0	0	0	0	0	0	0	0	0	0	0	0	0	0	0	0
AE017334.2	1033774				ACTGGATTAA.ACTCTGCTTT	A	G	40	PASS	NA	GT	NO	0	0	0	0	0	0	0	0	0	0	0	0	0	0	0	0	0	0	0	0	0	0	0	0	0	0	0	0	0	0	0	0	0	0	0	0	0
AE017334.2	1035079	GBAA_RS05510	CDS	ABC transporter ATP-binding protein EcsA	GATCCGTTAG.CAATCCAATC	C	T	40	PASS	NA	GT	NO	0	0	0	0	0	0	0	0	0	0	0	0	0	0	0	0	0	0	0	0	0	0	0	0	0	0	0	0	0	0	0	0	0	0	0	0	0
AE017334.2	1036616	GBAA_RS05520	CDS	ecs operon protein EcsC	GATGACACGG.TTCTCAAAGA	T	C	40	PASS	NA	GT	NO	0	0	0	0	0	0	0	0	0	0	0	0	0	0	0	0	0	0	0	0	0	0	0	0	0	0	0	0	0	0	0	0	0	0	0	0	0
AE017334.2	1037487				TACCAATAAA.TTCCTTATGG	T	C	40	PASS	NA	GT	NO	0	0	0	0	0	0	0	0	0	0	0	0	0	0	0	0	0	0	0	0	0	0	0	0	0	0	0	0	0	0	0	0	0	0	0	0	0
AE017334.2	1038759	GBAA_RS05535	CDS	PH domain-containing protein	AGAAAATATG.GTTTAGCAGA	G	T	40	PASS	NA	GT	NO	0	0	0	0	0	0	0	0	0	0	0	0	0	0	0	0	0	0	0	0	0	0	0	0	0	0	0	0	0	0	0	0	0	0	0	0	0
AE017334.2	1038816	GBAA_RS05535	CDS	PH domain-containing protein	CCAGGCTTAA.CGATGTATGA	C	T	40	PASS	NA	GT	NO	0	0	0	0	0	0	0	0	0	0	0	0	0	0	0	0	0	0	0	0	0	0	0	0	0	0	0	0	0	0	0	0	0	0	0	0	0
AE017334.2	1039296	GBAA_RS05545	CDS	hypothetical protein	ATGAGCCAAC.TCCAGAAGTG	T	C	40	PASS	NA	GT	NO	0	0	0	0	0	0	0	0	0	0	0	0	0	0	0	0	0	0	0	0	0	0	0	0	0	0	0	0	0	0	0	0	0	0	0	0	0
AE017334.2	1039864	GBAA_RS05545	CDS	hypothetical protein	AGTACAACAG.TTACTCGCGC	T	C	40	PASS	NA	GT	NO	0	0	0	0	0	0	0	0	0	0	0	0	0	0	0	0	0	0	0	0	0	0	0	0	0	0	0	0	0	0	0	0	0	0	0	0	0
AE017334.2	1040509	GBAA_RS05550	CDS	hypothetical protein	ATTCAAATAT.ACGATGAAAA	A	T	40	PASS	NA	GT	NO	0	0	0	0	0	0	0	0	0	0	0	0	0	0	0	0	0	0	0	0	0	0	0	0	0	0	0	0	0	0	0	0	0	0	1	0	0
AE017334.2	1041432				AGGGGAGTTG.TATATTAATT	T	C	40	PASS	NA	GT	NO	0	0	0	0	0	0	0	0	0	0	0	0	0	0	0	0	0	0	0	0	0	0	0	0	0	0	0	0	0	0	0	0	0	0	0	0	0
AE017334.2	1041856	GBAA_RS05560	CDS	DUF1304 domain-containing protein	GCACAATAGT.GTGGAAATAA	G	A	40	PASS	NA	GT	NO	0	0	0	0	0	0	0	0	0	0	0	0	0	0	0	0	0	0	0	0	0	0	0	0	0	0	0	0	0	0	0	0	0	0	0	0	0
AE017334.2	1042581				TTTATTTTCT.GTTGTTTTTC	G	A	40	PASS	NA	GT	NO	1	1	1	1	0	0	0	0	0	0	0	0	0	0	0	0	1	1	0	0	0	0	0	0	0	0	0	0	0	0	0	0	0	0	0	0	0
AE017334.2	1042817				AAATGTACTT.CCTTTCCCGC	C	T	40	PASS	NA	GT	NO	0	0	0	0	0	0	0	0	0	0	0	0	0	0	0	0	0	0	0	0	0	0	0	0	0	0	0	0	0	0	0	0	0	0	0	0	0
AE017334.2	1043213	GBAA_RS05565	CDS	lipoprotein	GGATGGAAAT.GCTACACTGA	G	A	40	PASS	NA	GT	NO	0	0	0	0	0	0	0	0	0	0	0	0	0	0	0	0	0	0	0	0	0	0	0	0	0	0	0	0	0	0	0	0	0	0	0	0	0
AE017334.2	1044856	GBAA_RS05575	CDS	MerR family DNA-binding transcriptional regulator	GGGTTATAGA.TACTATTCGG	T	A	40	PASS	NA	GT	NO	0	0	0	0	0	0	0	0	0	0	0	0	0	0	0	0	0	0	0	0	0	0	0	0	0	0	0	0	1	0	1	1	1	0	0	0	0
AE017334.2	1044900	GBAA_RS05575	CDS	MerR family DNA-binding transcriptional regulator	TAATTAAAGT.TTGTAGAGCT	T	A	40	PASS	NA	GT	NO	0	0	0	0	0	0	0	0	0	0	0	0	0	0	0	0	0	0	0	0	0	0	0	0	0	0	0	0	0	0	0	0	0	0	0	0	0
AE017334.2	1045124	GBAA_RS05575	CDS	MerR family DNA-binding transcriptional regulator	TTTGAGCAAC.GTTATATCGT	G	A	40	PASS	NA	GT	NO	0	0	0	0	0	0	0	0	0	0	0	0	0	0	0	0	0	0	0	0	0	0	0	0	0	0	0	0	0	0	0	0	0	0	0	0	0
AE017334.2	1045592				GAGTACAATT.GTTGAAAAAG	G	A	40	PASS	NA	GT	NO	0	0	0	0	0	0	0	0	0	0	0	0	0	0	0	0	0	0	0	0	0	0	0	0	0	0	0	0	0	0	0	0	0	0	0	0	0
AE017334.2	1045625				TGTGAGGATG.CTTTTTTAGT	C	G	40	PASS	NA	GT	NO	0	0	0	0	0	0	0	0	0	0	0	0	0	0	0	0	0	0	0	0	0	0	0	0	0	0	0	0	0	0	0	0	0	0	0	0	0
AE017334.2	1045687				CACAAGGGAA.GACAAAATTC	G	C	40	PASS	NA	GT	NO	0	0	0	0	0	0	0	0	0	0	0	0	0	0	0	0	0	0	0	0	0	0	0	0	0	0	0	0	0	0	0	0	0	0	0	0	1
AE017334.2	1045805				ACTATTTTTG.TAGTGTTTTG	T	C	40	PASS	NA	GT	NO	0	0	0	0	0	0	0	0	0	0	0	0	0	0	0	0	0	0	0	0	0	0	0	0	0	0	0	0	0	0	0	0	0	0	0	0	0
AE017334.2	1045866	GBAA_RS05580	CDS	hypothetical protein	AAATTTGAAC.CAACTATTAA	C	T	40	PASS	NA	GT	NO	0	0	0	0	0	0	0	0	0	0	0	0	0	0	0	0	0	0	0	0	0	0	0	0	0	0	0	0	0	0	0	0	0	0	0	0	0
AE017334.2	1045879	GBAA_RS05580	CDS	hypothetical protein	CTATTAAAAG.TGATGCTCAT	T	C	40	PASS	NA	GT	NO	0	0	0	0	0	0	0	0	0	0	0	0	0	0	0	0	0	0	0	0	0	0	0	0	0	0	0	0	0	0	0	0	0	0	0	0	0
AE017334.2	1046958	GBAA_RS05590	CDS	PH domain-containing protein	AATATTAGTA.CGTCTTCTAA	C	T	40	PASS	NA	GT	NO	0	0	0	0	0	0	0	0	0	0	0	0	0	0	0	0	0	0	0	0	0	0	0	0	0	0	0	0	0	0	0	0	0	0	0	0	0
AE017334.2	1047226	GBAA_RS05590	CDS	PH domain-containing protein	TTTCTATGTT.AGTCATCCTT	A	C	40	PASS	NA	GT	NO	0	0	0	0	0	0	0	0	0	0	0	0	0	0	0	0	0	0	0	0	0	0	0	0	0	0	0	0	0	0	0	0	0	0	0	0	0
AE017334.2	1047789	GBAA_RS05590	CDS	PH domain-containing protein	GCGTTGTTCA.TTTTGATACC	T	C	40	PASS	NA	GT	NO	1	1	1	1	0	0	0	0	0	0	0	0	0	0	0	0	1	1	0	0	0	0	0	0	0	0	0	0	0	0	0	0	0	0	0	0	0
AE017334.2	1048009	GBAA_RS05590	CDS	PH domain-containing protein	TAGCGGGGCA.TCGTTACAAA	T	A	40	PASS	NA	GT	NO	0	0	0	0	0	0	0	0	0	0	0	0	0	0	0	0	0	0	0	0	0	0	0	0	0	0	0	0	0	0	0	0	0	0	0	0	0
AE017334.2	1048100				GTAACGGTGT.TTCCTTTTTT	T	G	40	PASS	NA	GT	NO	0	0	0	0	0	0	0	0	0	0	0	0	0	0	0	0	0	0	0	0	0	0	0	0	0	0	0	0	0	0	0	0	0	0	0	0	0
AE017334.2	1050290	GBAA_RS05600	CDS	PBP1A family penicillin-binding protein	TGGTGATATT.GTTGAGCCGC	G	A	40	PASS	NA	GT	NO	1	1	1	1	0	0	0	0	0	0	0	0	0	0	0	0	1	1	1	1	1	1	1	1	1	1	1	1	1	1	1	1	1	1	0	0	1
AE017334.2	1050553	GBAA_RS05600	CDS	PBP1A family penicillin-binding protein	ATTTAGTAGG.CGCTGTTTGG	C	T	40	PASS	NA	GT	NO	0	0	0	0	0	0	0	0	0	0	0	0	0	0	0	0	0	0	0	0	0	0	0	0	0	0	0	0	0	0	0	0	0	0	0	0	0
AE017334.2	1050700	GBAA_RS05600	CDS	PBP1A family penicillin-binding protein	GTGTGGAAAC.AATCGGTGCT	A	C	40	PASS	NA	GT	NO	0	0	0	0	0	0	0	0	0	0	0	0	0	0	0	0	0	0	0	0	0	0	0	0	0	0	0	0	0	0	0	0	0	0	0	0	0
AE017334.2	1051024				AAGAATGTTG.CGAAAATAGT	C	T	40	PASS	NA	GT	NO	0	0	0	0	0	0	0	0	0	0	0	0	0	0	0	0	0	0	0	0	0	0	0	0	0	0	0	0	0	0	0	0	0	0	0	0	0
AE017334.2	1051536	GBAA_RS05605	CDS	uroporphyrinogen decarboxylase	ATGACGTACC.GTACATATTA	G	A	40	PASS	NA	GT	NO	0	0	0	0	0	0	0	0	0	0	0	0	0	0	0	0	0	0	0	0	0	0	0	0	0	0	0	0	0	0	0	0	0	0	0	0	0
AE017334.2	1051640	GBAA_RS05605	CDS	uroporphyrinogen decarboxylase	ATGATTGAAG.GCGGTCCATC	G	A	40	PASS	NA	GT	NO	0	0	0	0	0	0	0	0	0	0	0	0	0	0	0	0	0	0	0	0	0	0	0	0	0	0	0	0	0	0	0	0	0	0	0	0	0
AE017334.2	1052069	GBAA_RS05605	CDS	uroporphyrinogen decarboxylase	GTTATTGAAG.AACATGTAAA	A	G	40	PASS	NA	GT	NO	0	0	0	0	0	0	0	0	0	0	0	0	0	0	0	0	0	0	0	0	0	0	0	0	0	0	0	0	0	0	0	0	0	0	0	0	0
AE017334.2	1052183	GBAA_RS05605	CDS	uroporphyrinogen decarboxylase	TTAACTACAT.TTATTCATGA	T	G	40	PASS	NA	GT	NO	0	0	0	0	0	0	0	0	0	0	0	0	0	0	0	0	0	0	0	0	0	0	0	0	0	0	0	0	0	0	0	0	0	0	0	0	0
AE017334.2	1052439	hemH	CDS	ferrochelatase	GTTAGAGAAG.CGTTTAAATG	C	G	40	PASS	NA	GT	NO	0	0	0	0	0	0	0	0	0	0	0	0	0	0	0	0	0	0	0	0	0	0	0	0	0	0	0	0	0	0	0	0	0	0	0	0	0
AE017334.2	1052567	hemH	CDS	ferrochelatase	TTGCACTTGT.TCTTGCGCCG	T	G	40	PASS	NA	GT	NO	0	0	0	0	0	0	0	0	0	0	0	0	0	0	0	0	0	0	0	0	0	0	0	0	0	0	0	0	0	0	0	0	0	0	0	0	0
AE017334.2	1052879	hemH	CDS	ferrochelatase	TAGCAAACTA.TGCAGTAGGC	T	A	40	PASS	NA	GT	NO	0	0	0	0	0	0	0	0	0	0	0	0	0	0	0	0	0	0	0	0	0	0	0	0	0	0	0	0	0	0	0	0	0	0	0	0	0
AE017334.2	1053009	hemH	CDS	ferrochelatase	TGGATTTGTT.GCGGAACATT	G	A	40	PASS	NA	GT	NO	0	0	0	0	0	0	0	0	0	0	0	0	0	0	0	0	0	0	0	0	0	0	0	0	0	0	0	0	0	0	0	0	0	0	0	0	0
AE017334.2	1053270	GBAA_RS05615	CDS	protoporphyrinogen oxidase	ATATTCGTGA.CAAGAACTTG	C	T	40	PASS	NA	GT	NO	0	0	0	0	0	0	0	0	0	0	0	0	0	0	0	0	0	0	0	0	0	0	0	0	0	0	0	0	0	0	0	0	0	0	0	0	0
AE017334.2	1053700	GBAA_RS05615	CDS	protoporphyrinogen oxidase	ACCATTACTA.TCTGGTATTT	T	C	40	PASS	NA	GT	NO	0	0	0	0	0	0	0	0	0	0	0	0	0	0	0	0	0	0	0	0	0	0	0	0	0	0	0	0	0	0	0	0	0	0	0	0	0
AE017334.2	1053934	GBAA_RS05615	CDS	protoporphyrinogen oxidase	AAAGGGAACT.CGCATAGAAA	C	T	40	PASS	NA	GT	NO	0	0	0	0	0	0	0	0	0	0	0	0	0	0	0	0	0	0	0	0	0	0	0	0	0	0	0	0	0	0	0	0	0	0	0	0	0
AE017334.2	1054143	GBAA_RS05615	CDS	protoporphyrinogen oxidase	CAGCCATTCA.GCGGGATATT	G	A	40	PASS	NA	GT	NO	0	0	0	0	0	0	0	0	0	0	0	0	0	0	0	0	0	0	0	0	0	0	0	0	0	0	0	0	0	0	0	0	0	0	0	0	0
AE017334.2	1054372	GBAA_RS05615	CDS	protoporphyrinogen oxidase	TACAGAGGAT.CCAGAGTTTA	C	G	40	PASS	NA	GT	NO	0	0	0	0	0	0	0	0	0	0	0	0	0	0	0	0	0	0	0	0	0	0	0	0	0	0	0	0	0	0	0	0	0	0	0	0	0
AE017334.2	1054390	GBAA_RS05615	CDS	protoporphyrinogen oxidase	TACAGTCGTA.AGTCGCTGGA	A	C	40	PASS	NA	GT	NO	0	0	0	0	0	0	0	0	0	0	0	0	0	0	0	0	0	0	0	0	0	0	0	0	0	0	0	0	0	0	0	0	0	0	0	0	1
AE017334.2	1054620				AAAGAGAAAC.GCCTTCAATC	G	C	40	PASS	NA	GT	NO	0	0	0	0	0	0	0	0	0	0	0	0	0	0	0	0	0	0	0	0	0	0	0	0	0	0	0	0	0	0	0	0	0	0	0	0	1
AE017334.2	1056011				CATCCAATCA.CTCCTATTCA	C	T	40	PASS	NA	GT	NO	0	0	0	0	0	0	0	0	0	0	1	0	1	0	0	0	0	0	0	0	0	0	0	0	0	0	0	0	0	0	0	0	0	0	0	0	0
AE017334.2	1056102				TCGTCGAAGG.TGTAAAATTA	T	G	40	PASS	NA	GT	NO	0	0	0	0	0	0	0	0	0	0	0	0	0	0	0	0	0	0	0	0	0	0	0	0	0	0	0	0	0	0	0	0	0	0	0	0	0
AE017334.2	1056467	GBAA_RS05625	CDS	endonuclease	TTTGATGATA.CAAATGTAGC	C	T	40	PASS	NA	GT	NO	0	0	0	0	0	0	0	0	0	0	0	0	0	0	0	0	0	0	0	0	0	0	0	0	0	0	0	0	0	0	0	0	0	0	0	0	0
AE017334.2	1056510	GBAA_RS05625	CDS	endonuclease	CAAATCCAGA.CAAGATCATG	C	T	40	PASS	NA	GT	NO	0	0	0	0	0	0	0	0	0	0	0	0	0	0	0	0	0	0	0	0	0	0	0	0	0	0	0	0	0	0	0	0	0	0	0	0	0
AE017334.2	1056740	GBAA_RS05625	CDS	endonuclease	AAAGGAACAG.CAGTAACGTT	C	A	40	PASS	NA	GT	NO	1	1	1	1	0	0	0	0	0	0	0	0	0	0	0	0	1	1	0	0	0	0	0	0	0	0	0	0	0	0	0	0	0	0	0	0	0
AE017334.2	1057109	GBAA_RS05625	CDS	endonuclease	GTGTACAAAA.AAGATGCGAA	A	G	40	PASS	NA	GT	NO	1	1	1	1	0	0	0	0	0	0	0	0	0	0	0	0	1	1	0	0	0	0	0	0	0	0	0	0	0	0	0	0	0	0	0	0	0
AE017334.2	1057226	GBAA_RS05625	CDS	endonuclease	GAAATTAAAG.CGAGCCGCGT	C	T	40	PASS	NA	GT	NO	0	0	0	0	0	0	0	0	0	0	0	0	0	0	0	0	0	0	0	0	0	0	0	0	0	0	0	0	0	0	0	0	0	0	0	0	0
AE017334.2	1058660				GATAAAAATA.GATAAGGATA	G	T	40	PASS	NA	GT	NO	0	0	0	0	0	0	0	0	0	0	0	0	0	0	0	0	0	0	0	0	0	0	0	0	0	0	0	0	0	0	0	0	0	0	0	0	0
AE017334.2	1059259				ACATTCCATC.CAATGGTTGT	C	T	40	PASS	NA	GT	NO	0	0	0	0	0	0	0	0	0	0	0	0	0	0	0	0	0	0	0	0	0	0	0	0	0	0	0	0	0	0	0	0	0	0	0	0	0
AE017334.2	1059446				AAAGTTAATT.TCAATATATA	T	C	40	PASS	NA	GT	NO	1	1	1	1	0	0	0	0	0	0	0	0	0	0	0	0	1	1	0	0	0	0	0	0	0	0	0	0	0	0	0	0	0	0	0	0	0
AE017334.2	1059593				GAATGGAAGC.GTATAAAGAA	G	A	40	PASS	NA	GT	NO	1	1	1	1	0	0	0	0	0	0	0	0	0	0	0	0	1	1	0	0	0	0	0	0	0	0	0	0	0	0	0	0	0	0	0	0	0
AE017334.2	1060377	GBAA_RS05640	CDS	BlaI/MecI/CopY family transcriptional regulator	GATAAAGGAC.GTATGTACGC	G	A	40	PASS	NA	GT	NO	0	0	0	0	0	0	0	0	0	0	0	0	0	0	0	0	0	0	0	0	0	0	0	0	0	0	0	0	0	0	0	0	0	0	0	0	0
AE017334.2	1060390	GBAA_RS05640	CDS	BlaI/MecI/CopY family transcriptional regulator	TGTACGCTTA.TTATCCGTTA	T	C	40	PASS	NA	GT	NO	0	0	0	0	0	0	0	0	0	0	0	0	0	0	0	0	0	0	0	0	0	0	0	0	0	0	0	0	0	0	0	0	0	0	0	0	0
AE017334.2	1060943	GBAA_RS05645	CDS	M56 family metallopeptidase	AAACCTGAAG.TGAACGTAAG	T	C	40	PASS	NA	GT	NO	0	0	0	0	0	0	0	0	0	0	0	0	0	0	0	0	0	0	0	0	0	0	0	0	0	0	0	0	0	0	0	0	0	0	0	0	0
AE017334.2	1061592	GBAA_RS05645	CDS	M56 family metallopeptidase	AATCGTATCG.TCTTTCTTTA	T	C	40	PASS	NA	GT	NO	1	1	1	1	0	0	0	0	0	0	0	0	0	0	0	0	1	1	0	0	0	0	0	0	0	0	0	0	0	0	0	0	0	0	0	0	0
AE017334.2	1062743	GBAA_RS05650	CDS	TetR/AcrR family transcriptional regulator	GCAACAAAGT.ATTTTTCAGC	A	C	40	PASS	NA	GT	NO	0	0	0	0	0	0	0	0	0	0	0	0	0	0	0	0	0	0	0	0	0	0	0	0	0	0	0	0	0	0	0	0	0	0	0	0	0
AE017334.2	1063254	GBAA_RS05650	CDS	TetR/AcrR family transcriptional regulator	ATTTATTAAA.AGGATTGTCA	A	G	40	PASS	NA	GT	NO	0	0	0	0	0	0	0	0	0	0	0	0	0	0	0	0	0	0	0	0	0	0	0	0	0	0	0	0	0	0	0	0	0	0	0	0	0
AE017334.2	1063272				CAAACTAAGA.TAATCCTTTT	T	C	40	PASS	NA	GT	NO	0	0	0	0	0	0	0	0	0	0	0	0	0	0	0	0	0	0	1	1	1	1	1	1	1	1	1	1	0	0	0	0	0	0	0	0	0
AE017334.2	1063796	GBAA_RS05655	CDS	YhgE/Pip domain-containing protein	AGGCAGAAAG.TATTACATGT	T	C	40	PASS	NA	GT	NO	0	0	0	0	0	0	0	0	0	0	0	0	0	0	0	0	0	0	0	0	0	0	0	0	0	0	0	0	0	0	0	0	0	0	0	0	0
AE017334.2	1064214	GBAA_RS05655	CDS	YhgE/Pip domain-containing protein	GTGACAGCAG.GTTTAAATAC	G	C	40	PASS	NA	GT	NO	0	0	0	0	0	0	0	0	0	0	0	0	0	0	0	0	0	0	0	0	0	0	0	0	0	0	0	0	0	0	0	0	0	0	0	0	1
AE017334.2	1064232	GBAA_RS05655	CDS	YhgE/Pip domain-containing protein	ACGTTAAATA.GCAAAAGCGG	G	A	40	PASS	NA	GT	NO	0	0	0	0	0	0	0	0	0	0	0	0	0	0	0	0	0	0	0	0	0	0	0	0	0	0	0	0	0	0	0	0	0	0	0	0	0
AE017334.2	1064339	GBAA_RS05655	CDS	YhgE/Pip domain-containing protein	TAGTGAATTG.CATGATGGAT	C	G	40	PASS	NA	GT	NO	0	0	0	0	0	0	0	0	0	0	0	0	0	0	0	0	0	0	0	0	0	0	0	0	0	0	0	0	0	0	0	0	0	0	1	0	0
AE017334.2	1065581	GBAA_RS05655	CDS	YhgE/Pip domain-containing protein	ACGTGATACA.GTTGGCATTC	G	A	40	PASS	NA	GT	NO	0	0	0	0	0	0	0	0	0	0	0	0	0	0	0	0	0	0	0	0	0	0	0	0	0	0	0	0	0	0	0	0	0	0	0	0	0
AE017334.2	1065719	GBAA_RS05655	CDS	YhgE/Pip domain-containing protein	TATTCCATAC.TTCATACTCT	T	G	40	PASS	NA	GT	NO	0	0	0	0	0	0	0	0	0	0	0	0	0	0	0	0	0	0	0	0	0	0	0	0	0	0	0	0	0	0	0	0	0	0	0	0	0
AE017334.2	1066390	GBAA_RS05660	CDS	hypothetical protein	GTTAATTAGT.GGGTATTGCC	G	T	40	PASS	NA	GT	NO	0	0	0	0	0	0	0	0	0	0	0	0	0	0	0	0	0	0	0	0	0	0	0	0	0	0	0	0	0	0	0	0	0	0	0	0	0
AE017334.2	1068173	GBAA_RS05680	CDS	LacI family DNA-binding transcriptional regulator	GCAATGAAGC.ATTTAGGCTT	A	G	40	PASS	NA	GT	NO	0	0	0	0	0	0	0	0	0	0	0	0	0	0	0	0	0	0	0	0	0	0	0	0	0	0	0	0	0	0	0	0	0	0	0	0	0
AE017334.2	1068476	GBAA_RS05680	CDS	LacI family DNA-binding transcriptional regulator	ATCGTGTTAT.GTAATGAATA	G	A	40	PASS	NA	GT	NO	0	0	0	0	0	0	0	0	0	0	0	0	0	0	0	0	0	0	0	0	0	0	0	0	0	0	0	0	0	0	0	0	0	0	0	0	0
AE017334.2	1068592	GBAA_RS05680	CDS	LacI family DNA-binding transcriptional regulator	TATTTTTTGC.CGTGGTAACG	C	T	40	PASS	NA	GT	NO	0	0	0	0	0	0	0	0	0	0	0	0	0	0	0	0	0	0	0	0	0	0	0	0	0	0	0	0	0	0	0	0	0	0	0	0	0
AE017334.2	1068697	GBAA_RS05680	CDS	LacI family DNA-binding transcriptional regulator	TCTTGAAAAC.GCTTTCTCTT	G	A	40	PASS	NA	GT	NO	0	0	0	0	0	0	0	0	0	0	0	0	0	0	0	0	0	0	0	0	0	0	0	0	0	0	0	0	0	0	0	0	0	0	0	0	0
AE017334.2	1068794	GBAA_RS05680	CDS	LacI family DNA-binding transcriptional regulator	GAGGTAGCAG.CTGGAATTAT	C	T	40	PASS	NA	GT	NO	0	0	0	0	0	0	0	0	0	0	0	0	0	0	0	0	0	0	0	0	0	0	0	0	0	0	0	0	0	0	0	0	0	0	0	0	0
AE017334.2	1068832	GBAA_RS05680	CDS	LacI family DNA-binding transcriptional regulator	TAATTGGAGC.ATTCCAGATG	A	G	40	PASS	NA	GT	NO	1	1	1	1	0	0	0	0	0	0	0	0	0	0	0	0	1	1	0	0	0	0	0	0	0	0	0	0	0	0	0	0	0	0	0	0	0
AE017334.2	1068855	GBAA_RS05680	CDS	LacI family DNA-binding transcriptional regulator	TCGCTGTTAT.CGGTTTTGAT	C	T	40	PASS	NA	GT	NO	0	0	0	0	0	0	0	0	0	0	0	0	0	0	0	0	0	0	0	0	0	0	0	0	0	0	0	0	0	0	0	0	0	0	0	0	0
AE017334.2	1069010	GBAA_RS05680	CDS	LacI family DNA-binding transcriptional regulator	GAGTTTGAAC.TGGAGCTCTT	T	C	40	PASS	NA	GT	NO	0	0	0	0	0	0	0	0	0	0	0	0	0	0	0	0	0	0	0	0	0	0	0	0	0	0	0	0	0	0	0	0	0	0	0	0	0
AE017334.2	1069281				GTACAAAAAA.TAAAAGTCAA	T	C	40	PASS	NA	GT	NO	0	0	0	0	0	0	0	0	0	0	0	0	0	0	0	0	0	0	0	0	0	0	0	0	0	0	0	0	0	0	0	0	0	0	0	0	0
AE017334.2	1069813	GBAA_RS05690	CDS	MBL fold metallo-hydrolase	ACTGTTCATC.CTGTTACATG	C	G	40	PASS	NA	GT	NO	0	0	0	0	0	0	0	0	0	0	0	0	0	0	0	0	0	0	0	0	0	0	0	0	0	0	0	0	0	0	0	0	0	0	0	0	0
AE017334.2	1071157				TAAGGGAGGC.TACCGTAACT	T	G	40	PASS	NA	GT	NO	0	0	0	0	0	0	0	0	0	0	0	0	0	0	0	0	0	0	0	0	0	0	0	0	0	0	0	0	0	0	0	0	0	0	0	0	1
AE017334.2	1071170				CGTAACTGGC.AGCCTCTTTC	A	C	40	PASS	NA	GT	NO	0	0	0	0	0	0	0	0	0	0	0	0	0	0	0	0	0	0	0	0	0	0	0	0	0	0	0	0	0	0	0	0	0	0	0	0	1
AE017334.2	1071845				TAAATAAAAT.CCCCTTATCC	C	T	40	PASS	NA	GT	NO	1	1	1	1	0	0	0	0	0	0	0	0	0	0	0	0	1	1	0	0	0	0	0	0	0	0	0	0	0	0	0	0	0	0	0	0	0
AE017334.2	1071947				AATTAATTTA.GAATTTTTAA	G	T	40	PASS	NA	GT	NO	0	0	0	0	0	0	0	0	0	0	0	0	0	0	0	0	0	0	0	0	0	0	0	0	0	0	0	0	0	0	0	0	0	0	0	0	0
AE017334.2	1072146	GBAA_RS05705	CDS	fatty acid--CoA ligase family protein	AAGGGGACAA.TGTTGCATTA	T	C	40	PASS	NA	GT	NO	0	0	0	0	0	0	0	0	1	0	0	1	0	0	0	0	0	0	0	0	0	0	0	0	0	0	0	0	0	0	0	0	0	0	0	0	0
AE017334.2	1072217	GBAA_RS05705	CDS	fatty acid--CoA ligase family protein	GCGGGAGCAA.CTGTTATTCC	C	T	40	PASS	NA	GT	NO	0	0	0	0	0	0	0	0	0	0	0	0	0	0	0	0	0	0	0	0	0	0	0	0	0	0	0	0	0	0	0	0	0	0	0	0	0
AE017334.2	1073055	GBAA_RS05705	CDS	fatty acid--CoA ligase family protein	TACCAGTCGG.CGCAGTTGGG	C	T	40	PASS	NA	GT	NO	0	0	0	0	0	0	0	0	0	0	0	0	0	0	0	0	0	0	0	0	0	0	0	0	0	0	0	0	0	0	0	0	0	0	0	0	1
AE017334.2	1073904				TTTTATTTGA.CATTGATAAT	C	T	40	PASS	NA	GT	NO	0	0	0	0	0	0	0	0	0	0	0	0	0	0	0	0	0	0	0	0	0	0	0	0	0	0	0	0	0	0	0	0	0	0	0	0	0
AE017334.2	1073923				TCATTATCAA.TATGATAGTT	T	C	40	PASS	NA	GT	NO	1	1	1	1	0	0	0	0	0	0	0	0	0	0	0	0	1	1	0	0	0	0	0	0	0	0	0	0	0	0	0	0	0	0	0	0	0
AE017334.2	1074185	GBAA_RS05715	CDS	hypothetical protein	TTAAAAAATC.TAAAAGTAAC	T	C	40	PASS	NA	GT	NO	1	1	1	1	0	0	0	0	0	0	0	0	0	0	0	0	1	1	1	1	1	1	1	1	1	1	1	1	1	1	1	1	1	1	0	1	1
AE017334.2	1074458	GBAA_RS05715	CDS	hypothetical protein	GACGCGAGTG.CAATTGAACA	C	T	40	PASS	NA	GT	NO	0	0	0	0	0	0	0	0	0	0	0	0	0	0	0	0	0	0	0	0	0	0	0	0	0	0	0	0	0	0	0	0	0	0	0	0	0
AE017334.2	1074472	GBAA_RS05715	CDS	hypothetical protein	TGAACAGAAG.CCTAAATTCT	C	T	40	PASS	NA	GT	NO	0	0	0	0	0	0	0	0	0	0	0	0	0	0	0	0	0	0	0	0	0	0	0	0	0	0	0	0	0	0	0	0	0	0	0	0	0
AE017334.2	1075325				ATTTCAGCGA.GGTGAGTTTA	G	A	40	PASS	NA	GT	NO	0	0	0	0	0	0	0	0	0	0	1	0	0	0	0	0	0	0	0	0	0	0	0	0	0	0	0	0	0	0	0	0	0	0	0	0	0
AE017334.2	1075521	GBAA_RS05720	CDS	RHS repeat protein	CCAGATCAGT.CAAAGAAGGA	C	T	40	PASS	NA	GT	NO	0	0	0	0	0	0	0	0	0	0	0	0	0	0	0	0	0	0	0	0	0	0	0	0	0	0	0	0	0	0	0	0	0	0	0	0	0
AE017334.2	1075798	GBAA_RS05720	CDS	RHS repeat protein	TGAAAAATCA.TAACATTCAG	T	C	40	PASS	NA	GT	NO	0	0	0	0	0	0	0	0	0	0	0	0	0	0	0	0	0	0	0	0	0	0	0	0	0	0	0	0	0	0	0	0	0	0	0	0	0
AE017334.2	1077094	GBAA_RS05720	CDS	RHS repeat protein	TAGATAAAAG.CCCGTATGGA	C	T	40	PASS	NA	GT	NO	0	0	0	0	0	0	0	0	0	0	0	0	0	0	0	0	0	0	0	0	0	0	0	0	0	0	0	0	0	0	0	0	0	0	0	0	0
AE017334.2	1078187	GBAA_RS05720	CDS	RHS repeat protein	GACGATTACC.TTTAATTATG	T	C	40	PASS	NA	GT	NO	0	0	0	0	0	0	0	0	0	0	0	0	0	0	0	0	0	0	0	0	0	0	0	0	0	0	0	0	0	0	0	0	0	0	0	0	0
AE017334.2	1079710	GBAA_RS05720	CDS	RHS repeat protein	GTAGTGCAGC.TGTTATTCCA	T	C	40	PASS	NA	GT	NO	0	0	0	0	0	0	0	0	0	0	0	0	0	0	0	0	1	0	0	0	0	0	0	0	0	0	0	0	0	0	0	0	0	0	0	0	0
AE017334.2	1079721	GBAA_RS05720	CDS	RHS repeat protein	GTTATTCCAG.CAAAGAAACC	C	T	40	PASS	NA	GT	NO	0	0	0	0	0	0	0	0	0	0	0	0	0	0	0	0	0	0	0	0	0	0	0	0	0	0	0	0	0	0	0	0	0	0	0	0	0
AE017334.2	1080101	GBAA_RS05720	CDS	RHS repeat protein	ATATGAATAT.GATGTAGATA	G	A	40	PASS	NA	GT	NO	0	0	0	0	0	0	0	1	0	0	0	0	0	0	0	0	0	0	0	0	0	0	0	0	0	0	0	0	0	0	0	0	0	0	0	0	0
AE017334.2	1080890	GBAA_RS05720	CDS	RHS repeat protein	GAATGGAAAA.GAAACAAAGT	G	A	40	PASS	NA	GT	NO	0	0	0	0	0	0	0	0	0	0	0	0	0	0	0	0	0	0	0	0	0	0	0	0	0	0	0	0	0	0	0	0	0	0	0	0	0
AE017334.2	1084045	GBAA_RS05745	CDS	hypothetical protein	CGAGTAAATC.ATACACATAT	A	T	40	PASS	NA	GT	NO	0	0	0	0	0	0	0	0	0	0	0	0	0	0	0	0	0	0	0	0	0	0	0	0	0	0	0	0	0	0	0	0	0	0	0	0	0
AE017334.2	1084500	GBAA_RS31535	CDS	ATPase	TTGATTTCGC.TTTTAAACAA	T	C	40	PASS	NA	GT	NO	0	0	0	0	0	0	0	0	0	0	0	0	0	0	0	0	0	0	0	0	0	0	0	0	0	0	0	0	0	0	0	0	0	0	0	0	1
AE017334.2	1086203				AAACGCAACG.CCACTATCAA	C	T	40	PASS	NA	GT	NO	1	1	1	1	0	0	0	0	0	0	0	0	0	0	0	0	1	1	1	1	1	1	1	1	1	1	1	1	1	1	1	1	1	1	0	1	1
AE017334.2	1087066	GBAA_RS05780	CDS	metallophosphoesterase	TTATACAATA.GGCGCTTATG	G	C	40	PASS	NA	GT	NO	0	0	0	0	0	0	0	0	0	0	0	0	0	0	0	0	0	0	0	0	0	0	0	0	0	0	0	0	0	0	0	0	0	0	0	0	0
AE017334.2	1087123	GBAA_RS05780	CDS	metallophosphoesterase	AGTTTTCAGT.GGAGAAAGAA	G	A	40	PASS	NA	GT	NO	0	0	0	0	0	0	0	0	0	0	0	0	0	0	0	0	0	0	0	0	0	0	0	0	0	0	0	0	0	0	0	0	0	0	0	0	0
AE017334.2	1087421	GBAA_RS05780	CDS	metallophosphoesterase	TGTGTTCATT.CAAAAAAATA	C	A	40	PASS	NA	GT	NO	0	0	0	0	0	0	0	0	0	0	0	0	0	0	0	0	0	0	0	0	0	0	0	0	0	0	0	0	0	0	0	0	0	0	0	0	0
AE017334.2	1087888	GBAA_RS05780	CDS	metallophosphoesterase	CACCGCTTAG.ACTTGGAAGT	A	G	40	PASS	NA	GT	NO	0	0	0	0	0	0	0	0	0	0	0	0	0	0	0	0	0	0	0	0	0	0	0	0	0	0	0	0	0	0	0	0	0	0	0	0	0
AE017334.2	1088002				ATATAAGGAG.CACTCAATAA	C	A	40	PASS	NA	GT	NO	0	0	0	0	0	0	0	0	0	0	0	0	0	0	0	0	0	0	0	0	0	0	0	0	0	0	0	0	0	0	0	0	0	0	0	0	0
AE017334.2	1088068				TTTAAAATTT.GATATCTATA	G	T,A	40	PASS	NA	GT	NO	0	0	0	0	0	0	0	0	0	0	0	0	0	0	0	0	1	0	0	0	0	0	0	0	0	0	0	0	0	0	0	0	0	0	0	0	0
AE017334.2	1089080	GBAA_RS05785	CDS	HD domain-containing protein	AGTGATAGCG.TTTATGAACA	T	C	40	PASS	NA	GT	NO	1	1	1	1	0	0	0	0	0	0	0	0	0	0	0	0	1	1	1	1	1	1	1	1	1	1	1	1	1	1	1	1	1	1	0	1	1
AE017334.2	1089151				TCACTCCTAG.ATGCTCTACT	A	T	40	PASS	NA	GT	NO	0	0	0	0	0	0	0	0	0	0	0	0	0	0	0	0	0	0	0	0	0	0	0	0	0	0	0	0	0	0	0	0	0	0	0	0	0
AE017334.2	1090733				AATAAATCTT.GCATATGTTC	G	A	40	PASS	NA	GT	NO	0	0	0	0	0	0	0	0	0	0	0	0	0	0	0	0	0	0	0	0	0	0	0	0	0	0	0	0	0	0	0	0	0	0	0	0	0
AE017334.2	1091101	GBAA_RS05800	CDS	AraC family transcriptional regulator	GGTTAGCCCG.GGCAGCTTAT	G	A	40	PASS	NA	GT	YES	1	1	1	1	0	0	0	0	0	0	0	0	0	0	0	0	0	0	0	0	0	0	0	0	0	0	0	0	0	0	0	0	0	0	0	0	0
AE017334.2	1091830				AGATTGAGAG.CGAGTCATTG	C	T	40	PASS	NA	GT	NO	0	0	0	0	0	0	0	0	1	0	0	1	0	0	0	0	0	0	0	0	0	0	0	0	0	0	0	0	0	0	0	0	0	0	0	0	0
AE017334.2	1092684				GTTTAGAAAT.GTATTTGTTA	G	A	40	PASS	NA	GT	NO	0	0	0	0	0	0	0	0	0	0	0	0	0	0	0	0	0	0	0	0	0	0	0	0	0	0	0	0	0	0	0	0	0	0	0	0	0
AE017334.2	1092966				GCGCCTTTTC.TACGAACAAA	T	C	40	PASS	NA	GT	NO	0	0	0	0	0	0	0	0	0	0	0	0	0	0	0	0	0	0	0	0	0	0	0	0	0	0	0	0	0	0	0	0	0	0	0	0	1
AE017334.2	1093781				TAGGTTTCCC.TTTTTTACTA	T	C	40	PASS	NA	GT	NO	0	0	0	0	0	0	0	0	0	0	0	0	0	0	0	0	0	0	0	0	0	0	0	0	0	0	0	0	0	0	0	0	0	0	0	0	0
AE017334.2	1094022				ATGATTGCTA.TTTGTGTCGT	T	C	40	PASS	NA	GT	NO	1	0	0	0	0	0	0	0	0	0	0	0	0	0	0	0	0	0	0	0	0	0	0	0	0	0	0	0	0	0	0	0	0	0	0	0	0
AE017334.2	1094349				TGTATAAGGA.TTTTCTATAT	T	A	40	PASS	NA	GT	NO	0	0	0	0	0	0	0	0	0	0	0	0	0	0	0	0	0	0	1	1	1	1	1	1	1	1	1	1	0	0	0	0	0	0	0	0	0
AE017334.2	1094392				GATGCTTTCG.TATAAGATGT	T	C	40	PASS	NA	GT	NO	0	0	0	0	0	0	0	0	0	0	0	0	0	0	0	0	0	0	0	0	0	0	0	0	0	0	0	0	0	0	0	0	0	0	0	0	0
AE017334.2	1094856				GGCAGGTGCT.TCCCAAACTT	T	C	40	PASS	NA	GT	NO	0	0	0	0	0	0	0	0	0	0	0	0	0	0	0	0	0	0	0	0	0	0	0	0	0	0	0	0	0	0	0	0	0	0	0	0	0
AE017334.2	1094900				ATACGTAGTT.CGGATTCTCG	C	T	40	PASS	NA	GT	NO	0	0	0	0	0	0	0	0	0	0	0	0	0	0	0	0	0	0	0	0	0	0	0	0	0	0	0	0	0	0	0	0	0	0	0	0	0
AE017334.2	1095523				AATTAAGAAT.CAAATGATAT	C	T	40	PASS	NA	GT	NO	0	0	0	0	0	0	0	0	0	0	0	0	0	0	0	0	0	0	0	0	0	0	0	0	0	0	0	0	0	0	0	0	0	0	0	0	0
AE017334.2	1096357	GBAA_RS05825	CDS	CPBP family intramembrane metalloprotease	AAGAAATGCC.CGCTATATAT	C	G	40	PASS	NA	GT	NO	1	1	1	1	0	0	0	0	0	0	0	0	0	0	0	0	1	1	0	0	0	0	0	0	0	0	0	0	0	0	0	0	0	0	0	0	0
AE017334.2	1096436				TTGAAAGACA.TTATAGATGC	T	C	40	PASS	NA	GT	NO	0	0	0	0	0	0	0	0	0	0	0	0	0	0	0	0	0	0	0	0	0	0	0	0	0	0	0	0	0	0	0	0	0	0	0	0	0
AE017334.2	1097270	GBAA_RS05840	CDS	hypothetical protein	GAACCGAATA.AAGTGTCTAA	A	G	40	PASS	NA	GT	NO	0	0	0	0	0	0	0	0	0	0	0	0	0	0	0	0	0	0	0	0	0	0	0	0	0	0	0	0	0	0	0	0	0	0	0	0	0
AE017334.2	1099933	GBAA_RS05850	CDS	methyl-accepting chemotaxis protein	GAATATAATC.CAAAATTCAG	C	T	40	PASS	NA	GT	NO	0	0	0	0	0	0	0	0	0	0	0	0	0	0	0	0	0	0	0	0	0	0	0	0	0	0	0	0	0	0	0	0	0	0	0	0	0
AE017334.2	1099994	GBAA_RS05850	CDS	methyl-accepting chemotaxis protein	TCAGAAGAAA.TTGTTAAAAT	T	G	40	PASS	NA	GT	NO	0	0	0	0	0	0	0	0	0	0	0	0	0	0	0	0	0	0	0	0	0	0	0	0	0	0	0	0	0	0	0	0	0	0	0	0	0
AE017334.2	1100374	GBAA_RS05850	CDS	methyl-accepting chemotaxis protein	TGAGGAGATT.TCAGCTTCGG	T	C	40	PASS	NA	GT	NO	0	0	0	0	0	0	0	0	0	0	0	0	0	0	0	0	0	0	0	0	0	0	0	0	0	0	0	0	0	0	0	0	0	0	0	0	0
AE017334.2	1100499	GBAA_RS05850	CDS	methyl-accepting chemotaxis protein	TTGAACATAT.GCATAACGCA	G	A	40	PASS	NA	GT	NO	0	0	0	0	0	0	0	0	0	0	0	0	0	0	0	0	0	0	0	0	0	0	0	0	0	0	0	0	0	0	0	0	0	0	0	0	1
AE017334.2	1100682				CTAATTTTTT.ACAATTTTCC	A	G	40	PASS	NA	GT	NO	0	0	0	0	0	0	0	0	0	0	0	0	0	0	0	0	0	0	0	0	0	0	0	0	0	0	0	0	0	0	0	0	0	0	0	0	0
AE017334.2	1101242	GBAA_RS05855	CDS	DMT family transporter	TGGTATGGGC.ACTTCTTGCA	A	G	40	PASS	NA	GT	NO	0	0	0	0	0	0	0	0	0	0	0	0	0	0	0	0	0	0	0	0	0	0	0	0	0	0	0	0	0	0	0	0	0	0	0	0	0
AE017334.2	1101562	GBAA_RS05855	CDS	DMT family transporter	GGATTTAGAC.TGACTAGTAT	T	C	40	PASS	NA	GT	NO	1	1	1	1	0	0	0	0	0	0	0	0	0	0	0	0	1	1	1	1	1	1	1	1	1	1	1	1	1	1	1	1	1	1	0	1	1
AE017334.2	1102136	GBAA_RS05860	CDS	S-layer homology domain-containing protein	AAATCTTGGC.ATTTTTAAAG	A	G	40	PASS	NA	GT	NO	0	0	0	0	0	0	0	0	0	0	0	0	0	0	0	0	0	0	0	0	0	0	0	0	0	0	0	0	0	0	0	0	0	0	0	0	0
AE017334.2	1104097	GBAA_RS05870	CDS	S-layer homology domain-containing protein	TAGCTGCTTT.AATTTATCGT	A	G	40	PASS	NA	GT	NO	0	0	0	0	0	0	0	0	0	0	0	0	0	0	0	0	0	0	0	0	0	0	0	0	0	0	0	0	0	0	0	0	0	0	0	0	0
AE017334.2	1104631				AATATAAAAC.ATAAAATCAA	A	G	40	PASS	NA	GT	NO	0	0	0	0	0	0	0	0	0	0	0	0	0	0	0	0	0	0	1	1	1	1	1	1	1	1	1	1	0	0	0	0	0	0	0	0	0
AE017334.2	1105053	GBAA_RS05875	CDS	malate synthase A	TGGGAAAATG.CAATTGAAGG	C	A	40	PASS	NA	GT	NO	0	0	0	0	0	0	0	0	0	0	0	0	0	0	0	0	0	0	0	0	0	0	0	0	0	0	0	0	0	0	0	0	0	0	0	0	0
AE017334.2	1105578	GBAA_RS05875	CDS	malate synthase A	GTCACGATGA.CGGCGCCGTT	C	T	40	PASS	NA	GT	NO	0	0	0	0	0	0	0	0	0	0	0	0	0	0	0	0	1	1	0	0	0	0	0	0	0	0	0	0	0	0	0	0	0	0	0	0	0
AE017334.2	1106160	GBAA_RS05875	CDS	malate synthase A	GGTAAAGAAG.CCTTTAAGAA	C	T	40	PASS	NA	GT	NO	0	0	0	0	0	0	0	0	0	0	0	0	0	0	0	0	0	0	0	0	0	0	0	0	0	0	0	0	0	0	0	0	0	0	0	0	0
AE017334.2	1109288	GBAA_RS05895	CDS	hypothetical protein	TGCGAAAATG.TATGAACATG	T	C	40	PASS	NA	GT	NO	0	0	0	0	0	0	0	0	0	0	0	0	0	0	0	0	0	0	0	0	0	0	0	0	0	0	0	0	0	0	0	0	0	0	0	0	0
AE017334.2	1109723				AAAGTTAATT.GTCGTAATGA	G	A	40	PASS	NA	GT	NO	0	0	0	0	0	0	0	0	0	0	0	0	0	0	0	0	0	0	0	0	0	0	0	0	0	0	0	0	0	0	0	0	0	0	0	0	0
AE017334.2	1110595				GGAGAAATCG.CAAATGTAAA	C	T	40	PASS	NA	GT	NO	0	0	0	0	0	0	0	0	0	0	0	0	0	0	0	0	0	0	0	0	0	0	0	0	0	0	0	0	0	0	0	0	0	0	0	0	0
AE017334.2	1110709				GTATGGAAAC.TTAATAATTA	T	G	40	PASS	NA	GT	NO	0	0	0	0	0	0	0	0	0	0	0	0	0	0	0	0	0	0	0	0	0	0	0	0	0	0	0	0	0	0	0	0	0	0	0	0	0
AE017334.2	1111211	GBAA_RS05910	CDS	TVP38/TMEM64 family protein	TGGTCTATCT.CGCATTAGTG	C	T	40	PASS	NA	GT	NO	0	0	0	0	0	0	0	0	0	0	0	0	0	0	0	0	0	0	0	0	0	0	0	0	0	0	0	0	0	0	0	0	0	0	0	0	0
AE017334.2	1112055				AAAGACAAAC.TACTCTGTTT	T	G	40	PASS	NA	GT	NO	0	0	0	0	0	0	0	0	0	0	0	0	0	0	0	0	0	0	0	0	0	0	0	0	0	0	0	0	0	0	0	0	0	0	0	0	1
AE017334.2	1112838	addB	CDS	helicase-exonuclease AddAB subunit AddB	GAGAGTTACG.ATCACGTTAA	A	G	40	PASS	NA	GT	NO	0	0	0	0	0	0	0	0	0	0	0	0	0	0	0	0	0	0	0	0	0	0	0	0	0	0	0	0	0	0	0	0	0	0	0	0	0
AE017334.2	1116215	addA	CDS	helicase-exonuclease AddAB subunit AddA	TTTAGCGCTT.CATACAGAAT	C	T	40	PASS	NA	GT	NO	0	0	0	0	0	0	0	0	0	0	0	0	0	0	0	0	0	0	0	0	0	0	0	0	0	0	0	0	0	0	0	0	0	0	0	0	0
AE017334.2	1117484	addA	CDS	helicase-exonuclease AddAB subunit AddA	ATTGCAAGGA.ATTCCAGTAT	A	G	40	PASS	NA	GT	NO	0	0	0	0	0	0	0	0	1	0	0	1	0	0	0	0	0	0	0	0	0	0	0	0	0	0	0	0	0	0	0	0	0	0	0	0	0
AE017334.2	1118474	addA	CDS	helicase-exonuclease AddAB subunit AddA	AATGCTTCTT.GAATTAGGGC	G	A	40	PASS	NA	GT	NO	0	0	0	0	0	0	0	0	0	0	0	0	0	0	0	0	0	0	0	0	0	0	0	0	0	0	0	0	0	0	0	0	0	0	0	0	0
AE017334.2	1118831	addA	CDS	helicase-exonuclease AddAB subunit AddA	GAAAAAAGGG.CTAACGTACG	C	T	40	PASS	NA	GT	NO	0	0	0	0	0	0	0	0	0	0	0	0	0	0	0	0	0	0	0	0	0	0	0	0	0	0	0	0	0	0	0	0	0	0	0	0	0
AE017334.2	1119480	GBAA_RS05930	CDS	hypothetical protein	TGTGAGAAAG.AGAGAACGCC	A	G	40	PASS	NA	GT	NO	0	0	0	0	0	0	0	0	0	0	0	0	0	0	0	0	0	0	0	0	0	0	0	0	0	0	0	0	0	0	0	0	0	0	0	0	0
AE017334.2	1119631	GBAA_RS05930	CDS	hypothetical protein	CATCTTTGCC.AAAGCTTAGA	A	G	40	PASS	NA	GT	NO	0	0	0	0	0	0	0	0	0	0	0	0	0	0	0	0	0	0	1	1	1	1	1	1	1	1	1	1	0	0	0	0	0	0	0	0	0
AE017334.2	1120096				TAATTCAACG.CTATTCACTT	C	T	40	PASS	NA	GT	NO	1	1	1	1	0	0	0	1	1	0	1	1	1	0	0	1	1	1	1	1	1	1	1	1	1	1	1	1	1	1	1	1	1	1	1	1	1
AE017334.2	1120592				TTTCGGAAAT.TGCCCGGTAT	T	G	40	PASS	NA	GT	NO	0	0	0	0	0	0	0	0	0	0	0	0	0	0	0	0	0	0	0	0	0	0	0	0	0	0	0	0	0	0	0	0	0	0	0	0	0
AE017334.2	1121787				ATAAAAGAAA.CACACACGTT	C	A	40	PASS	NA	GT	NO	0	0	0	0	0	0	0	0	0	0	0	0	0	0	0	0	0	0	0	0	0	0	0	0	0	0	0	0	0	0	0	0	0	0	0	0	0
AE017334.2	1123789				CTAATTTTTC.ACCTAATTGA	A	G	40	PASS	NA	GT	NO	0	0	0	0	0	0	0	0	0	0	0	0	0	0	0	0	0	0	0	0	0	0	0	0	0	0	0	0	0	0	0	0	0	0	0	0	0
AE017334.2	1124014				TGTCCCAATC.ACAAGCAAAT	A	G	40	PASS	NA	GT	NO	0	0	0	0	0	0	0	0	0	0	0	0	0	0	0	0	0	0	0	0	0	0	0	0	0	0	0	0	0	0	0	0	0	0	0	0	0
AE017334.2	1124218				CTAAATCACC.GTAAGGAATT	G	A	40	PASS	NA	GT	NO	0	0	0	0	0	0	0	0	0	0	0	0	0	0	0	0	0	0	0	0	0	0	0	0	0	0	0	0	0	0	0	0	0	0	0	0	0
AE017334.2	1124637				GGATCTTCTA.CCCAAACGCC	C	A	40	PASS	NA	GT	NO	0	0	0	0	0	0	0	0	0	0	0	0	0	0	0	0	0	0	0	0	0	0	0	0	0	0	0	0	0	0	0	0	0	0	0	0	0
AE017334.2	1124973	GBAA_RS05985	CDS	DUF1516 family protein	GAAGAAAAGG.TAAAGGTGTA	T	C	40	PASS	NA	GT	NO	0	0	0	0	0	0	0	0	0	0	0	0	0	0	0	0	0	0	0	0	0	0	0	0	0	0	0	0	0	0	0	0	0	0	0	0	0
AE017334.2	1125455				TTACTCCTTC.GCATGTTTCC	G	A	40	PASS	NA	GT	NO	1	1	1	1	0	0	0	0	0	0	0	0	0	0	0	0	1	1	1	1	1	1	1	1	1	1	1	1	1	1	1	1	1	1	0	0	1
AE017334.2	1125558				TAAGGTAAAA.ACAGAATCAG	A	G	40	PASS	NA	GT	NO	0	0	0	0	0	0	0	0	0	0	0	0	0	0	0	0	0	0	0	0	0	0	0	0	0	0	0	0	0	0	0	0	0	0	0	0	0
AE017334.2	1125976				ACACGTTTTA.TTGAGTGAAA	T	C	40	PASS	NA	GT	NO	0	0	0	0	0	0	0	0	0	0	0	0	0	0	0	0	0	0	0	0	0	0	0	0	0	0	0	0	0	0	0	0	0	0	0	0	0
AE017334.2	1126744	asnB	CDS	asparagine synthase (glutamine-hydrolyzing)	ATGACATTTT.CGAAGAACGG	C	T	40	PASS	NA	GT	NO	1	1	1	1	0	0	0	0	0	0	0	0	0	0	0	0	1	1	0	0	0	0	0	0	0	0	0	0	0	0	0	0	0	0	0	0	0
AE017334.2	1133690				TAAGGTAAGG.CGTTGCTCTT	C	T	40	PASS	NA	GT	NO	1	1	1	1	0	0	0	0	0	0	0	0	0	0	0	0	1	1	0	0	0	0	0	0	0	0	0	0	0	0	0	0	0	0	0	0	0
AE017334.2	1133720				TAAAGAGAAG.ACTTTCTCCT	A	G	40	PASS	NA	GT	NO	1	1	1	1	0	0	0	0	0	0	0	0	0	0	0	0	1	1	0	0	0	0	0	0	0	0	0	0	0	0	0	0	0	0	0	0	0
AE017334.2	1134014	GBAA_RS06025	CDS	helix-turn-helix transcriptional regulator	GATTGAAAAA.GGTGTGATTT	G	A	40	PASS	NA	GT	NO	0	0	0	0	0	0	1	0	0	0	0	0	0	0	0	0	0	0	0	0	0	0	0	0	0	0	0	0	0	0	0	0	0	0	0	0	0
AE017334.2	1135305				ATATTCTTAT.ACTCATAAAT	A	G	40	PASS	NA	GT	NO	0	0	0	0	0	0	0	0	0	0	0	0	0	0	0	0	0	0	0	0	0	0	0	0	0	0	0	0	0	0	0	0	0	0	0	0	0
AE017334.2	1137935				TAATTTGACC.AATTTTTAGT	A	G	40	PASS	NA	GT	NO	1	1	1	1	0	0	0	0	0	0	0	0	0	0	0	0	1	1	0	0	0	0	0	0	0	0	0	0	0	0	0	0	0	0	0	0	0
AE017334.2	1138578				GTTATCGCTA.TTGTAGAATA	T	C	40	PASS	NA	GT	NO	0	0	0	0	0	0	0	0	0	0	0	0	0	0	0	0	0	0	0	0	0	0	0	0	0	0	0	0	0	0	0	0	0	0	0	0	0
AE017334.2	1139101	GBAA_RS06055	CDS	YitT family protein	CAACGGGGGT.ATTGTTTAGT	A	G	40	PASS	NA	GT	NO	0	0	0	0	0	0	0	0	0	0	0	0	0	0	0	0	0	0	0	0	0	0	0	0	0	0	0	0	0	0	0	0	0	0	0	0	0
AE017334.2	1139370	GBAA_RS06055	CDS	YitT family protein	AAAGACAAGC.CTGTCGGTAC	C	T	40	PASS	NA	GT	NO	0	0	0	0	0	0	0	0	0	0	0	0	0	0	0	0	1	0	0	0	0	0	0	0	0	0	0	0	0	0	0	0	0	0	0	0	0
AE017334.2	1139478	GBAA_RS06055	CDS	YitT family protein	TATGTTTCAA.TGCGAATCAT	T	C	40	PASS	NA	GT	NO	0	0	0	0	0	0	0	0	0	0	0	0	0	0	0	0	0	0	0	0	0	0	0	0	0	0	0	0	0	0	0	0	0	0	0	0	0
AE017334.2	1139797				TTTTTAATGT.AAATTCGTAA	A	G	40	PASS	NA	GT	NO	0	0	0	0	0	0	0	0	0	0	0	0	0	0	0	0	0	0	0	0	0	0	0	0	0	0	0	0	0	0	0	0	0	0	0	0	0
AE017334.2	1139904				CTCTATATAC.GAGATCTTGT	G	C	40	PASS	NA	GT	NO	0	0	0	0	0	0	0	0	1	0	0	1	0	0	0	0	0	0	0	0	0	0	0	0	0	0	0	0	0	0	0	0	0	0	0	0	0
AE017334.2	1140866				GGTGTATTTA.GACCAAGTTC	G	A	40	PASS	NA	GT	NO	0	0	0	0	0	0	0	0	0	0	0	0	0	0	0	0	0	0	0	0	0	0	0	0	0	0	0	0	0	0	0	0	0	0	0	0	1
AE017334.2	1141189				GCGGTGTCTA.CTATTTCTCG	C	T	40	PASS	NA	GT	NO	0	0	0	0	0	0	0	0	0	0	0	0	0	0	0	0	0	0	0	0	0	0	0	0	0	0	0	0	0	0	0	0	0	0	0	0	0
AE017334.2	1141774				TCATTTACCG.CATTGTTTTG	C	T	40	PASS	NA	GT	NO	0	0	0	0	0	0	0	0	0	0	0	0	0	0	0	0	0	0	0	0	0	0	0	0	0	0	0	0	0	0	0	0	0	0	0	0	0
AE017334.2	1141959	clpB	CDS	ATP-dependent chaperone ClpB	AAAACACAAG.AGGCGATTAT	A	G	40	PASS	NA	GT	NO	0	0	0	0	0	0	0	0	0	0	0	0	0	0	0	0	0	0	0	0	0	0	0	0	0	0	0	0	0	0	0	0	0	0	0	0	0
AE017334.2	1142049	clpB	CDS	ATP-dependent chaperone ClpB	TTAGAAGAGC.AGGATGGGCT	A	G	40	PASS	NA	GT	NO	1	1	1	1	0	0	0	0	0	0	0	0	0	0	0	0	1	1	0	0	0	0	0	0	0	0	0	0	0	0	0	0	0	0	0	0	0
AE017334.2	1142115	clpB	CDS	ATP-dependent chaperone ClpB	AAACAAGGCG.TAGAAAATTT	T	C	40	PASS	NA	GT	NO	1	1	1	1	0	0	0	0	0	0	0	0	0	0	0	0	1	1	0	0	0	0	0	0	0	0	0	0	0	0	0	0	0	0	0	0	0
AE017334.2	1142308	clpB	CDS	ATP-dependent chaperone ClpB	TAAGCCAATT.GTTTACAAGA	G	A	40	PASS	NA	GT	NO	1	1	1	1	0	0	0	0	0	0	0	0	0	0	0	0	1	1	1	1	1	1	1	1	1	1	1	1	1	1	1	1	1	1	0	0	1
AE017334.2	1143094	clpB	CDS	ATP-dependent chaperone ClpB	GTTTCTTACC.GGATAAAGCA	G	A	40	PASS	NA	GT	NO	0	0	0	0	0	0	0	0	0	0	0	0	0	0	0	0	0	0	0	0	0	0	0	0	0	0	0	0	0	0	0	0	0	0	0	0	0
AE017334.2	1143487	clpB	CDS	ATP-dependent chaperone ClpB	AAGCAGAAGA.AATGGGCGCA	A	C	40	PASS	NA	GT	NO	0	0	0	0	0	0	0	0	0	0	0	0	0	0	0	0	0	0	0	0	0	0	0	0	0	0	0	0	0	0	0	0	0	0	0	0	0
AE017334.2	1143581	clpB	CDS	ATP-dependent chaperone ClpB	GACTGGTATT.CCTGTCGCAA	C	T	40	PASS	NA	GT	NO	0	0	0	0	0	0	0	0	0	0	0	0	0	0	0	0	0	0	0	0	0	0	0	0	0	0	0	0	0	0	0	0	0	0	0	0	0
AE017334.2	1144644				AATAGACGCT.TGGTTAAAAT	T	C	40	PASS	NA	GT	NO	0	0	0	0	0	0	0	0	0	0	0	0	0	0	0	0	0	0	0	0	0	0	0	0	0	0	0	0	0	0	0	0	0	0	0	0	0
AE017334.2	1144838				CAAATTTGCA.TTCCGTTCAT	T	C	40	PASS	NA	GT	NO	0	0	0	0	0	0	0	0	0	0	0	0	0	0	0	0	0	0	0	0	0	0	0	0	0	0	0	0	0	0	0	0	0	0	0	0	0
AE017334.2	1144851				CGTTCATACA.TTATAAAAGA	T	G	40	PASS	NA	GT	NO	0	0	0	0	0	0	0	0	0	0	0	0	0	0	0	0	0	0	0	0	0	0	0	0	0	0	0	0	0	0	0	0	0	0	0	0	0
AE017334.2	1144863				ATAAAAGAGT.ACTTTTATAC	A	G	40	PASS	NA	GT	NO	0	0	0	0	0	0	0	0	0	0	0	0	0	0	0	0	0	0	0	0	0	0	0	0	0	0	0	0	0	0	0	0	0	0	0	0	0
AE017334.2	1145595	GBAA_RS06095	CDS	hydrolase	GTTAGGCAAA.CGACTGATTT	C	T	40	PASS	NA	GT	NO	0	0	0	0	0	0	0	0	0	0	0	0	0	0	0	0	0	0	0	0	0	0	0	0	0	0	0	0	0	0	0	1	0	0	0	0	0
AE017334.2	1146622	GBAA_RS06105	CDS	competence protein ComG	TTACAAATCG.TAATGAAGCA	T	C	40	PASS	NA	GT	NO	1	1	1	1	0	0	0	0	0	0	0	0	0	0	0	0	1	1	1	1	1	1	1	1	1	1	1	1	1	1	1	1	1	1	0	1	1
AE017334.2	1147541	GBAA_RS06110	CDS	beta-ketoacyl-ACP synthase III	TTCAAACGGG.AACTTATAAA	A	C	40	PASS	NA	GT	NO	0	0	0	0	0	0	0	0	0	0	0	0	0	0	0	0	0	0	0	0	0	0	0	0	0	0	0	0	0	0	0	0	0	0	0	0	0
AE017334.2	1149985	GBAA_RS06120	CDS	hypothetical protein	CAGAAAAAAA.CAATGCACCG	C	T	40	PASS	NA	GT	NO	0	0	0	0	0	0	0	0	0	0	0	0	0	0	0	0	0	0	0	0	0	0	0	0	0	0	0	0	0	0	0	0	0	0	0	0	0
AE017334.2	1150078	GBAA_RS06120	CDS	hypothetical protein	AGCGAGGAAC.AAGGGAGCAC	A	G	40	PASS	NA	GT	NO	0	0	0	0	0	0	0	0	0	0	0	0	0	0	0	0	0	0	0	0	0	0	0	0	0	0	0	0	0	0	0	0	0	0	0	0	0
AE017334.2	1150283				TGTTTTTTTA.GTATTAATAG	G	T	40	PASS	NA	GT	NO	0	0	0	0	0	0	0	0	0	0	0	0	0	0	0	0	0	0	0	0	0	0	0	0	0	0	0	0	0	0	0	0	0	0	0	0	0
AE017334.2	1151019	GBAA_RS06125	CDS	DUF3603 family protein	TTGGGCTAAG.CTGTATGATG	C	T	40	PASS	NA	GT	NO	1	1	1	1	0	0	0	0	0	0	0	0	0	0	0	0	1	1	0	0	0	0	0	0	0	0	0	0	0	0	0	0	0	0	0	0	0
AE017334.2	1151074	GBAA_RS06125	CDS	DUF3603 family protein	TTATGCGAGC.GTCTCGTAAA	G	A	40	PASS	NA	GT	NO	0	0	0	0	0	0	0	0	0	0	0	0	0	0	0	0	0	0	0	0	0	0	0	0	0	0	0	0	0	0	0	0	0	0	0	1	0
AE017334.2	1152247				GATGTTTTTA.CGAAGTTGTA	C	T	40	PASS	NA	GT	NO	0	0	0	0	0	0	0	0	0	0	0	0	0	0	0	0	0	0	0	0	0	0	0	0	0	0	0	0	0	0	0	0	0	0	0	0	0
AE017334.2	1153615	GBAA_RS06140	CDS	peptide ABC transporter substrate-binding protein	AAGAAAAATC.CTCAAACAAG	C	T	40	PASS	NA	GT	NO	0	0	0	0	0	0	0	0	0	0	0	0	0	0	0	0	0	0	0	0	0	0	0	0	0	0	0	0	0	0	0	0	0	0	0	0	0
AE017334.2	1154308	GBAA_RS06140	CDS	peptide ABC transporter substrate-binding protein	AAACAAAAGC.AATTGATCGT	A	G	40	PASS	NA	GT	NO	0	0	0	0	0	0	0	0	0	0	0	0	0	0	0	0	0	0	0	0	0	0	0	0	0	0	0	0	0	0	0	0	0	0	0	0	0
AE017334.2	1154350	GBAA_RS06140	CDS	peptide ABC transporter substrate-binding protein	TAGATAAATA.CAAATCAGAT	C	T	40	PASS	NA	GT	NO	0	0	0	0	0	0	0	0	0	0	0	0	0	0	0	0	0	0	0	0	0	0	0	0	0	0	0	0	0	0	0	0	0	0	0	0	1
AE017334.2	1154416	GBAA_RS06140	CDS	peptide ABC transporter substrate-binding protein	TAAATGAAAA.GAATAAATTT	G	A	40	PASS	NA	GT	NO	0	0	0	0	0	0	0	0	0	0	0	0	0	0	0	0	0	0	0	0	0	0	0	0	0	0	0	0	0	0	0	0	0	0	0	0	1
AE017334.2	1154559	GBAA_RS06140	CDS	peptide ABC transporter substrate-binding protein	GGTCCGAATG.GAAAAGACTT	G	A	40	PASS	NA	GT	YES	1	1	1	1	0	0	0	0	0	0	0	0	0	0	0	0	0	0	0	0	0	0	0	0	0	0	0	0	0	0	0	0	0	0	0	0	0
AE017334.2	1154660	GBAA_RS06140	CDS	peptide ABC transporter substrate-binding protein	TGTAGACAAA.GTAGAGTTAG	G	T	40	PASS	NA	GT	NO	0	0	0	0	0	0	1	0	0	0	0	0	0	0	0	0	0	0	0	0	0	0	0	0	0	0	0	0	0	0	0	0	0	0	0	0	0
AE017334.2	1154837	GBAA_RS06140	CDS	peptide ABC transporter substrate-binding protein	TGCGGGATGG.AGTCCAGATT	A	T	40	PASS	NA	GT	NO	0	0	0	0	0	0	0	0	0	0	0	0	0	0	0	0	0	0	0	0	0	0	0	0	0	0	0	0	0	0	0	0	0	0	0	0	0
AE017334.2	1156442	GBAA_RS06150	CDS	ABC transporter permease	GAAATTACCA.CCGAAAATTC	C	A	40	PASS	NA	GT	NO	0	0	0	0	0	0	0	0	0	0	0	0	0	0	0	0	0	0	0	0	0	0	0	0	0	0	0	0	0	0	0	0	0	0	0	0	0
AE017334.2	1156571	GBAA_RS06150	CDS	ABC transporter permease	TCTTGGCCGC.GATTTATGGA	G	T	40	PASS	NA	GT	NO	0	0	0	0	0	0	0	0	0	0	0	0	0	0	0	0	0	0	0	0	0	0	0	0	0	0	0	0	0	0	0	0	0	0	0	0	0
AE017334.2	1156596	GBAA_RS06150	CDS	ABC transporter permease	ACATGGGAAG.GTACGCGCGT	G	A	40	PASS	NA	GT	NO	0	0	0	0	0	0	0	0	0	0	0	0	0	0	0	0	0	0	0	0	0	0	0	0	0	0	0	0	0	0	0	0	0	0	0	0	0
AE017334.2	1156669	GBAA_RS06150	CDS	ABC transporter permease	CATATGGAGG.TATTTCAGCA	T	C	40	PASS	NA	GT	NO	0	0	0	0	0	0	0	0	0	0	0	0	0	0	0	0	0	0	0	0	0	0	0	0	0	0	0	0	0	0	0	0	0	0	0	0	0
AE017334.2	1157481	GBAA_RS06155	CDS	ABC transporter ATP-binding protein	GAAAAAGAAA.TGCAGCAAGT	T	C	40	PASS	NA	GT	NO	0	0	0	0	0	0	0	0	0	0	0	0	0	0	0	0	0	0	0	0	0	0	0	0	0	0	0	0	0	0	0	0	0	0	0	0	0
AE017334.2	1158094	GBAA_RS06155	CDS	ABC transporter ATP-binding protein	ATGCTTTTGC.ACCACGTAAC	A	G	40	PASS	NA	GT	NO	0	0	0	0	0	0	0	0	0	0	0	0	0	0	0	0	0	0	0	0	0	0	0	0	0	0	0	0	0	0	0	0	0	0	0	0	0
AE017334.2	1158708	GBAA_RS06160	CDS	ATP-binding cassette domain-containing protein	GCACGCAAAC.CGTTTCCCGC	C	T	40	PASS	NA	GT	NO	0	0	0	0	0	0	0	0	0	0	0	0	0	0	0	0	0	0	0	0	0	0	0	0	0	0	0	0	0	0	0	0	0	0	0	0	0
AE017334.2	1159933				AACGATTCCG.TTCCTAAATA	T	C	40	PASS	NA	GT	NO	0	0	0	0	0	0	0	0	0	0	0	0	0	0	0	0	0	0	0	0	0	0	0	0	0	0	0	0	0	0	0	0	0	0	0	0	0
AE017334.2	1160780				TTTTTAGCAA.GGTGTATCGT	G	A	40	PASS	NA	GT	NO	1	1	1	1	0	0	0	0	0	0	0	0	0	0	0	0	1	1	0	0	0	0	0	0	0	0	0	0	0	0	0	0	0	0	0	0	0
AE017334.2	1160916				TATAAATTTC.GCTTTTCTCT	G	T	40	PASS	NA	GT	NO	0	0	0	0	0	0	0	0	0	0	0	0	0	0	0	0	0	0	0	0	0	0	0	0	0	0	0	0	0	0	0	0	0	0	0	0	0
AE017334.2	1161019				AATTGTAACA.GAAAATTTTA	G	T	40	PASS	NA	GT	NO	0	0	0	0	0	0	0	0	0	0	0	0	0	0	0	0	0	0	0	0	0	0	0	0	0	0	0	0	0	0	0	0	0	0	0	0	0
AE017334.2	1163271				CATATGAAAA.ATCTATGAAA	A	T	40	PASS	NA	GT	NO	0	0	0	0	0	0	0	0	0	0	0	0	0	0	0	0	0	0	0	0	0	0	0	0	0	0	0	0	0	0	0	0	0	0	0	0	0
AE017334.2	1163756	spxA	CDS	transcriptional regulator Spx	GAAAGCGGAA.CGGATGAGAT	C	T	40	PASS	NA	GT	NO	0	0	0	0	0	0	0	0	0	0	0	0	0	0	0	0	0	0	0	0	0	0	0	0	0	0	0	0	0	0	0	0	0	0	0	0	0
AE017334.2	1164004				ATTATAATAA.TATGAAAACC	T	C	40	PASS	NA	GT	NO	0	0	0	0	0	0	0	0	0	0	0	0	0	0	0	0	0	0	0	0	0	0	0	0	0	0	0	0	0	0	0	0	0	0	0	0	0
AE017334.2	1164181				TCTTCATGTG.TGACCATTTT	T	G	40	PASS	NA	GT	NO	0	0	0	0	0	0	0	0	0	0	0	0	0	0	0	0	0	0	0	0	0	0	0	0	0	0	0	0	0	0	0	0	0	0	0	0	0
AE017334.2	1165472	GBAA_RS06195	CDS	adaptor protein MecA	TTTGAAGATG.TCATTTCATT	T	C	40	PASS	NA	GT	NO	1	1	1	1	0	0	0	0	0	0	0	0	0	0	0	0	1	1	0	0	0	0	0	0	0	0	0	0	0	0	0	0	0	0	0	0	0
AE017334.2	1165573	GBAA_RS06195	CDS	adaptor protein MecA	TGAAGTGCTA.CATGATGAGG	C	T	40	PASS	NA	GT	NO	0	0	0	0	0	0	0	0	0	0	0	0	0	0	0	0	0	0	0	0	0	0	0	0	0	0	0	0	0	0	0	0	0	0	0	0	0
AE017334.2	1168127	GBAA_RS06205	CDS	competence protein	GTATTAAAAC.GAGAATGGAA	G	A	40	PASS	NA	GT	NO	0	0	0	0	0	0	0	0	0	0	0	0	0	0	0	0	0	0	0	0	0	0	0	0	0	0	0	0	0	0	0	0	0	0	0	1	0
AE017334.2	1169010	pepF	CDS	oligoendopeptidase F	CTCTGTGTAT.CAAGCGTTAA	C	T	40	PASS	NA	GT	NO	0	0	0	0	0	0	0	0	0	0	0	0	0	0	0	0	0	0	0	0	0	0	0	0	0	0	0	0	0	0	0	0	0	0	0	0	0
AE017334.2	1170131	pepF	CDS	oligoendopeptidase F	TGTTCGCAGA.GTTTGAGCAT	G	T	40	PASS	NA	GT	NO	0	0	0	0	0	0	0	0	0	0	0	0	0	0	0	0	0	0	0	0	0	0	0	0	0	0	0	0	0	0	0	0	0	0	0	0	0
AE017334.2	1170262	pepF	CDS	oligoendopeptidase F	GAAATTGGTT.TAGAGTGGTC	T	G	40	PASS	NA	GT	NO	0	0	0	0	0	0	0	0	0	0	0	0	0	0	0	0	0	0	0	0	0	0	0	0	0	0	0	0	0	0	0	0	0	0	0	0	1
AE017334.2	1170386	pepF	CDS	oligoendopeptidase F	CAGTAGAACG.CTATATTAAT	C	T	40	PASS	NA	GT	NO	0	0	0	0	0	0	0	0	0	0	0	0	0	0	0	0	0	0	0	0	0	0	0	0	0	0	0	0	0	0	0	0	0	0	0	0	0
AE017334.2	1170476	pepF	CDS	oligoendopeptidase F	CTCCAGAACC.GGTAAAAGAA	G	A	40	PASS	NA	GT	NO	0	0	0	0	0	0	0	0	0	0	0	0	0	0	0	0	0	0	0	0	0	0	0	0	0	0	0	0	0	0	0	0	0	0	0	0	0
AE017334.2	1170970				TAATAAGCGT.GAACGAATTC	G	T	40	PASS	NA	GT	NO	0	0	0	0	0	0	0	0	0	0	0	0	0	0	0	0	0	0	0	0	0	0	0	0	0	0	0	0	0	0	0	0	0	0	0	0	0
AE017334.2	1170981				AACGAATTCA.CATACAAACA	C	T	40	PASS	NA	GT	NO	0	0	0	0	0	0	0	0	0	0	0	0	0	0	0	0	0	0	0	0	0	0	0	0	0	0	0	0	0	0	0	0	0	0	0	0	0
AE017334.2	1171837				CCATAGTTTA.ATAATAAAGG	A	G	40	PASS	NA	GT	NO	0	0	0	0	0	0	0	0	0	0	0	0	0	0	0	0	0	0	0	0	0	0	0	0	0	0	0	0	0	0	0	0	0	0	0	0	0
AE017334.2	1171910				ACAGACTTAT.ACTCACATGC	A	G	40	PASS	NA	GT	NO	0	0	0	0	0	0	0	0	0	0	0	0	0	0	0	0	0	0	0	0	0	0	0	0	0	0	0	0	0	0	0	0	0	0	0	0	0
AE017334.2	1172307				TACTAATATT.TCAATGCATT	T	G	40	PASS	NA	GT	NO	0	0	0	0	0	0	0	0	0	0	0	0	0	0	0	0	0	0	0	0	0	0	0	0	0	0	0	0	0	0	0	0	0	0	0	0	0
AE017334.2	1172364				CTTGCTCATC.CTTTTAAACT	C	T	40	PASS	NA	GT	NO	1	1	1	1	0	0	0	0	0	0	0	0	0	0	0	0	1	1	0	0	0	0	0	0	0	0	0	0	0	0	0	0	0	0	0	0	0
AE017334.2	1172901				ATGTGTTTCC.AACAAGCCGA	A	G	40	PASS	NA	GT	NO	0	0	0	0	0	0	0	0	0	0	0	0	0	0	0	0	0	0	0	0	0	0	0	0	0	0	0	0	0	0	0	0	0	0	0	0	0
AE017334.2	1173353	GBAA_RS06235	CDS	hypothetical protein	ATAGAGGTAA.AGGGGTTAAG	A	G	40	PASS	NA	GT	NO	0	0	0	0	0	0	0	0	0	0	0	0	0	0	0	0	0	0	0	0	0	0	0	0	0	0	0	0	0	0	0	0	0	0	0	0	0
AE017334.2	1173614	GBAA_RS06235	CDS	hypothetical protein	GCTGTAGAAA.AAGTATTTCT	A	G	40	PASS	NA	GT	NO	0	0	0	0	0	0	0	0	0	0	0	0	0	0	0	0	0	0	0	0	0	0	0	0	0	0	0	0	0	0	1	0	0	0	0	0	0
AE017334.2	1173928	GBAA_RS06240	CDS	GTP pyrophosphokinase family protein	GCCTGTTGTA.GAATATCTTA	G	C	40	PASS	NA	GT	NO	0	0	0	0	0	0	0	0	0	0	0	0	0	0	0	0	0	0	0	0	0	0	0	0	0	0	0	0	0	0	0	0	0	0	0	0	0
AE017334.2	1174146	GBAA_RS06240	CDS	GTP pyrophosphokinase family protein	AATATAGTGG.ACGTTTTCCT	A	G	40	PASS	NA	GT	NO	0	0	0	0	0	0	0	0	0	0	0	0	0	0	0	0	0	0	0	0	0	0	0	0	0	0	0	0	0	0	0	0	0	0	0	0	0
AE017334.2	1174370	GBAA_RS06245	CDS	NAD(+) kinase	CTGGCAAGCA.CGATGAAAGA	C	T	40	PASS	NA	GT	NO	0	0	0	0	0	0	0	0	0	0	0	0	0	0	0	0	0	0	0	0	0	0	0	0	0	0	0	0	0	0	0	0	0	0	0	0	0
AE017334.2	1174440	GBAA_RS06245	CDS	NAD(+) kinase	TAATTTCTGT.TGGGGGAGAT	T	C	40	PASS	NA	GT	NO	0	0	0	0	0	0	0	0	0	0	0	0	0	0	0	0	0	0	0	0	0	0	0	0	0	0	0	0	0	0	0	0	0	0	0	0	0
AE017334.2	1174652	GBAA_RS06245	CDS	NAD(+) kinase	ATGAATGGGA.GTAAAGAGTC	G	A	40	PASS	NA	GT	NO	0	0	0	0	0	0	0	0	0	0	0	0	0	0	0	0	0	0	0	0	0	0	0	0	0	0	0	0	0	0	0	0	0	0	0	0	0
AE017334.2	1174824	GBAA_RS06245	CDS	NAD(+) kinase	TTGGCGGAGC.AATTATTCAC	A	G	40	PASS	NA	GT	NO	0	0	0	0	0	0	0	0	0	0	0	0	0	0	0	0	0	0	0	0	0	0	0	0	0	0	0	0	0	0	0	0	0	0	0	0	0
AE017334.2	1175207	GBAA_RS06250	CDS	RluA family pseudouridine synthase	AAAACAAAAG.GGATCTCCAA	G	A	40	PASS	NA	GT	NO	0	0	0	0	0	0	0	0	0	0	0	0	0	0	0	0	0	0	0	0	0	0	0	0	0	0	0	0	0	0	0	0	0	0	0	0	0
AE017334.2	1176411				GCCGGGGTAG.CACTAGATAT	C	T	40	PASS	NA	GT	NO	0	0	0	0	0	0	0	0	0	0	0	0	0	0	0	0	0	0	0	0	0	0	0	0	0	0	0	0	0	0	0	0	0	0	0	0	0
AE017334.2	1176490				TAACGAAATA.ACCTACATCA	A	G	40	PASS	NA	GT	NO	0	0	0	0	0	0	0	0	0	0	1	0	1	0	0	0	0	0	0	0	0	0	0	0	0	0	0	0	0	0	0	0	0	0	0	0	0
AE017334.2	1176538				TTTGTGCAAA.ATCAGTTCCG	A	T	40	PASS	NA	GT	NO	0	0	0	0	0	0	0	0	0	0	0	0	0	0	0	0	0	0	0	0	0	0	0	0	0	0	0	0	0	0	0	0	0	0	0	0	0
AE017334.2	1176600				TGAGCAAGCC.ACTTTGCACC	A	G	40	PASS	NA	GT	NO	0	0	0	0	0	0	0	0	0	0	0	0	0	0	0	0	0	0	0	0	0	0	0	0	0	0	0	0	0	0	0	0	0	0	0	0	0
AE017334.2	1178134				TAGTAAGCTA.CTTTTTTATG	C	T	40	PASS	NA	GT	NO	0	0	0	0	0	0	0	0	0	0	0	0	0	0	0	0	0	0	0	0	0	0	0	0	0	0	0	0	0	0	0	0	0	0	0	0	0
AE017334.2	1178485				TATATGTGAG.TAAGGAACTT	T	C	40	PASS	NA	GT	NO	0	0	0	0	0	0	0	0	0	0	0	0	0	0	0	0	0	0	0	0	0	0	0	0	0	0	0	0	0	0	0	0	0	0	0	1	0
AE017334.2	1179352				ATACCAAGCA.ATTTTTTGAT	A	T	40	PASS	NA	GT	NO	0	0	0	0	0	0	0	0	0	0	0	0	0	0	0	0	0	0	0	0	0	0	0	0	0	0	0	0	0	0	0	0	0	0	0	0	0
AE017334.2	1179453				TCACATTTTG.CAAAAATGGT	C	T	40	PASS	NA	GT	NO	0	0	0	0	0	0	0	0	0	0	0	0	0	0	0	0	0	0	0	0	0	0	0	0	0	0	0	0	0	0	0	0	0	0	0	0	0
AE017334.2	1179678				TGCGGGAAGT.CATACATCAC	C	T	40	PASS	NA	GT	NO	0	0	0	0	0	0	0	0	0	0	0	0	0	0	0	0	0	0	0	0	0	0	0	0	0	0	0	0	0	0	0	0	0	0	0	0	0
AE017334.2	1179782				TGTATCGGTC.GTTGGAATGA	G	A	40	PASS	NA	GT	NO	0	0	0	0	0	0	0	0	0	0	0	0	0	0	0	0	0	0	0	0	0	0	0	0	0	0	0	0	0	0	0	0	0	0	0	0	0
AE017334.2	1179974				CGTATGAAGG.CGGAAAGAAC	C	T	40	PASS	NA	GT	NO	1	1	1	1	0	0	0	0	0	0	0	0	0	0	0	0	1	1	0	0	0	0	0	0	0	0	0	0	0	0	0	0	0	0	0	0	0
AE017334.2	1181312				AATTTCAATA.AAATACTGCA	A	G	40	PASS	NA	GT	NO	0	0	0	0	0	0	0	0	0	0	0	0	0	0	0	0	0	0	0	0	0	0	0	0	0	0	0	0	0	0	0	0	0	0	0	0	0
AE017334.2	1181414				ATTTTCGTTC.CAAAAATTCA	C	A	40	PASS	NA	GT	NO	0	0	0	0	0	0	0	0	0	0	0	0	0	0	0	0	0	0	0	0	0	0	0	0	0	0	0	0	0	0	0	0	0	0	0	0	0
AE017334.2	1181460				TTTCTACTTT.ATATTGAGGG	A	T	40	PASS	NA	GT	NO	0	0	0	0	0	0	0	0	0	0	0	0	0	0	0	0	0	0	0	0	0	0	0	0	0	0	0	0	0	0	0	0	0	0	0	0	1
AE017334.2	1181950				TTAGGTGCGG.ACAGACCTTC	A	G	40	PASS	NA	GT	NO	1	1	1	1	0	0	0	1	1	0	1	1	1	0	0	1	1	1	1	1	1	1	1	1	1	1	1	1	1	1	1	1	1	1	1	1	1
AE017334.2	1182039				GCATGATCCT.ACGCGCCATA	A	C	40	PASS	NA	GT	NO	0	0	0	0	0	0	0	0	0	0	0	0	0	0	0	0	0	0	0	0	0	0	0	0	0	0	0	0	0	0	0	0	0	0	0	0	0
AE017334.2	1182454				AAAGGAAGAT.TTAATGATTG	T	A	40	PASS	NA	GT	NO	0	0	0	0	0	0	0	0	0	0	0	0	0	0	0	0	0	0	0	0	0	0	0	0	0	0	0	0	0	0	0	0	0	0	0	0	0
AE017334.2	1184326	GBAA_RS06290	CDS	glycosyltransferase family 2 protein	TAGTAGTAAT.GTTGCTATTA	G	A	40	PASS	NA	GT	NO	0	0	0	0	0	0	0	0	0	0	0	0	0	0	0	0	0	0	0	0	0	0	0	0	0	0	0	0	0	0	0	0	0	0	0	0	0
AE017334.2	1184937	GBAA_RS06290	CDS	glycosyltransferase family 2 protein	GTTATAGGTT.GTTTTTTTAG	G	A	40	PASS	NA	GT	NO	0	0	0	0	0	0	0	0	0	0	0	0	0	0	0	0	0	0	0	0	0	0	0	0	0	0	0	0	0	0	0	0	0	0	0	0	0
AE017334.2	1185124	GBAA_RS06295	CDS	class I SAM-dependent methyltransferase	GAAAAATCTG.GTCATTATTA	G	A	40	PASS	NA	GT	NO	0	0	0	0	0	0	0	0	0	0	0	0	0	0	0	0	0	0	0	0	0	0	0	0	0	0	0	0	0	0	0	0	0	0	0	0	0
AE017334.2	1186902	GBAA_RS06305	CDS	streptomycin biosynthesis protein StrF	TCAGTTCAGG.CAATTGATGG	C	A	40	PASS	NA	GT	NO	0	0	0	0	0	0	0	0	0	0	0	0	0	0	0	0	0	0	0	0	0	0	0	0	0	0	0	0	0	0	0	0	0	0	0	0	0
AE017334.2	1187981	rfbC	CDS	dTDP-4-dehydrorhamnose 3,5-epimerase	ATGATCGTGG.CTTTTTTACT	C	T	40	PASS	NA	GT	NO	0	0	0	0	0	0	0	0	0	0	0	0	0	0	0	0	0	0	0	0	0	0	0	0	0	0	0	0	0	0	0	0	0	0	0	0	0
AE017334.2	1188301	rfbC	CDS	dTDP-4-dehydrorhamnose 3,5-epimerase	ACGATTGTTA.TGTATAAAGT	T	G	40	PASS	NA	GT	NO	0	0	0	0	0	0	0	0	0	0	0	0	0	0	0	0	0	0	0	0	0	0	0	0	0	0	0	0	0	0	0	0	1	0	0	0	0
AE017334.2	1188657	rfbB	CDS	dTDP-glucose 4,6-dehydratase	AAATTCAAAA.TGGAGAGCTG	T	C	40	PASS	NA	GT	NO	0	0	0	0	0	0	0	0	0	0	0	0	0	0	0	0	0	0	0	0	0	0	0	0	0	0	0	0	0	0	0	0	0	0	0	0	0
AE017334.2	1241685	GBAA_RS06620	CDS	M6 family metalloprotease domain-containing protein	TCGCCGGAAC.GACGCCAACA	G	T	40	PASS	NA	GT	NO	0	0	0	0	0	0	0	0	0	0	0	0	0	0	0	0	0	0	0	0	0	0	0	0	0	0	0	0	0	0	0	0	0	0	0	0	0
AE017334.2	1241757	GBAA_RS06620	CDS	M6 family metalloprotease domain-containing protein	GGGCAAATAT.CGTAGAAGTA	C	T	40	PASS	NA	GT	NO	0	0	0	0	0	0	0	0	0	0	0	0	0	0	0	0	0	0	0	0	0	0	0	0	0	0	0	0	0	0	0	0	0	0	0	0	0
AE017334.2	1242321	GBAA_RS06620	CDS	M6 family metalloprotease domain-containing protein	AATTAGATGG.TTTTGCTGTT	T	C	40	PASS	NA	GT	NO	0	0	0	0	0	0	0	0	0	0	0	0	0	0	0	0	0	0	0	0	0	0	0	0	0	0	0	0	0	0	0	0	0	0	0	0	0
AE017334.2	1242491	GBAA_RS06620	CDS	M6 family metalloprotease domain-containing protein	GTTGGTGTAC.ATCCAGGACA	A	G	40	PASS	NA	GT	NO	0	0	0	0	0	0	0	0	0	0	0	0	0	0	0	0	0	0	0	0	0	0	0	0	0	0	0	0	0	0	0	0	0	0	0	0	0
AE017334.2	1242735	GBAA_RS06620	CDS	M6 family metalloprotease domain-containing protein	AGATTCCAGA.TGCAGGACGT	T	C	40	PASS	NA	GT	NO	0	0	0	0	0	0	0	0	0	0	0	0	0	0	0	0	0	0	0	0	0	0	0	0	0	0	0	0	0	0	0	0	0	0	0	0	0
AE017334.2	1243300	GBAA_RS06625	CDS	aldehyde dehydrogenase	GAAAGTAGTG.CCCGAACCGT	C	A	40	PASS	NA	GT	NO	0	0	0	0	0	0	0	0	0	0	0	0	0	0	0	0	0	0	0	0	0	0	0	0	0	0	0	0	0	0	0	0	0	0	0	0	0
AE017334.2	1244334	GBAA_RS06625	CDS	aldehyde dehydrogenase	CTACAAAAAG.TGCTTTAAAA	T	A	40	PASS	NA	GT	NO	1	1	1	1	0	0	0	0	0	0	0	0	0	0	0	0	1	1	0	0	0	0	0	0	0	0	0	0	0	0	0	0	0	0	0	0	0
AE017334.2	1245867	GBAA_RS06635	CDS	spermidine/putrescine ABC transporter permease PotB	GCAAATATCG.TTCCATTCTT	T	G	40	PASS	NA	GT	NO	0	0	0	0	0	0	0	0	0	0	0	0	0	0	0	0	0	0	0	0	0	0	0	0	0	0	0	0	0	0	0	0	0	0	0	0	0
AE017334.2	1246000	GBAA_RS06635	CDS	spermidine/putrescine ABC transporter permease PotB	TATTAGTGAA.CCTCTAAATT	C	T	40	PASS	NA	GT	NO	0	0	0	0	0	0	0	0	0	0	0	0	0	0	0	0	0	0	0	0	0	0	0	0	0	0	0	0	0	0	0	0	0	0	0	0	0
AE017334.2	1246856	GBAA_RS06640	CDS	spermidine/putrescine ABC transporter permease PotC	TTTAGTATTT.CATTTGTTGT	C	T	40	PASS	NA	GT	NO	0	0	0	0	0	0	0	0	0	0	0	0	0	0	0	0	0	0	0	0	0	0	0	0	0	0	0	0	0	0	0	0	0	0	0	0	0
AE017334.2	1247290	GBAA_RS06645	CDS	spermidine/putrescine ABC transporter substrate-binding protein PotD	ATGAAATTAA.CGAAGAGATT	C	T	40	PASS	NA	GT	NO	1	1	1	1	0	0	0	0	0	0	0	0	0	0	0	0	1	1	0	0	0	0	0	0	0	0	0	0	0	0	0	0	0	0	0	0	0
AE017334.2	1247369	GBAA_RS06645	CDS	spermidine/putrescine ABC transporter substrate-binding protein PotD	TAAACATTTA.TAGCTGGGCT	T	C	40	PASS	NA	GT	NO	0	0	0	0	0	0	0	0	0	0	0	0	0	0	0	0	0	0	0	0	0	0	0	0	0	0	0	0	0	0	0	0	0	0	0	0	0
AE017334.2	1248597	GBAA_RS06650	CDS	phosphatase PAP2 family protein	CTCGTTATAA.GTTTACTTGT	G	A	40	PASS	NA	GT	NO	0	0	0	0	0	0	0	0	0	0	0	0	0	0	0	0	0	0	0	0	0	0	0	0	0	0	0	0	0	0	0	0	0	0	0	0	0
AE017334.2	1248655	GBAA_RS06650	CDS	phosphatase PAP2 family protein	ATCCAATGGG.CATTTTAACA	C	T	40	PASS	NA	GT	NO	0	0	0	0	0	0	0	0	0	0	0	0	0	0	0	0	0	0	0	0	0	0	0	0	0	0	0	0	0	0	0	0	0	0	0	0	0
AE017334.2	1248670	GBAA_RS06650	CDS	phosphatase PAP2 family protein	TAACAACACA.TCTTGTGAAT	T	A	40	PASS	NA	GT	NO	0	0	0	0	0	0	0	0	0	0	0	0	0	0	0	0	0	0	0	0	0	0	0	0	0	0	0	0	0	0	0	0	0	0	0	0	0
AE017334.2	1249086				GCAGGAAGAT.GTGATACAGT	G	A	40	PASS	NA	GT	NO	0	0	0	0	0	0	0	0	0	0	0	0	0	0	0	0	0	0	0	0	0	0	0	0	0	0	0	0	0	0	0	0	0	0	0	0	0
AE017334.2	1251341				ATACTCATCT.ATAAGATGAG	A	T	40	PASS	NA	GT	NO	0	0	0	0	0	0	0	0	0	0	0	0	0	0	0	0	0	0	0	0	0	0	0	0	0	0	0	0	0	0	0	0	0	0	0	0	0
AE017334.2	1251840	GBAA_RS06660	CDS	hypothetical protein	AGGCGTAGAG.CGTGAGGGGC	C	T	40	PASS	NA	GT	NO	0	0	0	0	0	0	0	0	0	0	0	0	0	0	0	0	0	0	0	0	0	0	0	0	0	0	0	0	0	0	0	0	0	0	0	0	0
AE017334.2	1251984	GBAA_RS06665	CDS	RluA family pseudouridine synthase	AAATGACTGT.GCCAGCGAAA	G	A	40	PASS	NA	GT	NO	0	0	0	0	0	0	0	0	0	0	0	0	0	0	0	0	0	0	0	0	0	0	0	0	0	0	0	0	0	0	0	0	0	0	0	0	1
AE017334.2	1252323	GBAA_RS06665	CDS	RluA family pseudouridine synthase	ATCAAATGAA.AGGTTTAGAG	A	C	40	PASS	NA	GT	NO	0	0	0	0	0	0	0	0	0	0	0	0	0	0	0	0	0	0	0	0	0	0	0	0	0	0	0	0	0	0	0	0	0	0	0	0	0
AE017334.2	1252778	GBAA_RS06665	CDS	RluA family pseudouridine synthase	TTTTTACATC.CAATTACAAA	C	T	40	PASS	NA	GT	NO	0	0	0	0	0	0	0	0	0	0	0	0	0	0	0	0	1	0	0	0	0	0	0	0	0	0	0	0	0	0	0	0	0	0	0	0	0
AE017334.2	1253898				TGCTTAATTC.AGTGTCGATT	A	G	40	PASS	NA	GT	NO	0	0	0	0	0	0	0	0	0	0	0	0	0	0	0	0	0	0	0	0	0	0	0	0	0	0	0	0	0	0	0	0	0	0	0	0	0
AE017334.2	1254164				TGCTCAGTTA.CAACATTTTC	C	A	40	PASS	NA	GT	NO	0	0	0	0	0	0	0	0	0	0	0	0	0	0	0	0	0	0	0	0	0	0	0	0	0	0	0	0	0	0	0	0	0	0	0	0	0
AE017334.2	1254326				ATATTTTGAA.TCTTTACGTT	T	C	40	PASS	NA	GT	NO	1	1	1	1	0	0	0	0	0	0	0	0	0	0	0	0	1	1	1	1	1	1	1	1	1	1	1	1	1	1	1	1	1	1	0	0	1
AE017334.2	1254577				TACCTAATTT.ATCCTAAGTG	A	G	40	PASS	NA	GT	NO	0	0	0	0	0	0	0	0	0	0	0	0	0	0	0	0	0	0	0	0	0	0	0	0	0	0	0	0	0	0	0	0	0	0	0	0	0
AE017334.2	1254600				AAAAGGAAAG.AAATAAGAGA	A	G	40	PASS	NA	GT	NO	0	0	0	0	0	0	0	1	0	0	0	0	0	0	0	0	0	0	0	0	0	0	0	0	0	0	0	0	0	0	0	0	0	0	0	0	0
AE017334.2	1255111				GTTATAAATA.CCAGCAGAAC	C	G	40	PASS	NA	GT	NO	0	0	0	0	0	0	0	0	0	0	0	0	0	0	0	0	0	0	0	0	0	0	0	0	0	0	0	0	0	0	0	0	0	0	0	0	0
AE017334.2	1255124				GCAGAACCAC.AGCAGCGATC	A	G	40	PASS	NA	GT	NO	0	0	0	0	0	0	0	0	0	0	0	0	0	0	0	0	0	0	0	0	0	0	0	0	0	0	0	0	0	0	0	0	0	0	0	0	0
AE017334.2	1255632				CTGTGAAGAA.TGCAACTTGT	T	C	40	PASS	NA	GT	NO	1	1	1	1	0	0	0	0	0	0	0	0	0	0	0	0	1	1	0	0	0	0	0	0	0	0	0	0	0	0	0	0	0	0	0	0	0
AE017334.2	1258931				GGAAAGGGAA.ATTTCACACT	A	G	40	PASS	NA	GT	NO	0	0	0	0	0	0	0	0	0	0	0	0	0	0	0	0	0	0	0	0	0	0	0	0	0	0	0	0	0	0	0	0	0	0	0	0	0
AE017334.2	1258974				TACAATTATA.ACGAAATCAT	A	G	40	PASS	NA	GT	NO	0	0	0	0	0	0	0	0	0	0	0	0	0	0	0	0	0	0	0	0	0	0	0	0	0	0	0	0	0	0	0	0	0	0	0	0	0
AE017334.2	1259325	GBAA_RS06695	CDS	YncE family protein	TGTAAATGTA.ATCGTATCTG	A	G	40	PASS	NA	GT	NO	0	0	0	0	0	0	0	0	0	0	0	0	0	0	0	0	0	0	0	0	0	0	0	0	0	0	0	0	0	0	0	0	0	0	0	0	0
AE017334.2	1259436	GBAA_RS06695	CDS	YncE family protein	AGGAAAAGGA.CCGATAACGA	C	T	40	PASS	NA	GT	NO	0	0	0	0	0	0	0	0	0	0	0	0	0	0	0	0	0	0	0	0	0	0	0	0	0	0	0	0	0	0	0	0	0	0	0	0	0
AE017334.2	1260100	GBAA_RS06700	CDS	response regulator transcription factor	AAAAAAATTA.GAAACGGACC	G	A	40	PASS	NA	GT	NO	0	0	0	0	0	0	0	0	0	0	0	0	0	0	0	0	0	0	0	0	0	0	0	0	0	0	0	0	0	0	0	0	0	0	0	0	0
AE017334.2	1260589	GBAA_RS06700	CDS	response regulator transcription factor	GCTTGGAGAA.GGTGGAAACT	G	A	40	PASS	NA	GT	NO	0	0	0	0	0	0	0	0	0	0	0	0	0	0	0	0	0	0	0	0	0	0	0	0	0	0	0	0	0	0	0	0	0	0	0	0	0
AE017334.2	1260604	GBAA_RS06700	CDS	response regulator transcription factor	AAACTACATT.CAAACTGTTT	C	T	40	PASS	NA	GT	NO	0	0	0	0	0	0	0	0	0	0	0	0	0	0	0	0	0	0	0	0	0	0	0	0	0	0	0	0	0	0	0	0	0	0	0	0	0
AE017334.2	1260941	GBAA_RS06705	CDS	HAMP domain-containing protein	CACCATCATT.CTCTTATAAG	C	T	40	PASS	NA	GT	NO	0	0	0	0	0	0	0	0	0	0	0	0	0	0	0	0	0	0	0	0	0	0	0	0	0	0	0	0	0	0	0	0	0	0	0	0	0
AE017334.2	1261317	GBAA_RS06705	CDS	HAMP domain-containing protein	TAGGAAAAGC.ATTTAATAAA	A	G	40	PASS	NA	GT	NO	0	0	0	0	0	0	0	0	0	0	0	0	0	0	0	0	0	0	0	0	0	0	0	0	0	0	0	0	0	0	0	0	0	0	0	0	0
AE017334.2	1261802	GBAA_RS06705	CDS	HAMP domain-containing protein	GATGATTACT.GTGAATTGAG	G	A	40	PASS	NA	GT	NO	0	0	0	0	0	0	0	1	0	0	0	0	0	0	0	0	0	0	0	0	0	0	0	0	0	0	0	0	0	0	0	0	0	0	0	0	0
AE017334.2	1262055				AATTTTTAGA.GCATGCTCTT	G	A	40	PASS	NA	GT	NO	0	0	0	0	0	0	0	0	0	0	0	0	0	0	0	0	0	0	0	0	0	0	0	0	0	0	0	0	0	0	0	0	0	0	0	0	0
AE017334.2	1263057				CATGGTTGAG.CCTACTCTTC	C	T	40	PASS	NA	GT	NO	0	0	0	0	0	0	0	0	0	0	0	0	0	0	0	0	0	0	0	0	0	0	0	0	0	0	0	0	0	0	0	0	0	0	0	0	0
AE017334.2	1263163	GBAA_RS06715	CDS	(Fe-S)-binding protein	CTTGTTTAGT.CGATATGTTT	C	T	40	PASS	NA	GT	NO	0	0	0	0	0	0	0	0	0	0	0	0	0	0	0	0	0	0	0	0	0	0	0	0	0	0	0	0	0	0	0	0	0	0	0	0	0
AE017334.2	1263505	GBAA_RS06715	CDS	(Fe-S)-binding protein	ATGTTGGTGC.AAGTTTACCA	A	G	40	PASS	NA	GT	NO	1	1	1	1	0	0	0	0	0	0	0	0	0	0	0	0	1	1	0	0	0	0	0	0	0	0	0	0	0	0	0	0	0	0	0	0	0
AE017334.2	1263657	GBAA_RS06715	CDS	(Fe-S)-binding protein	TTTGGGGGAA.CGTTTTCAGT	C	T	40	PASS	NA	GT	NO	0	0	0	0	0	0	0	1	0	0	0	0	0	0	0	0	0	0	0	0	0	0	0	0	0	0	0	0	0	0	0	0	0	0	0	0	0
AE017334.2	1264847	GBAA_RS06720	CDS	iron-sulfur cluster-binding protein	ATCGCCATGT.TGGTGGACAT	T	C	40	PASS	NA	GT	NO	0	0	0	0	0	0	0	0	0	0	0	0	0	0	0	0	0	0	0	0	0	0	0	0	0	0	0	0	0	0	0	0	0	0	0	0	0
AE017334.2	1265310	GBAA_RS06725	CDS	lactate utilization protein C	ATTCAAAACC.GTGACTCCTT	G	A	40	PASS	NA	GT	NO	0	0	0	0	0	0	0	0	0	0	0	0	0	0	0	0	0	0	0	0	0	0	0	0	0	0	0	0	0	0	0	0	0	0	0	0	0
AE017334.2	1266103				TGGAAAGGAG.AGGAAGGGAT	A	G	40	PASS	NA	GT	NO	0	0	0	0	0	0	0	0	0	0	0	0	0	0	0	0	0	0	0	0	0	0	0	0	0	0	0	0	0	0	0	0	0	0	0	1	0
AE017334.2	1266452	GBAA_RS06730	CDS	prepilin peptidase	TTTCAGTTAC.AGATTACATA	A	G	40	PASS	NA	GT	NO	0	0	0	0	0	0	0	0	0	0	0	0	0	0	0	0	0	0	0	0	0	0	0	0	0	0	0	0	0	0	0	0	0	0	0	0	0
AE017334.2	1266879	GBAA_RS06735	CDS	hypothetical protein	CAAAGAAGTT.GTCCGTACGG	G	A	40	PASS	NA	GT	NO	0	0	0	0	0	0	0	0	0	0	0	0	0	0	0	0	0	0	0	0	0	0	0	0	0	0	0	0	0	0	0	0	0	0	0	0	0
AE017334.2	1267791				TTCCAGTAAA.CAATTCAGCA	C	T	40	PASS	NA	GT	NO	0	0	0	0	0	0	0	0	0	0	0	0	0	0	0	0	0	0	0	0	0	0	0	0	0	0	0	0	0	0	0	0	0	0	0	0	0
AE017334.2	1268060				CTTTAGTACA.TCATCTATAA	T	C	40	PASS	NA	GT	NO	0	1	1	0	0	0	0	0	0	0	0	0	0	0	0	0	0	0	0	0	0	0	0	0	0	0	0	0	0	0	0	0	0	0	0	0	0
AE017334.2	1268232				AAAGAAAAAG.CGCTGTAATT	C	G	40	PASS	NA	GT	NO	0	0	0	0	0	0	0	0	0	0	0	0	0	0	0	0	0	0	0	0	0	0	0	0	0	0	0	0	0	0	0	0	0	0	0	0	1
AE017334.2	1268588				CAATTGTACC.TAATCCTGTT	T	C	40	PASS	NA	GT	NO	1	1	1	1	0	0	0	0	0	0	0	0	0	0	0	0	1	1	0	0	0	0	0	0	0	0	0	0	0	0	0	0	0	0	0	0	0
AE017334.2	1269106				TTCCCCATAC.TCCTGCCTAT	T	A	40	PASS	NA	GT	NO	0	0	0	0	0	0	0	0	0	0	0	0	0	0	0	0	0	0	0	0	0	0	0	0	0	0	0	0	0	0	0	0	0	0	0	0	0
AE017334.2	1269296				ATATGCTATT.GTACTCTCAT	G	A	40	PASS	NA	GT	NO	0	0	0	0	0	0	0	0	0	0	0	0	0	0	0	0	0	0	0	0	0	0	0	0	0	0	0	0	0	0	0	0	0	0	0	0	0
AE017334.2	1270013				TAAAATTTTT.CTTTTTCTTT	C	T	40	PASS	NA	GT	NO	0	0	0	0	0	0	0	0	0	0	0	0	0	0	0	0	0	0	0	0	0	0	0	0	0	0	0	0	0	0	0	0	0	0	0	0	1
AE017334.2	1270555				GTAGCAATTG.GCAACTTTAA	G	T	40	PASS	NA	GT	NO	0	0	0	0	0	0	0	0	0	0	0	0	0	0	0	0	0	0	0	0	0	0	0	0	0	0	0	0	0	0	0	0	0	0	0	0	0
AE017334.2	1271875				GCATATGAGC.AGAAAGTTCC	A	G	40	PASS	NA	GT	NO	0	0	0	0	0	0	0	0	0	0	0	0	0	0	0	0	0	0	0	0	0	0	0	0	0	0	0	0	0	0	0	0	0	0	0	0	0
AE017334.2	1272389				TAAAGAATAA.ATTCTTTTGG	A	T	40	PASS	NA	GT	NO	0	0	0	0	0	0	0	0	0	0	0	0	0	0	0	0	0	0	0	0	0	0	0	0	0	0	0	0	0	0	0	0	0	0	0	0	0
AE017334.2	1272702				GGAATTTTTT.GCTTATAAGT	G	T	40	PASS	NA	GT	NO	0	0	0	0	0	0	0	0	0	0	0	0	0	0	0	0	0	0	0	0	0	0	0	0	0	0	0	0	0	0	0	0	0	0	0	0	0
AE017334.2	1274133	GBAA_RS06780	CDS	acetoacetyl-CoA reductase	AAAACGTTTT.GGTCAAGCAG	G	A	40	PASS	NA	GT	NO	0	0	0	0	0	0	0	0	0	0	0	0	0	0	0	0	0	0	0	0	0	0	0	0	0	0	0	0	0	0	0	0	0	0	0	0	0
AE017334.2	1275037	GBAA_RS06785	CDS	class III poly(R)-hydroxyalkanoic acid synthase subunit PhaC	AGAGAATGAG.CGTTTCGTTG	C	T	40	PASS	NA	GT	YES	1	1	1	1	0	0	0	0	0	0	0	0	0	0	0	0	0	0	0	0	0	0	0	0	0	0	0	0	0	0	0	0	0	0	0	0	0
AE017334.2	1275051	GBAA_RS06785	CDS	class III poly(R)-hydroxyalkanoic acid synthase subunit PhaC	TCGTTGAAAG.CTGGAGGTTA	C	T	40	PASS	NA	GT	NO	0	0	0	0	0	0	0	0	0	0	0	0	0	0	0	0	0	0	0	0	0	0	0	0	0	0	0	0	0	0	0	0	0	0	0	1	0
AE017334.2	1275883	GBAA_RS06790	CDS	FAD-binding oxidoreductase	TTATATTATG.CAAGTAAAAG	C	T	40	PASS	NA	GT	NO	0	0	0	0	0	0	0	0	0	0	0	0	0	0	0	0	0	0	0	0	0	0	0	0	0	0	0	0	0	0	0	0	0	0	0	0	0
AE017334.2	1275945	GBAA_RS06790	CDS	FAD-binding oxidoreductase	GAAATATGGA.CTTCCTGTTG	C	T	40	PASS	NA	GT	NO	1	1	1	1	0	0	0	0	0	0	0	0	0	0	0	0	1	1	0	0	0	0	0	0	0	0	0	0	0	0	0	0	0	0	0	0	0
AE017334.2	1276184	GBAA_RS06790	CDS	FAD-binding oxidoreductase	TTGTAGCAAA.GAATATTATT	G	T	40	PASS	NA	GT	NO	1	1	1	1	0	0	0	0	0	0	0	0	0	0	0	0	1	1	0	0	0	0	0	0	0	0	0	0	0	0	0	0	0	0	0	0	0
AE017334.2	1276213	GBAA_RS06790	CDS	FAD-binding oxidoreductase	GGCTATGAAG.CGCTTTTTGG	C	G	40	PASS	NA	GT	NO	0	0	0	0	0	0	0	0	0	0	0	0	0	0	0	0	0	0	0	0	0	0	0	0	0	0	0	0	0	0	0	0	0	0	0	0	0
AE017334.2	1276454	GBAA_RS06790	CDS	FAD-binding oxidoreductase	TTATTAACAT.TGTAAGAGAG	T	C	40	PASS	NA	GT	NO	0	0	0	0	0	0	0	0	0	0	0	0	0	0	0	0	0	0	0	0	0	0	0	0	0	0	0	0	0	0	0	0	0	0	0	0	0
AE017334.2	1276778	GBAA_RS06795	CDS	TrkH family potassium uptake protein	TTTATTTTAT.TTATTAGCAG	T	G	40	PASS	NA	GT	NO	0	0	0	0	0	0	0	0	0	0	0	0	0	0	0	0	0	0	0	0	0	0	0	0	0	0	0	0	0	0	0	0	0	0	0	0	0
AE017334.2	1276881	GBAA_RS06795	CDS	TrkH family potassium uptake protein	TCGGTTAGTG.TGGTAAGTGT	T	C	40	PASS	NA	GT	NO	1	1	1	1	0	0	0	0	0	0	0	0	0	0	0	0	1	1	0	0	0	0	0	0	0	0	0	0	0	0	0	0	0	0	0	0	0
AE017334.2	1277528	GBAA_RS06795	CDS	TrkH family potassium uptake protein	TGTATTTTAT.ACATTATTCC	A	G	40	PASS	NA	GT	NO	0	0	0	0	0	0	0	0	0	0	0	0	0	0	0	0	0	0	0	0	0	0	0	0	0	0	0	0	1	0	0	0	0	0	0	0	0
AE017334.2	1278130				ATTGCGGATG.CATAAAAGCT	C	A	40	PASS	NA	GT	NO	0	0	0	0	0	0	0	0	0	0	0	0	0	0	0	0	0	0	0	0	0	0	0	0	0	0	0	0	0	0	0	0	0	0	0	0	0
AE017334.2	1278278				GTGAAGCGGA.TTGTTCTCGG	T	C	40	PASS	NA	GT	NO	0	0	0	0	0	0	0	0	0	0	0	0	0	0	0	0	0	0	0	0	0	0	0	0	0	0	0	0	0	0	0	0	0	0	0	0	0
AE017334.2	1279608	GBAA_RS06810	CDS	putative 2-aminoethylphosphonate ABC transporter substrate-binding protein	CATGATAATA.TGGCAACTTA	T	C	40	PASS	NA	GT	NO	0	0	0	0	0	0	0	0	0	0	0	0	0	0	0	0	0	0	0	0	0	0	0	0	0	0	0	0	0	0	0	0	0	0	0	0	0
AE017334.2	1279692	GBAA_RS06810	CDS	putative 2-aminoethylphosphonate ABC transporter substrate-binding protein	ATGGTTTATA.GTGCTTTGAA	G	A	40	PASS	NA	GT	NO	0	0	0	0	0	0	0	0	0	0	0	0	0	0	0	0	0	0	0	0	0	0	0	0	0	0	0	0	0	0	0	0	0	0	0	0	0
AE017334.2	1279974	GBAA_RS06810	CDS	putative 2-aminoethylphosphonate ABC transporter substrate-binding protein	AAGTGGGCAG.CAGAAAATCG	C	T	40	PASS	NA	GT	NO	0	0	0	0	0	0	0	0	0	0	0	0	0	0	0	0	0	0	0	0	0	0	0	0	0	0	0	0	0	1	0	0	0	0	0	0	0
AE017334.2	1281795	GBAA_RS06820	CDS	putative 2-aminoethylphosphonate ABC transporter permease subunit	TGTTGGTGGG.CAATATAATG	C	T	40	PASS	NA	GT	NO	0	0	0	0	0	0	0	0	0	0	0	0	0	0	0	0	0	0	0	0	0	0	0	0	0	0	0	0	0	0	0	0	0	0	0	0	0
AE017334.2	1282022	GBAA_RS06820	CDS	putative 2-aminoethylphosphonate ABC transporter permease subunit	ATTGTAGTGT.AATTACACTT	A	C	40	PASS	NA	GT	NO	0	0	0	0	0	0	0	0	0	0	0	0	0	0	0	0	0	0	0	0	0	0	0	0	0	0	0	0	0	0	0	0	0	0	0	0	0
AE017334.2	1282153	GBAA_RS06820	CDS	putative 2-aminoethylphosphonate ABC transporter permease subunit	GGACTTGAAG.CATTTAAAAA	C	T	40	PASS	NA	GT	NO	0	0	0	0	0	0	0	0	0	0	0	0	0	0	0	0	0	0	0	0	0	0	0	0	0	0	0	0	0	0	0	0	0	0	0	0	0
AE017334.2	1282623	GBAA_RS06820	CDS	putative 2-aminoethylphosphonate ABC transporter permease subunit	GATGGTAACT.GTGTCAGCGG	G	A	40	PASS	NA	GT	NO	0	0	0	0	0	0	0	0	0	0	0	0	0	0	0	0	0	0	0	0	0	0	0	0	0	0	0	0	0	0	0	0	0	0	0	0	0
AE017334.2	1283366	GBAA_RS06825	CDS	phosphonoacetaldehyde hydrolase	GTGTATATCC.CATGAATCAT	C	G	40	PASS	NA	GT	NO	0	0	0	0	0	0	0	0	0	0	0	0	0	0	0	0	0	0	0	0	0	0	0	0	0	0	0	0	0	0	0	0	0	0	0	0	0
AE017334.2	1283535	GBAA_RS06825	CDS	phosphonoacetaldehyde hydrolase	AGAAGTAGTT.CGCAATCGTT	C	T	40	PASS	NA	GT	NO	0	0	0	0	0	0	0	0	0	0	0	0	0	0	0	0	0	0	0	0	0	0	0	0	0	0	0	0	0	0	0	0	0	0	0	0	0
AE017334.2	1284818	GBAA_RS06835	CDS	saccharopine dehydrogenase	AGTCCAATTT.TCATCTTTTG	T	G	40	PASS	NA	GT	NO	1	1	1	1	0	0	0	0	0	0	0	0	0	0	0	0	1	1	0	0	0	0	0	0	0	0	0	0	0	0	0	0	0	0	0	0	0
AE017334.2	1284863	GBAA_RS06835	CDS	saccharopine dehydrogenase	TGAAGAAGAG.GGCCTTAAAA	G	A	40	PASS	NA	GT	NO	0	0	0	0	0	0	0	0	0	0	0	0	0	0	0	0	0	0	0	0	0	0	0	0	0	0	0	0	0	0	0	0	0	0	0	0	0
AE017334.2	1285586	GBAA_RS06835	CDS	saccharopine dehydrogenase	GTATTTATTG.CAATCGAAAG	C	T	40	PASS	NA	GT	NO	0	0	0	0	0	0	0	0	0	0	0	0	0	0	0	0	0	0	0	0	0	0	0	0	0	0	0	0	0	0	0	0	0	0	0	0	0
AE017334.2	1286091	GBAA_RS06840	CDS	DeoR/GlpR transcriptional regulator	GACGATTCGC.CGTTATTTAG	C	T	40	PASS	NA	GT	NO	0	0	0	0	0	0	0	0	0	0	0	0	0	0	0	0	0	0	0	0	0	0	0	0	0	0	0	0	0	0	0	0	0	0	0	0	0
AE017334.2	1287048				ATAAAGGGCC.TTTTTATTTT	T	C	40	PASS	NA	GT	NO	0	0	0	0	0	0	0	0	0	0	0	0	0	0	0	0	0	0	0	0	0	0	0	0	0	0	0	0	0	0	0	0	0	0	0	0	0
AE017334.2	1287097				TATTCTCATT.GACAATGATA	G	A	40	PASS	NA	GT	NO	0	0	0	0	0	0	0	0	0	0	0	0	0	0	0	0	0	0	0	0	0	0	0	0	0	0	0	0	0	0	1	0	0	0	0	0	0
AE017334.2	1289267	GBAA_RS06850	CDS	NEAT domain-containing leucine-rich repeat protein	TGTCTGTAGT.ATTATATAAA	A	T	40	PASS	NA	GT	NO	0	0	0	0	0	0	0	0	0	0	0	0	0	0	0	0	0	0	0	0	0	0	0	0	0	0	0	0	0	0	0	0	0	0	0	0	0
AE017334.2	1289556				AATATACAGG.AGTATAGACA	A	G	40	PASS	NA	GT	NO	0	0	0	0	0	0	0	0	0	0	0	0	0	0	0	0	0	0	0	0	0	0	0	0	0	0	0	0	0	0	0	0	0	0	0	0	0
AE017334.2	1289636				GTGATAATTC.AATTAAATTT	A	G	40	PASS	NA	GT	NO	0	0	0	0	0	0	0	0	0	0	0	0	0	0	0	0	0	0	0	0	0	0	0	0	0	0	0	0	0	0	0	0	0	0	0	0	0
AE017334.2	1290377				TACAAGTCAA.TAAACAAATG	T	C	40	PASS	NA	GT	NO	0	0	0	0	0	0	0	0	0	0	0	0	0	0	0	0	0	0	0	0	0	0	0	0	0	0	0	0	0	0	0	0	0	0	0	0	0
AE017334.2	1291181				TCGAAACAGG.AGGTGGAGAT	A	T	40	PASS	NA	GT	NO	0	0	0	0	0	0	0	0	0	0	0	0	0	0	0	0	0	0	0	0	0	0	0	0	0	0	0	0	0	0	0	0	0	0	0	0	1
AE017334.2	1291345				AGTAATTGGG.CTTGTTTTGA	C	A	40	PASS	NA	GT	NO	0	0	0	0	0	0	0	0	0	0	0	0	0	0	0	0	0	0	0	0	0	0	0	0	0	0	0	0	0	0	0	0	0	0	0	0	0
AE017334.2	1291741				TCTTCCTTTG.TGGAAGGAAG	T	C	40	PASS	NA	GT	NO	1	1	1	1	0	0	0	0	0	0	0	0	0	0	0	0	1	1	0	0	0	0	0	0	0	0	0	0	0	0	0	0	0	0	0	0	0
AE017334.2	1291873				TTTGCTTGAA.CAGGAAACAA	C	T	40	PASS	NA	GT	NO	0	0	0	0	0	0	0	0	0	0	0	0	0	0	0	0	0	0	0	0	0	0	0	0	0	0	0	0	0	0	0	0	0	0	0	0	0
AE017334.2	1292612				TGGAATTTCG.GCATGAACTG	G	A	40	PASS	NA	GT	NO	0	0	0	0	0	0	0	0	0	0	0	0	0	0	0	0	0	0	0	0	0	0	0	0	0	0	0	0	0	0	0	0	0	0	0	0	0
AE017334.2	1292716				CTGTTCCAGT.ATCTTTATTA	A	T	40	PASS	NA	GT	NO	0	0	0	0	0	0	0	0	0	0	0	0	0	0	0	0	0	0	0	0	0	0	0	0	0	0	0	0	0	0	0	0	0	0	0	0	0
AE017334.2	1292925				CGGATATGAA.CAGGGTGGTC	C	T	40	PASS	NA	GT	NO	0	0	0	0	0	0	0	0	0	0	0	0	0	0	0	0	0	0	0	0	0	0	0	0	0	0	0	0	0	0	0	0	0	0	0	0	0
AE017334.2	1293301				ACATATATTG.AGCGAGTAAA	A	G	40	PASS	NA	GT	NO	0	0	0	0	0	0	0	0	0	0	0	0	0	0	0	0	0	0	0	0	0	0	0	0	0	0	0	0	0	0	0	0	0	0	0	0	0
AE017334.2	1293601				AGAGCTCCTT.CTGTTTATTG	C	T	40	PASS	NA	GT	NO	0	0	0	0	0	0	0	0	1	0	0	1	0	0	0	0	0	0	0	0	0	0	0	0	0	0	0	0	0	0	0	0	0	0	0	0	0
AE017334.2	1293782				TTCTGGTGTA.GTGTAATATA	G	T	40	PASS	NA	GT	NO	0	0	0	0	0	0	0	0	0	0	0	0	0	0	0	0	0	0	0	0	0	0	0	0	0	0	0	0	0	0	0	0	0	0	0	0	0
AE017334.2	1295407	GBAA_RS06885	CDS	M3 family oligoendopeptidase	GAACGTAAAG.CAGCAAGTGA	C	T	40	PASS	NA	GT	NO	0	0	0	0	0	0	0	0	0	0	1	0	1	0	0	0	0	0	0	0	0	0	0	0	0	0	0	0	0	0	0	0	0	0	0	0	0
AE017334.2	1296700				ACCAACAAAA.GGGGGGAAAG	G	A	40	PASS	NA	GT	NO	1	1	1	1	0	0	0	0	0	0	0	0	0	0	0	0	1	1	0	0	0	0	0	0	0	0	0	0	0	0	0	0	0	0	0	0	1
AE017334.2	1297094	GBAA_RS06890	CDS	DinB family protein	CGCTTCATAG.CGTTATAGAT	C	T	40	PASS	NA	GT	NO	0	0	0	0	0	0	0	0	0	0	0	0	0	0	0	0	0	0	0	0	0	0	0	0	0	0	0	0	0	0	0	0	0	0	0	0	0
AE017334.2	1297491				CGTTTTTTGT.ATGAGTGGAA	A	G	40	PASS	NA	GT	NO	0	0	0	0	0	0	0	0	0	0	0	0	0	0	0	0	0	0	0	0	0	0	0	0	0	0	0	0	0	0	0	0	0	0	0	0	1
AE017334.2	1297603				CCAAGGCCAG.TACCTTTTTC	T	C	40	PASS	NA	GT	NO	0	0	0	0	0	0	0	0	0	0	0	0	0	0	0	0	0	0	0	0	0	0	0	0	0	0	0	0	0	0	0	0	0	0	0	0	0
AE017334.2	1297767				GCAGTTTTTT.AAAATATTTA	A	T	40	PASS	NA	GT	NO	0	0	0	0	0	0	0	0	0	0	0	0	0	0	0	0	0	0	0	0	0	0	0	0	0	0	0	0	0	0	0	0	0	0	0	0	0
AE017334.2	1298240				ATAACTCATA.CACAATAATA	C	A	40	PASS	NA	GT	NO	0	0	0	0	0	0	0	0	0	0	0	0	0	0	0	0	0	0	0	0	0	0	0	0	0	0	0	0	0	0	0	0	0	0	0	0	0
AE017334.2	1298596				CATAGTATAG.TAACGAGGCA	T	C	40	PASS	NA	GT	NO	1	1	1	1	0	0	0	0	0	0	0	0	0	0	0	0	1	1	0	0	0	0	0	0	0	0	0	0	0	0	0	0	0	0	0	0	0
AE017334.2	1298650				GGAGAACGTT.TCCCTTTTTG	T	C	40	PASS	NA	GT	NO	0	0	0	0	0	0	0	0	0	0	0	0	0	0	0	0	0	0	0	0	0	0	0	0	0	0	0	0	0	0	0	0	0	0	0	0	0
AE017334.2	1301164	GBAA_RS06920	CDS	NADPH-dependent 7-cyano-7-deazaguanine reductase QueF	ATCTCTAAAG.CTATATTTAT	C	T	40	PASS	NA	GT	NO	1	1	1	1	0	0	0	0	0	0	0	0	0	0	0	0	1	1	0	0	0	0	0	0	0	0	0	0	0	0	0	0	0	0	0	0	0
AE017334.2	1301277	GBAA_RS06920	CDS	NADPH-dependent 7-cyano-7-deazaguanine reductase QueF	TATGGGGGAA.ATTCACACCA	A	T	40	PASS	NA	GT	NO	0	0	0	0	0	0	0	0	0	0	0	0	0	0	0	0	0	0	0	0	0	0	0	0	0	0	0	0	0	0	0	0	0	0	0	0	0
AE017334.2	1301583				GTTTTGATTT.TCTTTTTGAA	T	A	40	PASS	NA	GT	NO	1	1	1	1	0	0	0	0	0	0	0	0	0	0	0	0	1	1	0	0	0	0	0	0	0	0	0	0	0	0	0	0	0	0	0	0	0
AE017334.2	1302226	GBAA_RS06935	CDS	hypothetical protein	CATCCTTTCA.TGAATGGATG	T	A	40	PASS	NA	GT	NO	0	0	0	0	0	0	0	0	0	0	0	0	0	0	0	0	0	0	0	0	0	0	0	0	0	0	0	0	0	0	0	0	0	0	0	0	0
AE017334.2	1303010				TCCTTTTCCG.CCATATACAC	C	T	40	PASS	NA	GT	NO	0	0	0	0	0	0	0	0	0	0	0	0	0	0	0	0	0	0	0	0	0	0	0	0	0	0	0	0	0	0	0	0	0	0	0	0	0
AE017334.2	1303210				AACAGTTTTC.GTAGCTTAGT	G	A	40	PASS	NA	GT	NO	1	1	1	1	0	0	0	0	1	0	0	1	0	0	0	0	1	1	1	1	1	1	1	1	1	1	1	1	1	1	1	1	1	1	1	1	1
AE017334.2	1303242				TTTGAGAACC.ATGTTTCAAG	A	G	40	PASS	NA	GT	NO	0	0	0	0	0	0	0	0	0	0	0	0	0	0	0	0	0	0	0	0	0	0	0	0	0	0	0	0	0	0	0	0	0	0	0	0	0
AE017334.2	1303269				AATACTTCTG.TCTCAACTGT	T	C	40	PASS	NA	GT	NO	0	0	0	0	0	0	0	0	0	0	0	0	0	0	0	0	0	0	0	0	0	0	0	0	0	0	0	0	0	0	0	0	0	0	0	0	0
AE017334.2	1303341				GCTACCAGTT.TCGCATCTGT	T	C	40	PASS	NA	GT	NO	0	0	0	0	0	0	0	0	0	0	0	0	0	0	0	0	0	0	0	0	0	0	0	0	0	0	0	0	0	0	0	0	0	0	0	0	0
AE017334.2	1303540				AAATGAAGGT.ATAGCATCTG	A	G	40	PASS	NA	GT	NO	0	0	0	0	0	0	0	0	0	0	0	0	0	0	0	0	0	0	0	0	0	0	0	0	0	0	0	0	0	0	0	0	0	0	0	0	0
AE017334.2	1303964	GBAA_RS06950	CDS	hypothetical protein	AATGCTTCAG.AAAATAAAAA	A	G	40	PASS	NA	GT	NO	0	0	0	0	0	0	0	0	0	0	0	0	0	0	0	0	0	0	0	0	0	0	0	0	0	0	0	0	0	0	0	0	0	0	0	0	0
AE017334.2	1304029	GBAA_RS06950	CDS	hypothetical protein	AACATACGTA.TCAGTACATA	T	C	40	PASS	NA	GT	NO	0	0	0	0	0	0	0	0	0	0	0	0	0	0	0	0	0	0	0	0	0	0	0	0	0	0	0	0	0	0	0	0	0	0	0	0	0
AE017334.2	1304937	GBAA_RS06960	CDS	class Ib ribonucleoside-diphosphate reductase assembly flavoprotein NrdI	TATCAGGAAC.AAATAACGAT	A	G	40	PASS	NA	GT	NO	0	0	0	0	0	0	0	0	0	0	0	0	0	0	0	0	0	0	0	0	0	0	0	0	0	0	0	0	0	0	0	0	0	0	0	0	0
AE017334.2	1305409	GBAA_RS06965	CDS	ribonucleoside-diphosphate reductase subunit alpha	ACCAACCAGC.AACACCAACC	A	G	40	PASS	NA	GT	NO	1	1	1	1	0	0	0	0	0	0	0	0	0	0	0	0	1	1	0	0	0	0	0	0	0	0	0	0	0	0	0	0	0	0	0	0	0
AE017334.2	1305698	GBAA_RS06965	CDS	ribonucleoside-diphosphate reductase subunit alpha	TGCTGGCGCA.GTATACTTGA	G	T	40	PASS	NA	GT	NO	0	0	0	0	0	0	0	0	0	0	0	0	0	0	0	0	0	0	0	0	0	0	0	0	0	0	0	0	0	0	0	0	0	0	0	0	0
AE017334.2	1306861	GBAA_RS06975	CDS	ribonucleoside-diphosphate reductase subunit alpha	AAAATAAATG.CCGATGAGAA	C	T	40	PASS	NA	GT	NO	0	0	0	0	0	0	0	0	0	0	0	0	0	0	0	0	0	0	0	0	0	0	0	0	0	0	0	0	0	0	0	0	0	0	0	0	0
AE017334.2	1307271	GBAA_RS06975	CDS	ribonucleoside-diphosphate reductase subunit alpha	TGACATTATT.CGTCGTGATA	C	T	40	PASS	NA	GT	NO	0	0	0	0	0	0	0	0	0	0	0	0	0	0	0	0	0	0	0	0	0	0	0	0	0	0	0	0	0	0	0	0	0	0	0	0	0
AE017334.2	1307963	GBAA_RS06975	CDS	ribonucleoside-diphosphate reductase subunit alpha	ATATGAATCA.GTTTAAATTA	G	A	40	PASS	NA	GT	NO	0	0	0	0	0	0	0	0	0	0	0	0	0	0	0	0	0	0	0	0	0	0	0	0	0	0	0	0	0	0	0	0	0	0	0	0	0
AE017334.2	1308190				ATGATGAGCA.CGGTTTTCTG	C	G	40	PASS	NA	GT	NO	1	1	1	1	0	0	0	0	0	0	0	0	0	0	0	0	1	1	0	0	0	0	0	0	0	0	0	0	0	0	0	0	0	0	0	0	0
AE017334.2	1308315	nrdF	CDS	class 1b ribonucleoside-diphosphate reductase subunit beta	GTTTTGGAAG.CAAAACATCG	C	G	40	PASS	NA	GT	NO	0	0	0	0	0	0	0	0	0	0	0	0	0	0	0	0	0	0	0	0	0	0	0	0	0	0	0	0	0	0	0	0	0	0	0	0	1
AE017334.2	1308383	nrdF	CDS	class 1b ribonucleoside-diphosphate reductase subunit beta	CTTGGGTGCA.ATTATCAAAA	A	T	40	PASS	NA	GT	NO	0	0	0	0	0	0	0	0	0	0	0	0	0	0	0	0	0	0	0	0	0	0	0	0	0	0	0	0	0	0	0	0	0	0	0	0	0
AE017334.2	1309049	nrdF	CDS	class 1b ribonucleoside-diphosphate reductase subunit beta	CGAATAAAGG.ACTTATGAAC	A	G	40	PASS	NA	GT	NO	0	0	0	0	0	0	0	0	0	0	0	0	0	0	0	0	0	0	0	0	0	0	0	0	0	0	0	0	0	0	0	0	0	0	0	0	0
AE017334.2	1309171	nrdF	CDS	class 1b ribonucleoside-diphosphate reductase subunit beta	AATGGTTACG.TAAAAGCAAC	T	C	40	PASS	NA	GT	NO	0	0	0	0	0	0	0	0	0	0	0	0	0	0	0	0	0	0	0	0	0	0	0	0	0	0	0	0	0	0	0	0	0	0	0	0	0
AE017334.2	1310004	GBAA_RS06990	CDS	ABC transporter ATP-binding protein	GGAAGTATTA.CAATCGCTGG	C	T	40	PASS	NA	GT	NO	0	0	0	0	0	0	0	0	0	0	0	0	0	0	0	0	0	0	0	0	0	0	0	0	0	0	0	0	0	0	0	0	0	0	0	0	0
AE017334.2	1310924	GBAA_RS06995	CDS	hypothetical protein	ACGGAAAGTA.CAATTGAGCT	C	T	40	PASS	NA	GT	NO	0	0	0	0	0	0	0	0	0	0	0	0	0	0	0	0	0	0	0	0	0	0	0	0	0	0	0	0	0	0	0	0	0	0	0	0	0
AE017334.2	1312396	GBAA_RS07005	CDS	ABC transporter permease	GTTCAGAGAT.TGGTTTAATT	T	G	40	PASS	NA	GT	NO	0	0	0	0	0	0	0	0	0	0	0	0	0	0	0	0	0	0	0	0	0	0	0	0	0	0	0	0	0	0	0	0	0	0	0	0	0
AE017334.2	1313016				AAGAAATCCC.TGTTTGTAAA	T	C	40	PASS	NA	GT	NO	1	1	1	1	0	0	0	0	0	0	0	0	0	0	0	0	1	1	1	1	1	1	1	1	1	1	1	1	1	1	1	1	1	1	0	1	0
AE017334.2	1314283				AAATTATTGC.CGTTCTTTAC	C	T	40	PASS	NA	GT	NO	0	0	0	0	0	0	0	0	0	0	0	0	0	0	0	0	0	0	0	0	0	0	0	0	0	0	0	0	0	0	0	0	0	0	0	0	0
AE017334.2	1314455				CTCGAACTTT.ATGTATTTTA	A	G	40	PASS	NA	GT	NO	0	0	0	0	0	0	0	0	0	0	0	0	0	0	0	0	0	0	0	0	0	0	0	0	0	0	0	0	0	0	0	0	0	0	0	0	0
AE017334.2	1314468				TATTTTAATA.CATAATATAT	C	T	40	PASS	NA	GT	NO	0	0	0	0	0	0	0	0	0	0	0	0	0	0	0	0	0	0	0	0	0	0	0	0	0	0	0	0	0	0	0	0	0	0	0	0	0
AE017334.2	1314491				TTTTATTCTT.ATTGTAAGGG	A	G	40	PASS	NA	GT	NO	0	0	0	0	0	0	0	0	0	0	0	0	0	0	0	0	0	0	0	0	0	0	0	0	0	0	0	0	0	0	0	0	0	0	0	0	0
AE017334.2	1314546				CTTCTGGAAA.GATATGTTCG	G	A	40	PASS	NA	GT	NO	0	0	0	0	0	0	0	0	0	0	0	0	0	0	0	0	0	0	0	0	0	0	0	0	0	0	0	0	0	0	0	0	0	0	0	0	0
AE017334.2	1315235	GBAA_RS07025	CDS	hypothetical protein	GAACTCTTTC.AGCAGAGTTA	A	G	40	PASS	NA	GT	NO	0	0	0	0	0	0	0	0	0	0	0	0	0	0	0	0	0	0	0	0	0	0	0	0	0	0	0	0	0	0	0	0	0	0	0	0	0
AE017334.2	1315526	GBAA_RS07025	CDS	hypothetical protein	ATGAAGGAGG.AAAGGATGAA	A	G	40	PASS	NA	GT	NO	0	0	0	0	0	0	1	0	0	0	0	0	0	0	0	0	0	0	0	0	0	0	0	0	0	0	0	0	0	0	0	0	0	0	0	0	0
AE017334.2	1315791	GBAA_RS07030	CDS	cysteine hydrolase	TTCAGAAAAC.CGTTAACAGC	C	T	40	PASS	NA	GT	NO	0	0	0	0	0	0	0	0	0	0	0	0	0	0	0	0	0	0	0	0	0	0	0	0	0	0	0	0	0	0	0	0	0	0	0	0	0
AE017334.2	1318031	GBAA_RS07045	CDS	nitronate monooxygenase	TTTGCGTTTC.AAACGTTAGA	A	G	40	PASS	NA	GT	NO	1	1	1	1	0	0	0	0	0	0	0	0	0	0	0	0	1	1	0	0	0	0	0	0	0	0	0	0	0	0	0	0	0	0	0	0	0
AE017334.2	1318277	GBAA_RS07045	CDS	nitronate monooxygenase	ATTGTTGCAG.TAGGTGGTGT	T	C	40	PASS	NA	GT	NO	0	0	0	0	0	0	0	0	0	0	0	0	0	0	0	0	0	0	0	0	0	0	0	0	0	0	0	0	0	0	0	0	0	0	0	0	0
AE017334.2	1319219				AATGAAGGAT.CAAGTTTTTC	C	T	40	PASS	NA	GT	NO	0	0	0	0	0	0	0	0	0	0	0	0	0	0	0	0	0	0	0	0	0	0	0	0	0	0	0	0	0	0	0	0	0	0	0	0	1
AE017334.2	1319426				TTTGCAATTT.GCTTTTTCAT	G	A	40	PASS	NA	GT	NO	0	0	0	0	0	0	0	0	0	0	0	0	0	0	0	0	0	0	0	0	0	0	0	0	0	0	0	0	0	0	0	0	0	0	0	0	0
AE017334.2	1319965				GGAGTAGCCC.ACTCGTCACG	A	G	40	PASS	NA	GT	NO	0	0	0	0	0	0	0	0	0	0	0	0	0	0	0	0	0	0	0	0	0	0	0	0	0	0	0	0	0	0	0	0	0	0	0	0	0
AE017334.2	1321329				AATCCAGCTA.TGATAGTAGG	T	G	40	PASS	NA	GT	NO	0	0	0	0	0	0	0	0	0	0	0	0	0	0	0	0	0	0	1	1	1	1	1	1	1	1	1	1	0	0	0	0	0	0	0	0	0
AE017334.2	1322019				CTTCTGTTGG.ACCATACGTA	A	G	40	PASS	NA	GT	NO	0	0	0	0	0	0	0	0	0	0	0	0	0	0	0	0	0	0	0	0	0	0	0	0	0	0	0	0	0	0	0	0	0	0	0	0	0
AE017334.2	1322963				TGGAATCCAT.ACAACCAAAG	A	G	40	PASS	NA	GT	NO	0	0	0	0	0	0	0	0	0	0	0	0	0	0	0	0	0	0	0	0	0	0	0	0	0	0	0	0	0	0	0	0	0	0	0	0	0
AE017334.2	1323005				TAATAAACCG.TCTTTGCAAC	T	C	40	PASS	NA	GT	NO	0	0	0	0	0	0	0	0	0	0	0	0	0	0	0	0	0	0	0	0	0	0	0	0	0	0	0	0	0	0	0	0	0	0	0	0	0
AE017334.2	1323305				GGACTATAAG.AATACGAAAA	A	G	40	PASS	NA	GT	NO	0	0	0	0	0	0	0	0	0	0	0	0	0	0	0	0	0	0	0	0	0	0	0	0	0	0	0	0	0	0	0	0	0	0	0	0	0
AE017334.2	1323389				GAAAAGGAGG.AAATTATCAT	A	G	40	PASS	NA	GT	NO	0	0	0	0	0	0	0	0	0	0	0	0	0	0	0	0	0	0	0	0	0	0	0	0	0	0	0	0	0	0	0	0	0	0	0	0	0
AE017334.2	1324767				GAAATTGATA.ATTATTATCA	A	G	40	PASS	NA	GT	NO	0	0	0	0	0	0	0	0	0	0	0	0	0	0	0	0	0	0	0	0	0	0	0	0	0	0	0	0	0	0	0	0	0	0	0	0	0
AE017334.2	1325043	GBAA_RS07085	CDS	flavodoxin	CGTGATTCGT.GAAACAGAAA	G	A	40	PASS	NA	GT	NO	0	0	0	0	0	0	0	0	1	0	0	1	0	0	0	0	0	0	0	0	0	0	0	0	0	0	0	0	0	0	0	0	0	0	0	0	0
AE017334.2	1325279	GBAA_RS07085	CDS	flavodoxin	TTGACATTTT.AATAGAAAAG	A	T	40	PASS	NA	GT	NO	0	0	0	0	0	0	0	0	0	0	0	0	0	0	0	0	0	0	0	0	0	0	0	0	0	0	0	0	0	0	0	0	0	0	0	0	0
AE017334.2	1325770	GBAA_RS07090	CDS	hypothetical protein	AGTCAGACAC.TGCCGTTATT	T	C	40	PASS	NA	GT	NO	0	0	0	0	0	0	0	0	0	0	0	0	0	0	0	0	0	0	0	0	0	0	0	0	0	0	0	0	0	0	0	0	0	0	0	0	0
AE017334.2	1325808	GBAA_RS07090	CDS	hypothetical protein	AACATATATG.AAAGAGTTAG	A	G	40	PASS	NA	GT	NO	0	0	0	0	0	0	0	0	0	0	0	0	0	0	0	0	0	0	0	0	0	0	0	0	0	0	0	0	0	0	0	0	0	0	0	0	0
AE017334.2	1326257				AAGCTTTTCA.TCATTTACCG	T	G	40	PASS	NA	GT	NO	0	0	0	0	0	0	0	0	0	0	0	0	0	0	0	0	0	0	0	0	0	0	0	0	0	0	0	0	0	0	0	0	0	0	0	0	0
AE017334.2	1326461				ATAGGGAGAG.AATGTAATCT	A	G	40	PASS	NA	GT	NO	0	0	0	0	0	0	0	0	0	0	0	0	0	0	0	0	0	0	0	0	0	0	0	0	0	0	0	0	0	0	0	0	0	0	0	0	0
AE017334.2	1327123				AGAGGAACTT.CATCAGATTC	C	T	40	PASS	NA	GT	NO	0	0	0	0	0	0	0	0	0	0	0	0	0	0	0	0	0	0	0	0	0	0	0	0	0	0	0	0	0	0	0	0	0	0	0	0	0
AE017334.2	1327482	GBAA_RS07105	CDS	hypothetical protein	GTATTATGAA.GAAAAGAATA	G	A	40	PASS	NA	GT	NO	0	0	0	0	0	0	0	0	0	0	0	0	0	0	0	0	0	0	0	0	0	0	0	0	0	0	0	0	0	0	0	0	0	0	0	0	0
AE017334.2	1327564	GBAA_RS07105	CDS	hypothetical protein	TAGCTATAAA.CCAATTGATC	C	T	40	PASS	NA	GT	NO	0	0	0	0	0	0	0	0	0	0	0	0	0	0	0	0	0	0	0	0	0	0	0	0	0	0	0	0	0	0	0	0	0	0	0	0	0
AE017334.2	1327661	GBAA_RS07105	CDS	hypothetical protein	CATTTTGTGA.CCGAGCAACT	C	T	40	PASS	NA	GT	NO	0	0	0	0	0	0	0	0	0	0	0	0	0	0	0	0	0	0	0	0	0	0	0	0	0	0	0	0	0	0	0	0	0	0	0	0	0
AE017334.2	1328190				TTTCTTCATA.TAATAAATCA	T	C	40	PASS	NA	GT	NO	0	0	0	0	0	0	0	0	0	0	0	0	0	0	0	0	0	0	0	0	0	0	0	0	0	0	0	0	0	0	0	0	0	0	0	0	0
AE017334.2	1328359				TCGAATGATT.GCTTTTTTTC	G	A	40	PASS	NA	GT	NO	0	0	0	0	0	0	0	0	0	0	0	0	0	0	0	0	0	0	0	0	0	0	0	0	0	0	0	0	0	0	0	0	0	0	0	0	0
AE017334.2	1328869				AAATCCATAC.TGTTTTGCGT	T	G	40	PASS	NA	GT	NO	0	0	0	0	0	0	0	0	0	0	0	0	0	0	0	0	0	0	0	0	0	0	0	0	0	0	0	0	0	0	0	0	0	0	0	0	0
AE017334.2	1330383	GBAA_RS07125	CDS	bacitracin resistance undecaprenyl-diphosphatase	GTTGCTGAGA.AGTTTTCGAA	A	C	40	PASS	NA	GT	NO	0	0	0	0	0	0	0	0	0	0	0	0	0	0	0	0	0	0	0	0	0	0	0	0	0	0	0	0	0	0	0	0	0	0	0	0	0
AE017334.2	1332046				GTCTCAAAAT.TGAGAGCAAT	T	C	40	PASS	NA	GT	NO	0	0	0	0	0	0	0	0	0	0	0	0	0	0	0	0	0	0	0	0	0	0	0	0	0	0	0	0	0	0	0	0	0	0	0	0	0
AE017334.2	1332255	GBAA_RS07140	CDS	MarR family transcriptional regulator	TTACAGAAAA.ATTAATTAAT	A	T	40	PASS	NA	GT	NO	0	0	0	0	0	0	0	0	0	0	0	0	0	0	0	0	0	0	0	0	0	0	0	0	0	0	0	0	0	0	0	0	0	0	0	0	0
AE017334.2	1332397	GBAA_RS07140	CDS	MarR family transcriptional regulator	AAGATTTTCT.ACGCTTTCAG	A	G	40	PASS	NA	GT	NO	0	1	1	0	0	0	0	0	0	0	0	0	0	0	0	0	0	0	0	0	0	0	0	0	0	0	0	0	0	0	0	0	0	0	0	0	0
AE017334.2	1332472				AAGTAAGAAA.ACGCTTACGT	A	G	40	PASS	NA	GT	NO	0	0	0	0	0	0	0	0	0	0	0	0	0	0	0	0	0	0	0	0	0	0	0	0	0	0	0	0	0	0	0	0	0	0	0	0	0
AE017334.2	1332494				TGAAAGAGGA.GACCTTCCTT	G	A	40	PASS	NA	GT	NO	0	0	0	0	0	0	0	0	0	0	0	0	0	0	0	0	0	0	0	0	0	0	0	0	0	0	0	0	0	0	0	0	0	0	0	0	1
AE017334.2	1334087				TTTTCTGAAT.ATTTTGTATA	A	G	40	PASS	NA	GT	NO	1	1	1	1	0	0	0	0	0	0	0	0	0	0	0	0	1	1	0	0	0	0	0	0	0	0	0	0	0	0	0	0	0	0	0	0	0
AE017334.2	1334150				AAACACAAAA.TAGGCCATCA	T	A	40	PASS	NA	GT	NO	0	0	0	0	0	0	0	0	0	0	0	0	0	0	0	0	0	0	0	0	0	0	0	0	0	0	0	0	0	0	0	0	0	0	0	0	1
AE017334.2	1335183				GCACTTTATT.AAGGGAGTTA	A	G	40	PASS	NA	GT	NO	0	0	0	0	0	0	0	0	0	0	0	0	0	0	0	0	0	0	0	0	0	0	0	0	0	0	0	0	0	0	0	0	0	0	0	0	0
AE017334.2	1335749	GBAA_RS07155	CDS	Ktr system potassium transporter B	GCTCTATGGC.CGGATAATTT	C	T	40	PASS	NA	GT	NO	0	0	0	0	0	0	0	0	0	0	0	0	0	0	0	0	0	0	0	0	0	0	0	0	0	0	0	0	0	0	0	0	0	0	0	0	0
AE017334.2	1337075				GGGATGAAGA.ACCCCCCACT	A	C	40	PASS	NA	GT	NO	0	0	0	0	0	0	0	0	1	0	0	1	0	0	0	0	0	0	0	0	0	0	0	0	0	0	0	0	0	0	0	0	0	0	0	0	0
AE017334.2	1337920				ATTTTATTTC.TTGTCTCGGT	T	G	40	PASS	NA	GT	NO	0	0	0	0	0	0	0	0	0	0	0	0	0	0	0	0	0	0	0	0	0	0	0	0	0	0	0	0	0	0	0	0	0	0	0	0	0
AE017334.2	1338084				GGTCAGTGGA.ACCGTAATGA	A	C	40	PASS	NA	GT	NO	0	0	0	0	0	0	0	0	0	0	0	0	0	0	0	0	0	0	0	0	0	0	0	0	0	0	0	0	0	0	0	0	0	0	0	0	0
AE017334.2	1338430				GATTCTAGCC.TTAATTCTCA	T	A	40	PASS	NA	GT	NO	1	1	1	1	0	0	0	0	0	0	0	0	0	0	0	0	1	1	0	0	0	0	0	0	0	0	0	0	0	0	0	0	0	0	0	0	0
AE017334.2	1338779				CTCGTTCCTT.CAATTTGTAC	C	T	40	PASS	NA	GT	NO	1	1	1	1	0	0	0	0	0	0	0	0	0	0	0	0	1	1	0	0	0	0	0	0	0	0	0	0	0	0	0	0	0	0	0	0	0
AE017334.2	1339582	GBAA_RS07195	CDS	branched-chain-amino-acid transaminase	ATCTTTATTC.CCGCAAGAGT	C	T	40	PASS	NA	GT	NO	0	0	0	0	0	0	0	0	0	0	0	0	0	0	0	0	0	0	0	0	0	0	0	0	0	0	0	0	0	0	0	0	0	0	0	0	0
AE017334.2	1340240				TAAGCTGAAG.CGTTTGTCTA	C	T	40	PASS	NA	GT	NO	0	0	0	0	0	0	0	0	0	0	0	0	0	0	0	0	0	0	0	0	0	0	0	0	0	0	0	0	0	0	0	0	0	0	0	0	0
AE017334.2	1340265				AGACGGTAGC.TCCGTTATTA	T	C	40	PASS	NA	GT	NO	0	0	0	0	0	0	0	0	0	0	0	0	0	0	0	0	0	0	0	0	0	0	0	0	0	0	0	0	0	0	0	0	0	0	0	0	0
AE017334.2	1340610	GBAA_RS07200	CDS	acetolactate synthase large subunit	CTATTCACGC.CGCGGAAGGG	C	A	40	PASS	NA	GT	YES	1	1	1	1	0	0	0	0	0	0	0	0	0	0	0	0	0	0	0	0	0	0	0	0	0	0	0	0	0	0	0	0	0	0	0	0	0
AE017334.2	1341053	GBAA_RS07200	CDS	acetolactate synthase large subunit	CAGGTTGCAA.ACAAGCCATT	A	G	40	PASS	NA	GT	NO	0	0	0	0	0	0	0	0	0	0	0	0	0	0	0	0	0	0	0	0	0	0	0	0	0	0	0	0	0	0	0	0	0	0	0	0	0
AE017334.2	1341216	GBAA_RS07200	CDS	acetolactate synthase large subunit	GAGGAATGCA.TGGTTCTTAC	T	C	40	PASS	NA	GT	NO	1	1	1	1	0	0	0	0	0	0	0	0	0	0	0	0	1	1	0	0	0	0	0	0	0	0	0	0	0	0	0	0	0	0	0	0	0
AE017334.2	1341593	GBAA_RS07200	CDS	acetolactate synthase large subunit	ATTGTAACAA.CAGATGTGGG	C	T	40	PASS	NA	GT	NO	0	0	0	0	0	0	0	0	0	0	0	0	0	0	0	0	0	0	0	0	0	0	0	0	0	0	0	0	0	0	0	0	0	0	0	0	0
AE017334.2	1342135	GBAA_RS07205	CDS	acetolactate synthase small subunit	AAGAGAATTG.TTACAGCAAC	T	C	40	PASS	NA	GT	NO	0	0	0	0	0	0	0	0	0	0	0	0	0	0	0	0	0	0	0	0	0	0	0	0	0	0	0	0	0	0	0	0	0	0	0	0	0
AE017334.2	1342283	GBAA_RS07205	CDS	acetolactate synthase small subunit	ACGTTGAAAA.TGAACAGCAA	T	C	40	PASS	NA	GT	NO	0	0	0	0	0	0	0	0	0	0	0	0	0	0	0	0	0	0	0	0	0	0	0	0	0	0	0	0	0	0	0	0	0	0	0	0	0
AE017334.2	1342456	GBAA_RS07205	CDS	acetolactate synthase small subunit	CGAGCCGCTG.TAATAGATGT	T	C	40	PASS	NA	GT	NO	0	0	0	0	0	0	0	0	0	0	1	0	1	0	0	0	0	0	0	0	0	0	0	0	0	0	0	0	0	0	0	0	0	0	0	0	0
AE017334.2	1342477	GBAA_RS07205	CDS	acetolactate synthase small subunit	GGGAAGGATT.CCATAGTTGT	C	T	40	PASS	NA	GT	NO	0	0	0	0	0	0	0	0	0	0	0	0	0	0	0	0	0	0	0	0	0	0	0	0	0	0	0	0	0	0	0	0	0	0	0	0	1
AE017334.2	1342784	GBAA_RS07210	CDS	ketol-acid reductoisomerase	CGGATTTGAT.GTAGTAGTAG	G	C	40	PASS	NA	GT	NO	0	0	0	0	0	0	0	0	0	0	0	0	0	0	0	0	1	1	0	0	0	0	0	0	0	0	0	0	0	0	0	0	0	0	0	0	0
AE017334.2	1344025	GBAA_RS07215	CDS	2-isopropylmalate synthase	GATGTATTAG.ATAGTATTTA	A	G	40	PASS	NA	GT	NO	0	0	0	0	0	0	0	0	0	0	0	0	0	0	0	0	0	0	0	0	0	0	0	0	0	0	0	0	0	0	0	0	0	0	0	0	0
AE017334.2	1344510	GBAA_RS07215	CDS	2-isopropylmalate synthase	TATGGTTGTA.TCGAAAAATA	T	C	40	PASS	NA	GT	NO	0	0	0	0	0	0	0	0	0	0	0	0	0	0	0	0	0	0	0	0	0	0	0	0	0	0	0	0	0	0	0	0	0	0	0	0	0
AE017334.2	1344560	GBAA_RS07215	CDS	2-isopropylmalate synthase	ATGAATCAGG.CATTCATCAA	C	T	40	PASS	NA	GT	NO	0	0	0	0	0	0	0	0	0	0	0	0	0	0	0	0	0	0	0	0	0	0	0	0	0	0	0	0	0	0	0	0	0	0	0	0	0
AE017334.2	1345197				ATAAGTGTTT.GATAGGTGAG	G	A	40	PASS	NA	GT	NO	0	0	0	0	0	0	0	0	0	0	0	0	0	0	0	0	0	0	0	0	0	0	0	0	0	0	0	0	0	0	0	0	0	0	0	0	0
AE017334.2	1345423	leuB	CDS	3-isopropylmalate dehydrogenase	ATTTAACGGG.GCAACCATTA	G	A	40	PASS	NA	GT	NO	0	0	0	0	0	0	0	0	0	0	0	0	0	0	0	0	0	0	0	0	0	0	0	0	0	0	0	0	0	0	0	0	0	0	0	0	1
AE017334.2	1345521	leuB	CDS	3-isopropylmalate dehydrogenase	GCGAAAGAAA.GGCCAGAGAA	G	A	40	PASS	NA	GT	NO	0	0	0	0	0	0	0	0	0	0	0	0	0	0	0	0	0	0	0	0	0	0	0	0	0	0	0	0	0	0	0	0	0	0	0	0	0
AE017334.2	1345764	leuB	CDS	3-isopropylmalate dehydrogenase	ATCGTTTCTT.GCGCCTTTCA	G	A	40	PASS	NA	GT	NO	1	1	1	1	0	0	0	0	0	0	0	0	0	0	0	0	1	1	0	0	0	0	0	0	0	0	0	0	0	0	0	0	0	0	0	0	0
AE017334.2	1347258	leuC	CDS	3-isopropylmalate dehydratase large subunit	ATGTAAATGA.CGAAAGAGCA	C	T	40	PASS	NA	GT	NO	0	0	0	0	0	0	0	0	0	0	0	0	0	0	0	0	0	0	0	0	0	0	0	0	0	0	0	0	0	0	0	0	0	0	0	0	0
AE017334.2	1347335	leuC	CDS	3-isopropylmalate dehydratase large subunit	GTCTTCATTG.GATCTTGTAC	G	A	40	PASS	NA	GT	NO	0	0	0	0	0	0	0	0	0	0	0	0	0	0	0	0	0	0	0	0	0	0	0	0	0	0	0	0	0	0	0	0	0	0	0	0	0
AE017334.2	1347811	leuD	CDS	3-isopropylmalate dehydratase small subunit	TTGAAAGAAC.TGGGTTTGGA	T	G	40	PASS	NA	GT	NO	0	0	0	0	0	0	0	0	0	0	0	0	0	0	0	0	0	0	0	0	0	0	0	0	0	0	0	0	0	0	0	0	0	0	0	0	0
AE017334.2	1348187	leuD	CDS	3-isopropylmalate dehydratase small subunit	CGAGAAAATG.TGGAAAGAGA	T	C	40	PASS	NA	GT	NO	0	0	0	0	0	0	0	0	0	0	0	0	0	0	0	0	0	0	0	0	0	0	0	0	0	0	0	0	0	0	0	0	0	0	0	1	0
AE017334.2	1348508				AGCCTTGTAG.GTATATTTTA	G	A	40	PASS	NA	GT	NO	0	0	0	0	0	0	0	0	0	0	0	0	0	0	0	0	0	0	0	0	0	0	0	0	0	0	0	0	0	0	0	0	0	0	0	0	0
AE017334.2	1348938	GBAA_RS07235	CDS	ATP phosphoribosyltransferase regulatory subunit	TGAGTCTCTT.GCTGGAAAAT	G	A	40	PASS	NA	GT	NO	0	0	0	0	0	0	0	0	0	0	0	0	0	0	0	0	0	0	0	0	0	0	0	0	0	0	0	0	0	0	0	0	0	0	0	1	0
AE017334.2	1349089	GBAA_RS07235	CDS	ATP phosphoribosyltransferase regulatory subunit	CAAGTACAGT.TATATAAATG	T	A	40	PASS	NA	GT	NO	0	0	0	0	0	0	0	0	0	0	0	0	0	0	0	0	0	0	0	0	0	0	0	0	0	0	0	0	0	0	0	0	0	0	0	0	0
AE017334.2	1349398	GBAA_RS07235	CDS	ATP phosphoribosyltransferase regulatory subunit	GATTTAGGAA.CGATTCAACA	C	T	40	PASS	NA	GT	NO	1	1	1	1	0	0	0	0	0	0	0	0	0	0	0	0	1	1	0	0	0	0	0	0	0	0	0	0	0	0	0	0	0	0	0	0	0
AE017334.2	1349488	GBAA_RS07235	CDS	ATP phosphoribosyltransferase regulatory subunit	GGAAGATATG.ATGAGTTAAT	A	G	40	PASS	NA	GT	NO	0	0	0	0	0	0	0	0	0	0	0	0	0	0	0	0	0	0	0	0	0	0	0	0	0	0	0	0	0	0	0	0	0	0	0	0	0
AE017334.2	1349742	GBAA_RS07235	CDS	ATP phosphoribosyltransferase regulatory subunit	TAGAAAAAAT.CAAATCGTAA	C	T	40	PASS	NA	GT	NO	0	0	0	0	0	0	0	0	0	0	0	0	0	0	0	0	0	0	0	0	0	0	0	0	0	0	0	0	0	0	0	0	0	0	0	0	0
AE017334.2	1351788	GBAA_RS07250	CDS	imidazoleglycerol-phosphate dehydratase HisB	GTCTAGTCAA.ATACGTGAGA	A	G	40	PASS	NA	GT	NO	0	0	0	0	0	0	0	0	0	0	0	0	0	0	0	0	0	0	0	0	0	0	0	0	0	0	0	0	0	0	0	0	0	0	0	0	0
AE017334.2	1351849	GBAA_RS07250	CDS	imidazoleglycerol-phosphate dehydratase HisB	GGAAAGAACG.TTTCTGTACA	T	C	40	PASS	NA	GT	NO	0	0	0	0	0	0	0	0	0	0	0	0	0	0	0	0	0	0	0	0	0	0	0	0	0	0	0	0	0	0	0	0	0	1	0	0	0
AE017334.2	1351991	GBAA_RS07250	CDS	imidazoleglycerol-phosphate dehydratase HisB	GGATTGTACT.CGGAAATTGT	C	T	40	PASS	NA	GT	NO	0	0	0	0	0	0	0	0	0	0	0	0	0	0	0	0	0	0	0	0	0	0	0	0	0	0	0	0	0	0	0	0	0	0	0	0	0
AE017334.2	1352366	hisH	CDS	imidazole glycerol phosphate synthase subunit HisH	TGATTGCCAT.TATAGATTAT	T	C	40	PASS	NA	GT	NO	0	0	0	0	0	0	0	0	0	0	0	0	0	0	0	0	0	0	0	0	0	0	0	0	0	0	0	0	0	0	0	0	0	0	0	0	0
AE017334.2	1352463	hisH	CDS	imidazole glycerol phosphate synthase subunit HisH	AGAGATTTTT.AGAAGTGATG	A	G	40	PASS	NA	GT	NO	0	0	0	0	0	0	0	0	0	0	0	0	0	0	0	0	0	0	0	0	0	0	0	0	0	0	0	0	0	0	0	0	0	0	0	0	0
AE017334.2	1352544	hisH	CDS	imidazole glycerol phosphate synthase subunit HisH	TTTAGTTCGT.GTGTTACAAG	G	A	40	PASS	NA	GT	NO	0	0	0	0	0	0	0	0	0	0	0	0	0	0	0	0	0	0	0	0	0	0	0	0	0	0	0	0	0	0	0	0	0	0	0	0	0
AE017334.2	1352945	hisH	CDS	imidazole glycerol phosphate synthase subunit HisH	ATTTTAAAGG.GGTGGTAGAA	G	A	40	PASS	NA	GT	NO	1	1	1	1	0	0	0	0	0	0	0	0	0	0	0	0	1	1	1	1	1	1	1	1	1	1	1	1	1	1	1	1	1	1	0	1	1
AE017334.2	1353544	hisA	CDS	1-(5-phosphoribosyl)-5-((5-phosphoribosylamino)methylideneamino)imidazole-4-carboxamide isomerase	TTATTGCTTC.TGGAGGAGTT	T	C	40	PASS	NA	GT	NO	0	0	0	0	0	0	0	0	0	0	0	0	0	0	0	0	0	0	0	0	0	0	0	0	0	0	0	0	0	0	0	0	0	0	0	0	0
AE017334.2	1353591	hisA	CDS	1-(5-phosphoribosyl)-5-((5-phosphoribosylamino)methylideneamino)imidazole-4-carboxamide isomerase	AATGATATGA.ACATATACGG	A	G	40	PASS	NA	GT	NO	0	0	0	0	0	0	0	0	0	0	0	0	0	0	0	0	0	0	0	0	0	0	0	0	0	0	0	0	0	0	0	0	0	0	0	0	1
AE017334.2	1354084	GBAA_RS07265	CDS	imidazoleglycerol phosphate synthase cyclase subunit	AGAAGGTAAG.TGGAATGTAT	T	C	40	PASS	NA	GT	NO	0	0	0	0	0	0	0	0	0	0	0	0	0	0	0	0	0	0	0	0	0	0	0	0	0	0	0	0	0	0	0	0	0	0	0	0	0
AE017334.2	1354644	GBAA_RS07270	CDS	phosphoribosyl-AMP cyclohydrolase	AGATTGTGAT.CAAGATGCAA	C	T	40	PASS	NA	GT	NO	0	0	0	0	0	0	0	0	0	0	0	0	0	0	0	0	0	0	0	0	0	0	0	0	0	0	0	0	0	0	0	0	0	0	0	0	0
AE017334.2	1355218	GBAA_RS07280	CDS	histidinol phosphate phosphatase domain-containing protein	ACACAAGAAC.GGCTGCAAAG	G	A	40	PASS	NA	GT	NO	0	0	0	0	0	0	0	0	0	0	0	0	0	0	0	0	0	0	0	0	0	0	0	0	0	0	0	0	0	0	0	0	0	0	0	0	0
AE017334.2	1355295	GBAA_RS07280	CDS	histidinol phosphate phosphatase domain-containing protein	TGTGCGAAAA.GGTATAAAAG	G	T	40	PASS	NA	GT	NO	0	0	0	0	0	0	0	0	0	0	0	0	0	0	0	0	0	0	0	0	0	0	0	0	0	0	0	0	0	0	0	0	0	0	0	0	0
AE017334.2	1355455	GBAA_RS07280	CDS	histidinol phosphate phosphatase domain-containing protein	TTTACAAAGG.CAATTGAAGA	C	T	40	PASS	NA	GT	NO	0	0	0	0	0	0	0	0	0	0	1	0	1	0	0	0	0	0	0	0	0	0	0	0	0	0	0	0	0	0	0	0	0	0	0	0	0
AE017334.2	1356635	GBAA_RS07290	CDS	2-hydroxyacid dehydrogenase	TTTCTACAAA.GGTGACAAAA	G	T	40	PASS	NA	GT	NO	0	0	0	0	0	0	0	0	0	0	0	0	0	0	0	0	0	0	0	0	0	0	0	0	0	0	0	0	0	0	0	0	0	0	0	0	0
AE017334.2	1357067	GBAA_RS07290	CDS	2-hydroxyacid dehydrogenase	TATTACAAAC.AGCAGACTTT	A	G	40	PASS	NA	GT	NO	0	0	0	0	0	0	0	0	0	0	0	0	0	0	0	0	0	0	0	0	0	0	0	0	0	0	0	0	0	0	0	0	0	0	0	0	0
AE017334.2	1357274	GBAA_RS07290	CDS	2-hydroxyacid dehydrogenase	AGCCGAAAAT.TACTGAAGAG	T	C	40	PASS	NA	GT	NO	0	0	0	0	0	0	0	0	0	0	0	0	0	0	0	0	0	0	0	0	0	0	0	0	0	0	0	0	0	0	0	0	0	0	0	0	0
AE017334.2	1357688				GGATACGAAT.ACGGCTCACC	A	G	40	PASS	NA	GT	NO	0	0	0	0	0	0	0	0	0	0	0	0	0	0	0	0	0	0	0	0	0	0	0	0	0	0	0	0	0	0	0	0	0	0	0	0	0
AE017334.2	1358261				AAATTTATTC.CTCATACGAA	C	T	40	PASS	NA	GT	NO	0	0	0	0	0	0	0	0	0	0	0	0	0	0	0	0	0	0	0	0	0	0	0	0	0	0	0	0	0	0	0	0	0	0	0	0	0
AE017334.2	1359100				TTCAAAGAAC.TCCTTATCTT	T	C	40	PASS	NA	GT	NO	0	0	0	0	0	0	0	0	0	0	0	0	0	0	0	0	0	0	0	0	0	0	0	0	0	0	0	0	0	0	0	0	0	0	0	0	0
AE017334.2	1359214				ATTCCAAAAC.GCTTTATCAT	G	C	40	PASS	NA	GT	NO	0	0	0	0	0	0	0	0	0	0	0	0	0	0	0	0	0	0	0	0	0	0	0	0	0	0	0	0	0	0	0	0	0	0	0	0	0
AE017334.2	1359560				ACTTGCTTAT.CTTTTGAGTC	C	T	40	PASS	NA	GT	NO	0	0	0	0	0	0	0	0	0	0	0	0	0	0	0	0	0	0	0	0	0	0	0	0	0	0	0	0	0	0	0	0	0	0	0	0	1
AE017334.2	1360106				GCAGCTAGTG.GATTCATAAA	G	A	40	PASS	NA	GT	NO	0	0	0	0	0	0	0	0	0	0	0	0	0	0	0	0	0	0	0	0	0	0	0	0	0	0	0	0	0	0	0	0	0	0	0	0	0
AE017334.2	1361414	lysA	CDS	diaminopimelate decarboxylase	GTGCGATACG.ACGCAGCTAG	A	G	40	PASS	NA	GT	NO	0	0	0	0	0	0	0	0	0	0	0	0	0	0	0	0	0	0	0	0	0	0	0	0	0	0	0	0	0	0	0	0	0	0	0	0	0
AE017334.2	1361720	lysA	CDS	diaminopimelate decarboxylase	TCAGGCGAAT.ATTGGTTGTT	A	G	40	PASS	NA	GT	NO	0	0	0	0	0	0	0	0	0	0	0	0	0	0	0	0	0	0	1	1	1	1	1	1	1	1	1	1	0	0	0	0	0	0	0	0	0
AE017334.2	1361756	lysA	CDS	diaminopimelate decarboxylase	CTTGGAATTA.GAAATTTTGC	G	A	40	PASS	NA	GT	NO	0	0	0	0	0	0	0	0	0	0	0	0	0	0	0	0	0	0	0	0	0	0	0	0	0	0	0	0	0	0	0	0	0	0	0	0	0
AE017334.2	1361813	lysA	CDS	diaminopimelate decarboxylase	ATTAATTCGT.GTAACACCTG	G	A	40	PASS	NA	GT	NO	0	0	0	0	0	0	0	0	0	0	0	0	0	0	0	0	0	0	0	0	0	0	0	0	0	0	0	0	0	1	0	0	0	0	0	0	0
AE017334.2	1362164	lysA	CDS	diaminopimelate decarboxylase	AACAAGTGCA.GTGAGAGAAC	G	C	40	PASS	NA	GT	NO	0	0	0	0	0	0	0	0	0	0	0	0	0	0	0	0	0	1	0	0	0	0	0	0	0	0	0	0	0	0	0	0	0	0	0	0	0
AE017334.2	1362699				GGGCAATTCC.TTTTTTGTAA	T	C	40	PASS	NA	GT	NO	0	0	0	0	0	0	0	0	0	0	0	0	0	0	0	0	0	0	1	1	1	1	1	1	1	1	1	1	0	0	0	0	0	0	0	0	0
AE017334.2	1362745				AACTAGGATT.GAAAAAATCA	G	T	40	PASS	NA	GT	NO	0	0	0	0	0	0	0	0	0	0	0	0	0	0	0	0	0	0	0	0	0	0	0	0	0	0	0	0	0	0	0	0	0	0	0	0	0
AE017334.2	1362796	regulatory	regulatory	SAM riboswitch class I	TCAAGAGAAG.CGGAGGGAAC	C	T	40	PASS	NA	GT	NO	0	0	0	0	0	0	0	0	0	0	0	0	0	0	0	0	0	0	0	0	0	0	0	0	0	0	0	0	0	0	0	0	0	0	0	0	0
AE017334.2	1363740	GBAA_RS07320	CDS	phosphoadenylyl-sulfate reductase	GCCGTATAAC.TCATTACATG	T	C	40	PASS	NA	GT	NO	0	0	0	0	0	0	0	0	0	0	0	0	0	0	0	0	0	0	0	0	0	0	0	0	0	0	0	0	0	0	0	0	0	0	0	0	0
AE017334.2	1363770	GBAA_RS07320	CDS	phosphoadenylyl-sulfate reductase	TCCAAGTATT.GGGTGTGAGA	G	A	40	PASS	NA	GT	NO	0	0	0	0	0	0	0	0	0	0	0	0	0	0	0	0	0	0	0	0	0	0	0	0	0	0	0	0	0	0	0	0	0	0	0	0	0
AE017334.2	1364186	sat	CDS	sulfate adenylyltransferase	GGAAGTAAAG.TTTGTTAACG	T	C	40	PASS	NA	GT	NO	0	0	0	0	0	0	0	0	0	0	0	0	0	0	0	0	0	0	0	0	0	0	0	0	0	0	0	0	0	0	0	0	0	0	0	0	0
AE017334.2	1364630	sat	CDS	sulfate adenylyltransferase	TCCGAAAGAT.CGTGTCTTTT	C	T	40	PASS	NA	GT	NO	0	0	0	0	0	0	0	0	0	0	0	0	0	0	0	0	0	0	0	0	0	0	0	0	0	0	0	0	0	0	0	0	0	0	0	0	0
AE017334.2	1368462	GBAA_RS07350	CDS	sirohydrochlorin chelatase	CGTGTAGAGG.TAAGTATTCA	T	C	40	PASS	NA	GT	NO	0	0	0	0	0	0	0	0	0	0	0	0	0	0	0	0	0	0	0	0	0	0	0	0	0	0	0	0	0	0	0	0	0	0	0	0	0
AE017334.2	1369506	GBAA_RS07355	CDS	NAD(P)-binding protein	AAAAATTCGA.GATGATATCG	G	T	40	PASS	NA	GT	NO	0	0	0	0	0	0	1	0	0	0	0	0	0	0	0	0	0	0	0	0	0	0	0	0	0	0	0	0	0	0	0	0	0	0	0	0	0
AE017334.2	1369573	GBAA_RS07355	CDS	NAD(P)-binding protein	GAAGTTAGAA.TAAAGGTGAA	T	C	40	PASS	NA	GT	NO	0	0	0	0	0	0	0	0	0	0	0	0	0	0	0	0	0	0	0	0	0	0	0	0	0	0	0	0	0	0	0	0	0	0	0	0	0
AE017334.2	1370064				TTTCTAAAGG.AGGTGTGCGA	A	G	40	PASS	NA	GT	YES	1	1	1	1	0	0	0	0	0	0	0	0	0	0	0	0	0	0	0	0	0	0	0	0	0	0	0	0	0	0	0	0	0	0	0	0	0
AE017334.2	1370099				GTATAATTAA.TAAAAGTTTA	T	C	40	PASS	NA	GT	NO	1	1	1	1	0	0	0	0	0	0	0	0	0	0	0	0	1	1	0	0	0	0	0	0	0	0	0	0	0	0	0	0	0	0	0	0	0
AE017334.2	1370126				AGAAAAGGGG.AATTTATGAT	A	G	40	PASS	NA	GT	NO	0	0	0	0	0	0	0	0	0	0	0	0	0	0	0	0	0	0	0	0	0	0	0	0	0	0	0	0	0	0	0	0	0	0	0	0	0
AE017334.2	1370227	GBAA_RS07365	CDS	sodium-dependent transporter	GAAATTTCCA.TATGTTGCAG	T	A	40	PASS	NA	GT	NO	0	0	0	0	0	0	0	0	0	0	0	0	0	0	0	0	0	0	0	0	0	0	0	0	0	0	0	0	0	0	0	0	0	0	0	0	1
AE017334.2	1371503				AAAGACGGAG.AAAGCTCCGT	A	G	40	PASS	NA	GT	NO	0	0	0	0	0	0	0	0	0	0	0	0	0	0	0	0	0	0	0	0	0	0	0	0	0	0	0	0	0	0	0	0	0	0	0	0	0
AE017334.2	1371879				CAAGTTGTGT.TCCTTGTTTT	T	G	40	PASS	NA	GT	NO	0	0	0	0	0	0	0	0	0	0	0	0	0	0	0	0	0	0	0	0	0	0	0	0	0	0	0	0	0	0	0	0	0	0	0	0	0
AE017334.2	1375783	GBAA_RS07385	CDS	Na+/H+ antiporter NhaC family protein	ATTGCCGATA.CTTGTAGCAA	C	T	40	PASS	NA	GT	NO	0	0	0	0	0	0	0	0	0	0	0	0	0	0	0	0	0	0	0	0	0	0	0	0	0	0	0	0	0	0	0	0	0	0	0	0	0
AE017334.2	1376718	GBAA_RS07385	CDS	Na+/H+ antiporter NhaC family protein	TCTTTACAGG.CCCACTTGCA	C	T	40	PASS	NA	GT	NO	1	1	1	1	0	0	0	0	0	0	0	0	0	0	0	0	1	1	0	0	0	0	0	0	0	0	0	0	0	0	0	0	0	0	0	0	0
AE017334.2	1377041				AGAATGTTCT.CTGTGCGGCT	C	T	40	PASS	NA	GT	NO	0	0	0	0	0	0	0	0	0	0	0	0	0	0	0	0	0	0	0	0	0	0	0	0	0	0	0	0	0	0	0	0	0	0	0	0	0
AE017334.2	1377055				GCGGCTTTTT.TTGTGCGATA	T	A	40	PASS	NA	GT	NO	0	0	0	0	0	0	0	0	0	0	0	0	0	0	0	0	0	0	0	0	0	0	0	0	0	0	0	0	0	0	0	0	0	0	0	0	0
AE017334.2	1377460	GBAA_RS07390	CDS	hypothetical protein	AGTAGTTTTA.TACTACGGAT	T	A	40	PASS	NA	GT	NO	0	0	0	0	0	0	0	0	0	0	0	0	0	0	0	0	0	0	0	0	0	0	0	0	0	0	0	0	0	0	0	0	0	0	0	0	0
AE017334.2	1378389				AGAAGGGGGG.AGCTGAAATG	A	G	40	PASS	NA	GT	NO	0	0	0	0	0	0	0	0	0	0	0	0	0	0	0	0	0	0	0	0	0	0	0	0	0	0	0	0	0	0	0	0	0	0	0	0	0
AE017334.2	1378527	GBAA_RS07400	CDS	transporter	TTATGCTTAT.GTTTGGAAGG	G	A	40	PASS	NA	GT	NO	0	0	0	0	0	0	0	0	0	0	0	0	0	0	0	0	0	0	0	0	0	0	0	0	0	0	0	0	0	0	0	0	0	0	0	0	0
AE017334.2	1380281	GBAA_RS07410	CDS	response regulator transcription factor	AGTAGTTGGA.GAAGCTGAAA	G	A	40	PASS	NA	GT	NO	0	0	0	0	0	0	0	0	0	0	0	0	0	0	0	0	0	0	0	0	0	0	0	0	0	0	0	0	0	0	0	0	0	0	0	0	0
AE017334.2	1380917	GBAA_RS07415	CDS	DUF3992 domain-containing protein	CGTTATCATT.AAGTTGTTAA	A	G	40	PASS	NA	GT	NO	0	0	0	0	0	0	0	0	0	0	0	0	0	0	0	0	0	0	0	0	0	0	0	0	0	0	0	0	0	0	0	0	0	0	0	0	0
AE017334.2	1381174	GBAA_RS07415	CDS	DUF3992 domain-containing protein	ATACGAAAGT.GTATAAAATA	G	T	40	PASS	NA	GT	NO	1	1	1	1	0	0	0	0	0	0	0	0	0	0	0	0	1	1	0	0	0	0	0	0	0	0	0	0	0	0	0	0	0	0	0	0	0
AE017334.2	1381541				GATTGCAATT.GGATATACAA	G	A	40	PASS	NA	GT	NO	0	0	0	0	0	0	0	0	0	0	0	0	0	0	0	0	0	0	0	0	0	0	0	0	0	0	0	0	0	0	0	0	0	0	0	0	0
AE017334.2	1382641				CACAAAAAAC.TCGTCCCTAA	T	C	40	PASS	NA	GT	NO	0	0	0	0	0	0	0	0	0	0	0	0	0	0	0	0	0	0	0	0	0	0	0	0	0	0	0	0	0	0	0	0	0	0	0	0	0
AE017334.2	1382847				CGTTGGCTTT.CAGCAAATCG	C	T	40	PASS	NA	GT	NO	0	0	0	0	0	0	0	0	0	0	0	0	0	0	0	0	0	0	0	0	0	0	0	0	0	0	0	0	0	0	0	0	0	0	0	0	0
AE017334.2	1383110				GTAAAGAAGG.GATTATTTGA	G	T	40	PASS	NA	GT	NO	0	0	0	0	0	0	0	0	0	0	0	0	0	0	0	0	0	0	0	0	0	0	0	0	0	0	0	0	0	0	0	0	0	0	0	0	0
AE017334.2	1383324	GBAA_RS07425	CDS	hypothetical protein	ATATTTAGTA.TGTCCGAAGT	T	C	40	PASS	NA	GT	NO	0	0	0	0	0	0	1	0	0	0	0	0	0	0	0	0	0	0	0	0	0	0	0	0	0	0	0	0	0	0	0	0	0	0	0	0	0
AE017334.2	1383402				AAAGAAGGAA.GCCTCACAAA	G	C	40	PASS	NA	GT	NO	0	0	0	0	0	0	1	0	0	0	0	0	0	0	0	0	0	0	0	0	0	0	0	0	0	0	0	0	0	0	0	0	0	0	0	0	0
AE017334.2	1383458				CTCCAAATGG.TCCACCGATC	T	C	40	PASS	NA	GT	NO	0	0	0	0	0	0	0	0	0	0	0	0	0	0	0	0	0	0	0	0	0	0	0	0	0	0	0	0	0	0	0	0	0	0	0	0	0
AE017334.2	1385049	GBAA_RS07435	CDS	hypothetical protein	TCATTAGAAA.CATATTATGA	C	T	40	PASS	NA	GT	NO	0	0	0	0	0	0	0	0	0	0	0	0	0	0	0	0	0	0	0	0	0	0	0	0	0	0	0	0	0	0	0	0	0	0	0	0	0
AE017334.2	1385721	GBAA_RS07445	CDS	site-2 protease family protein	GTTTTCAACA.GTATTTAGTA	G	A	40	PASS	NA	GT	NO	0	0	0	0	0	0	0	0	0	0	0	0	0	0	0	0	0	0	0	0	0	0	0	0	0	0	0	0	0	0	0	0	0	0	0	0	0
AE017334.2	1386022	GBAA_RS07445	CDS	site-2 protease family protein	CCGTTTTGGG.CGCTCATTAT	C	T	40	PASS	NA	GT	NO	1	1	1	1	0	0	0	0	0	0	0	0	0	0	0	0	1	1	0	0	0	0	0	0	0	0	0	0	0	0	0	0	0	0	0	0	0
AE017334.2	1386512	GBAA_RS07445	CDS	site-2 protease family protein	ATATAAGAGA.AGCATTTGAA	A	G	40	PASS	NA	GT	NO	0	0	0	0	0	0	0	0	0	0	0	0	0	0	0	0	0	0	0	0	0	0	0	0	0	0	0	0	0	0	0	0	0	0	0	0	0
AE017334.2	1386691	GBAA_RS07445	CDS	site-2 protease family protein	GAACATTTGC.CAACGAGAAA	C	T	40	PASS	NA	GT	NO	0	0	0	0	0	0	0	0	0	0	0	0	0	0	0	0	0	0	0	0	0	0	0	0	0	0	0	0	0	0	0	0	0	0	0	0	0
AE017334.2	1387044	GBAA_RS07450	CDS	hypothetical protein	GAATTATACA.GAAGGGGACT	G	A	40	PASS	NA	GT	NO	0	0	0	0	0	0	0	0	0	0	0	0	0	0	0	0	0	0	0	0	0	0	0	0	0	0	0	0	0	0	0	0	0	0	0	0	0
AE017334.2	1387872	GBAA_RS07455	CDS	NO-inducible flavohemoprotein	AGAAGCGTAT.GGTGTCATTG	G	A	40	PASS	NA	GT	NO	0	0	0	0	0	0	0	1	0	0	0	0	0	0	0	0	0	0	0	0	0	0	0	0	0	0	0	0	0	0	0	0	0	0	0	0	0
AE017334.2	1388186	GBAA_RS07455	CDS	NO-inducible flavohemoprotein	GTGTAGATAC.ACCGGATGGT	A	G	40	PASS	NA	GT	NO	1	1	1	1	0	0	0	0	0	0	0	0	0	0	0	0	1	1	0	0	0	0	0	0	0	0	0	0	0	0	0	0	0	0	0	0	0
AE017334.2	1388602	GBAA_RS07455	CDS	NO-inducible flavohemoprotein	TATTTCTGTG.GTCCAGTACC	G	C	40	PASS	NA	GT	NO	0	0	0	0	0	0	0	0	0	0	0	0	0	0	0	0	0	0	0	0	0	0	0	0	0	0	0	0	0	0	0	0	0	0	0	0	0
AE017334.2	1389907				GTTTTTTATA.TTCATGCGTA	T	A	40	PASS	NA	GT	NO	0	0	0	0	0	0	0	0	0	0	0	0	0	0	0	0	0	0	0	0	0	0	0	0	0	0	0	0	0	0	0	0	0	0	0	0	0
AE017334.2	1390191				GCAATATGTG.CTGGGAATGC	C	T	40	PASS	NA	GT	NO	0	0	0	0	0	0	0	0	0	0	0	0	0	0	0	0	0	0	0	0	0	0	0	0	0	0	0	0	0	0	0	0	0	0	0	0	0
AE017334.2	1391599				TTGCTGCAAG.CAAAGCAGCT	C	T	40	PASS	NA	GT	NO	0	0	0	0	0	0	0	0	0	0	0	0	0	0	0	0	0	0	0	0	0	0	0	0	0	0	0	0	0	0	0	0	0	0	0	0	0
AE017334.2	1391964				AAATCTCTTT.GTATTGAATG	G	A	40	PASS	NA	GT	NO	0	0	0	0	0	0	0	0	0	0	0	0	0	0	0	0	0	0	0	0	0	0	0	0	0	0	0	0	0	0	0	0	0	0	0	0	0
AE017334.2	1391982				TGATCTTAAT.CGGATCTTTT	C	T	40	PASS	NA	GT	NO	0	0	0	0	0	0	0	0	0	0	0	0	0	0	0	0	0	0	0	0	0	0	0	0	0	0	0	0	0	0	0	0	0	0	0	0	0
AE017334.2	1394292	GBAA_RS07490	CDS	PBP1A family penicillin-binding protein	AGTGGAAGCT.CATGCAATTA	C	T	40	PASS	NA	GT	NO	0	0	0	0	0	0	0	0	0	0	0	0	0	0	0	0	0	0	0	0	0	0	0	0	0	0	0	0	0	0	0	0	0	0	0	0	0
AE017334.2	1395316				AAATCCTACA.TATAAAATAA	T	C	40	PASS	NA	GT	NO	0	0	0	0	0	0	0	0	0	0	0	0	0	0	0	0	0	0	0	0	0	0	0	0	0	0	0	0	0	0	0	0	0	0	0	0	0
AE017334.2	1396888				ATATTCTTGA.ATCGCTGGTG	A	C	40	PASS	NA	GT	NO	0	0	0	0	0	0	0	0	0	0	0	0	0	0	0	0	0	0	0	0	0	0	0	0	0	0	0	0	0	0	0	0	0	0	0	0	1
AE017334.2	1397427				AAAAACACTA.ATAACCCTAA	A	G	40	PASS	NA	GT	NO	0	0	0	0	0	0	0	0	0	0	0	0	0	0	0	0	0	0	0	0	0	0	0	0	0	0	0	0	0	0	0	0	0	0	0	0	0
AE017334.2	1397966				GAAGCATAAA.TAAATAACCC	T	C	40	PASS	NA	GT	NO	0	0	0	0	0	0	0	0	0	0	0	0	0	0	0	0	0	0	0	0	0	0	0	0	0	0	0	0	0	0	0	0	0	0	0	0	0
AE017334.2	1398717	GBAA_RS07510	CDS	DUF72 domain-containing protein	CTTCCATGGC.CGGAATGTTC	C	T	40	PASS	NA	GT	NO	0	0	0	0	0	0	0	0	0	0	0	0	0	0	0	0	0	0	0	0	0	0	0	0	0	0	0	0	0	0	0	0	0	0	0	0	0
AE017334.2	1399102				GATAATGGTT.ATCATTATCA	A	G	40	PASS	NA	GT	NO	0	0	0	0	0	0	0	0	0	0	0	0	0	0	0	0	0	0	0	0	0	0	0	0	0	0	0	0	0	1	0	0	0	0	0	0	0
AE017334.2	1399271				ATTAATGCTG.CTCTTTTCCA	C	T	40	PASS	NA	GT	NO	1	1	1	1	0	0	0	0	0	0	0	0	0	0	0	0	1	1	1	1	1	1	1	1	1	1	1	1	1	0	1	1	1	1	0	1	1
AE017334.2	1399590				GCAATACCGA.CATACTTTAA	C	T	40	PASS	NA	GT	NO	1	1	1	1	0	0	0	0	0	0	0	0	0	0	0	0	1	1	0	0	0	0	0	0	0	0	0	0	0	0	0	0	0	0	0	0	0
AE017334.2	1399670				TTTGTATGCA.TAATATCCCC	T	C	40	PASS	NA	GT	NO	1	1	1	1	0	0	0	0	0	0	0	0	0	0	0	0	1	1	0	0	0	0	0	0	0	0	0	0	0	0	0	0	0	0	0	0	0
AE017334.2	1399707				TGTGAGCTAA.TCCCTTCTAA	T	C	40	PASS	NA	GT	NO	1	1	1	1	0	0	0	0	0	0	0	0	0	0	0	0	1	1	0	0	0	0	0	0	0	0	0	0	0	0	0	0	0	0	0	0	0
AE017334.2	1399982				GATTTCACTT.ACTTTTAAGC	A	G	40	PASS	NA	GT	NO	0	0	0	0	0	0	0	0	0	0	0	0	0	0	0	0	0	0	0	0	0	0	0	0	0	0	0	0	0	0	0	0	0	0	0	0	0
AE017334.2	1400492				ATTTTTTCTC.CTTCTGGCGT	C	T	40	PASS	NA	GT	NO	0	0	0	0	0	0	0	0	0	0	0	0	0	0	0	0	0	0	0	0	0	0	0	0	0	0	0	0	0	0	0	0	0	0	0	0	0
AE017334.2	1400969				CGGTCTTTTA.AGTTTACAGA	A	G	40	PASS	NA	GT	NO	0	0	0	0	0	0	0	0	0	0	0	0	0	0	0	0	0	0	0	0	0	0	0	0	0	0	0	0	0	0	0	0	0	0	0	0	0
AE017334.2	1401804				TTGTTTTATC.ATGGAATTCT	A	G	40	PASS	NA	GT	NO	0	0	0	0	0	0	0	0	0	0	0	0	0	0	0	0	0	0	0	0	0	0	0	0	0	0	0	0	0	0	0	0	0	0	0	0	0
AE017334.2	1402860				CAGCAATTTC.GCCTTGTTTT	G	A	40	PASS	NA	GT	NO	1	0	0	0	0	0	0	0	0	0	0	0	0	0	0	0	0	0	0	0	0	0	0	0	0	0	0	0	0	0	0	0	0	0	0	0	0
AE017334.2	1404196	GBAA_RS07535	CDS	IS200/IS605 family element transposase accessory protein TnpB	GTTGTAGGGT.GTAACGCTGG	G	A	40	PASS	NA	GT	NO	1	1	1	1	0	0	0	0	0	0	0	0	0	0	0	0	1	1	0	0	0	0	0	0	0	0	0	0	0	0	0	0	0	0	0	0	0
AE017334.2	1404399	GBAA_RS07535	CDS	IS200/IS605 family element transposase accessory protein TnpB	TAAGGATGAT.AGGACGCAGT	A	G	40	PASS	NA	GT	NO	0	0	0	0	0	0	0	0	0	0	0	0	0	0	0	0	0	0	0	0	0	0	0	0	0	0	0	0	0	0	0	0	0	0	0	0	0
AE017334.2	1406199				ATAATGTAGC.GATAGGTGCT	G	A	40	PASS	NA	GT	NO	0	0	0	0	0	0	0	0	0	0	0	0	0	0	0	0	0	0	0	0	0	0	0	0	0	0	0	0	0	0	0	0	0	0	0	0	0
AE017334.2	1406212				AGGTGCTCGG.CTAATATATT	C	T	40	PASS	NA	GT	NO	0	0	0	0	0	0	0	0	0	0	0	0	0	0	0	0	0	0	0	0	0	0	0	0	0	0	0	0	0	0	0	0	0	0	0	0	0
AE017334.2	1406470				ACCGAAATCA.TGATATAAAC	T	C	40	PASS	NA	GT	NO	0	0	0	0	0	0	0	0	0	0	0	0	0	0	0	0	0	0	0	0	0	0	0	0	0	0	0	0	0	0	0	0	0	0	0	0	0
AE017334.2	1406733				AGTTTTGCAA.TCTTTTATCA	T	C	40	PASS	NA	GT	NO	0	0	0	0	0	0	0	0	0	0	0	0	0	0	0	0	0	0	0	0	0	0	0	0	0	0	0	0	0	0	0	0	0	0	0	0	0
AE017334.2	1407032				TATAATACAG.CGAGTACGAT	C	T	40	PASS	NA	GT	NO	0	0	0	0	0	0	0	0	0	0	0	0	0	0	0	0	0	0	0	0	0	0	0	0	0	0	0	0	0	0	0	0	0	0	0	0	0
AE017334.2	1407092				GTATTAAAGA.CGGCTGCTCC	C	T	40	PASS	NA	GT	NO	1	1	1	1	0	0	0	0	0	0	0	0	0	0	0	0	1	1	0	0	0	0	0	0	0	0	0	0	0	0	0	0	0	0	0	0	0
AE017334.2	1407497				TAATAGACAA.GGCGATATAA	G	A	40	PASS	NA	GT	NO	1	1	1	1	0	0	0	0	0	0	0	0	0	0	0	0	1	1	0	0	0	0	0	0	0	0	0	0	0	0	0	0	0	0	0	0	0
AE017334.2	1407906				AACTTGTGTC.TAATATTCCG	T	C	40	PASS	NA	GT	NO	0	0	0	0	0	0	0	0	0	0	0	0	0	0	0	0	0	0	0	0	0	0	0	0	0	0	0	0	0	0	1	0	0	0	0	0	0
AE017334.2	1408195				ACCAAGTGTA.ATTGCTAAAA	A	G	40	PASS	NA	GT	NO	0	0	0	0	0	0	0	0	0	0	0	0	0	0	0	0	0	0	0	0	0	0	0	0	0	0	0	0	0	0	0	0	0	0	0	0	0
AE017334.2	1408371				TAAATACAAC.TCTCCTTGTA	T	C	40	PASS	NA	GT	NO	0	0	0	0	0	0	0	0	0	0	0	0	0	0	0	0	0	0	0	0	0	0	0	0	0	0	0	0	0	0	0	0	0	1	0	0	0
AE017334.2	1408582	GBAA_RS07550	CDS	hypothetical protein	TATGAGTTAG.AGAAAGCAAA	A	G	40	PASS	NA	GT	NO	0	0	0	0	0	0	0	0	0	0	0	0	0	0	0	0	0	0	0	0	0	0	0	0	0	0	0	0	0	0	0	0	0	0	0	0	0
AE017334.2	1408668	GBAA_RS07550	CDS	hypothetical protein	AACTTTTTCT.GTTTTATATG	G	A	40	PASS	NA	GT	NO	0	0	0	0	0	0	0	0	0	0	0	0	0	0	0	0	0	0	0	0	0	0	0	0	0	0	0	0	0	0	0	0	0	0	0	0	0
AE017334.2	1408721	GBAA_RS07550	CDS	hypothetical protein	CTCTTTTTGA.AGGAAATACA	A	T	40	PASS	NA	GT	NO	0	0	0	0	0	0	0	0	0	0	0	0	0	0	0	0	0	0	0	0	0	0	0	0	0	0	0	0	0	0	0	0	0	0	0	0	0
AE017334.2	1408777	GBAA_RS07550	CDS	hypothetical protein	GATATTGTAG.CGATATGCTG	C	T	40	PASS	NA	GT	NO	0	0	0	0	0	0	0	0	0	0	0	0	0	0	0	0	0	0	0	0	0	0	0	0	0	0	0	0	0	0	0	0	0	0	0	0	0
AE017334.2	1409215	GBAA_RS07555	CDS	DUF3907 family protein	GCTGAAAAAA.CCTTATATAA	C	A	40	PASS	NA	GT	NO	0	0	0	0	0	0	0	0	0	0	0	0	0	0	0	0	0	0	0	0	0	0	0	0	0	0	0	0	0	0	0	0	0	0	0	0	0
AE017334.2	1409714	GBAA_RS07560	CDS	superoxide dismutase	AAGAACATGA.GTACGACACA	G	A	40	PASS	NA	GT	NO	0	0	0	0	0	0	0	0	0	0	0	0	0	0	0	0	0	0	0	0	0	0	0	0	0	0	0	0	0	0	0	0	0	0	0	0	0
AE017334.2	1409911	GBAA_RS07560	CDS	superoxide dismutase	GAACCATATA.TTTCTAGAGA	T	C	40	PASS	NA	GT	NO	0	0	0	0	0	0	0	0	0	0	0	0	0	0	0	0	0	0	0	0	0	0	0	0	0	0	0	0	0	0	0	0	0	0	0	0	1
AE017334.2	1410870	GBAA_RS07565	CDS	D-alanyl-D-alanine carboxypeptidase DacB	TTTATTTAAA.GCCTGGGCAA	G	A	40	PASS	NA	GT	NO	0	0	0	0	0	0	0	0	1	0	0	1	0	0	0	0	0	0	0	0	0	0	0	0	0	0	0	0	0	0	0	0	0	0	0	0	0
AE017334.2	1411015	GBAA_RS07565	CDS	D-alanyl-D-alanine carboxypeptidase DacB	GAAACAGATT.AGAATGAAAG	A	G	40	PASS	NA	GT	NO	1	1	1	1	0	0	0	0	0	0	0	0	0	0	0	0	1	1	1	1	1	1	1	1	1	1	1	1	1	1	1	1	1	1	0	1	1
AE017334.2	1411248	GBAA_RS07565	CDS	D-alanyl-D-alanine carboxypeptidase DacB	AAACAGGTTT.CACGAAGAAA	C	T	40	PASS	NA	GT	NO	0	0	0	0	0	0	0	0	0	0	0	0	0	0	0	0	0	0	0	0	0	0	0	0	0	0	0	0	0	0	0	0	0	0	0	0	0
AE017334.2	1412473	GBAA_RS07575	CDS	spore maturation protein SpmB	ATCTATTTCT.ATATTTCGAG	A	G	40	PASS	NA	GT	NO	0	0	0	0	0	0	0	0	1	0	0	1	0	0	0	0	0	0	0	0	0	0	0	0	0	0	0	0	0	0	0	0	0	0	0	0	0
AE017334.2	1413116	GBAA_RS07580	CDS	23S rRNA pseudouridine(2605) synthase RluB	AAAAGAAATG.AAACGATTAC	A	G	40	PASS	NA	GT	NO	0	0	0	0	0	0	0	0	0	0	0	0	0	0	0	0	0	0	0	0	0	0	0	0	0	0	0	0	0	0	0	0	0	0	0	0	0
AE017334.2	1413772	GBAA_RS07580	CDS	23S rRNA pseudouridine(2605) synthase RluB	TGCGACCTGG.TGATGCAAGA	T	C	40	PASS	NA	GT	NO	0	0	0	0	0	0	0	0	0	0	0	0	0	0	0	0	0	0	0	0	0	0	0	0	0	0	0	0	0	0	0	0	0	0	0	0	0
AE017334.2	1414295	GBAA_RS07585	CDS	thiol-disulfide oxidoreductase ResA	GTTTGAAATT.CCCAGTTGCC	C	T	40	PASS	NA	GT	NO	0	0	0	0	0	0	0	0	0	0	0	0	0	0	0	0	0	0	0	0	0	0	0	0	0	0	0	0	0	0	0	0	0	0	0	0	0
AE017334.2	1414643	GBAA_RS07590	CDS	cytochrome c biogenesis protein ResB	TTTTGTGAAG.CTTGTGGGAA	C	T	40	PASS	NA	GT	NO	0	0	0	0	0	0	0	0	0	0	0	0	0	0	0	0	0	0	0	0	0	0	0	0	0	0	0	0	0	0	0	0	0	0	0	0	0
AE017334.2	1414710	GBAA_RS07590	CDS	cytochrome c biogenesis protein ResB	AGGGGAGTGC.TCGGAGATCT	T	C	40	PASS	NA	GT	NO	0	0	0	0	0	0	0	0	0	0	0	0	0	0	0	0	0	0	0	0	0	0	0	0	0	0	0	0	0	0	0	0	0	0	0	0	0
AE017334.2	1414756	GBAA_RS07590	CDS	cytochrome c biogenesis protein ResB	TAAAATTTGG.AGCTTTTTTT	A	G	40	PASS	NA	GT	NO	0	0	0	0	0	0	0	0	0	0	0	0	0	0	0	0	0	0	0	0	0	0	0	0	0	0	0	0	0	0	0	0	0	0	0	0	0
AE017334.2	1415550	GBAA_RS07590	CDS	cytochrome c biogenesis protein ResB	AAGCGGAAAT.TCGAGTGAAT	T	A	40	PASS	NA	GT	NO	0	0	0	1	0	0	0	0	0	0	0	0	0	0	0	0	0	0	0	0	0	0	0	0	0	0	0	0	0	0	0	0	0	0	0	0	0
AE017334.2	1416137	GBAA_RS07590	CDS	cytochrome c biogenesis protein ResB	AAAGATATTG.AAAGAGTACT	A	C	40	PASS	NA	GT	NO	0	0	0	0	0	0	0	0	0	0	0	0	0	0	0	0	0	0	0	0	0	0	0	0	0	0	0	0	0	0	0	0	0	0	0	0	0
AE017334.2	1416274	ccsB	CDS	cytochrome c biogenesis protein ResC	TATTTAATTG.CAACTCTATT	C	T	40	PASS	NA	GT	NO	0	0	0	0	0	0	0	0	0	0	0	0	0	0	0	0	0	0	0	0	0	0	0	0	0	0	0	0	0	0	0	0	0	0	0	0	0
AE017334.2	1417275	ccsB	CDS	cytochrome c biogenesis protein ResC	AGGATGGCAC.GGAGATAAGT	G	A	40	PASS	NA	GT	NO	0	0	0	0	0	0	0	0	0	0	0	0	0	0	0	0	0	0	0	0	0	0	0	0	0	0	0	0	0	0	0	0	0	0	0	0	0
AE017334.2	1418434	GBAA_RS07605	CDS	sensor histidine kinase ResE	ATGGATGACC.ATATTACTTC	A	G	40	PASS	NA	GT	NO	0	0	0	0	0	0	0	0	0	0	0	0	0	0	0	0	0	0	0	0	0	0	0	0	0	0	0	0	0	0	0	0	0	0	1	0	0
AE017334.2	1418585	GBAA_RS07605	CDS	sensor histidine kinase ResE	GATGTAAAAA.CGATTGAGAA	C	T	40	PASS	NA	GT	NO	0	0	0	0	0	0	0	0	0	0	0	0	0	0	0	0	0	0	0	0	0	0	0	0	0	0	0	0	0	0	0	0	0	0	0	0	0
AE017334.2	1419375	GBAA_RS07605	CDS	sensor histidine kinase ResE	GAATTAATTT.ACAAAAAGGT	A	G	40	PASS	NA	GT	NO	0	0	0	0	0	0	0	0	0	0	0	0	0	0	0	0	0	0	0	0	0	0	0	0	0	0	0	0	0	0	0	0	0	0	0	0	0
AE017334.2	1419414	GBAA_RS07605	CDS	sensor histidine kinase ResE	CGCCGCTTTA.CAATCAAACG	C	T	40	PASS	NA	GT	NO	0	0	0	0	0	0	0	0	0	0	0	0	0	0	0	0	0	0	0	0	0	0	0	0	0	0	0	0	0	0	0	0	0	0	0	0	0
AE017334.2	1419564	GBAA_RS07605	CDS	sensor histidine kinase ResE	GTGAAGCAAT.TTTAGATGAT	T	C	40	PASS	NA	GT	NO	0	0	0	0	0	0	0	0	0	0	0	0	0	0	0	0	0	0	0	0	0	0	0	0	0	0	0	0	0	0	0	0	0	0	0	0	0
AE017334.2	1419676	GBAA_RS07605	CDS	sensor histidine kinase ResE	TTTAGCGCGC.ATGGAAAGTG	A	G	40	PASS	NA	GT	NO	0	0	0	0	0	0	0	0	0	0	0	0	0	0	0	0	0	0	0	0	0	0	0	0	0	0	0	0	0	0	0	0	0	0	0	0	0
AE017334.2	1420175				ATTTAGATAT.ACGTTTTTAA	A	G	40	PASS	NA	GT	NO	0	0	0	0	0	0	0	0	0	0	0	0	0	0	0	0	0	0	0	0	0	0	0	0	0	0	0	0	0	0	0	0	0	0	0	0	0
AE017334.2	1420218				CTGTTTTTTT.ATTTTTTTGT	A	T	40	PASS	NA	GT	NO	0	0	0	1	0	0	0	0	0	0	0	0	0	0	0	0	0	0	0	0	0	0	0	0	0	0	0	0	0	0	0	0	0	0	0	0	0
AE017334.2	1420342	GBAA_RS07610	CDS	cob(I)yrinic acid a,c-diamide adenosyltransferase	GATAAAGGAA.CGACAAGTGT	C	G	40	PASS	NA	GT	NO	1	1	1	1	0	0	0	0	0	0	0	0	0	0	0	0	1	1	0	0	0	0	0	0	0	0	0	0	0	0	0	0	0	0	0	0	0
AE017334.2	1433180	ypdA	CDS	YpdA family putative bacillithiol disulfide reductase	CCGAGTATGC.AGAAAGAAAC	A	C	40	PASS	NA	GT	NO	0	0	0	0	0	0	0	0	0	0	0	0	0	0	0	0	0	0	0	0	0	0	0	0	0	0	0	0	0	0	0	0	0	0	0	0	0
AE017334.2	1433785	ypdA	CDS	YpdA family putative bacillithiol disulfide reductase	AAAGCCGTGG.ATTTTGCCGG	A	G	40	PASS	NA	GT	NO	0	0	0	0	0	0	0	0	0	0	0	0	0	1	0	0	0	0	0	0	0	0	0	0	0	0	0	0	0	0	0	0	0	0	0	0	0
AE017334.2	1433872	ypdA	CDS	YpdA family putative bacillithiol disulfide reductase	TGAACATACA.TTAACGTATA	T	C	40	PASS	NA	GT	NO	0	0	0	0	0	0	0	0	0	0	0	0	0	0	0	0	0	0	0	0	0	0	0	0	0	0	0	0	0	0	0	0	0	0	0	0	0
AE017334.2	1434823				TCATTACTAG.ATCGCATTGC	A	G	40	PASS	NA	GT	NO	0	0	0	0	0	0	0	0	0	0	0	0	0	0	0	0	0	0	1	1	1	1	1	1	1	1	1	1	0	0	0	0	0	0	0	0	0
AE017334.2	1434911				TATCCGTACC.ATGCGTAATG	A	G	40	PASS	NA	GT	NO	0	0	0	0	0	0	0	0	0	0	0	0	0	0	0	0	0	0	0	0	0	0	0	0	0	0	0	0	0	0	0	0	0	0	0	0	0
AE017334.2	1436308	GBAA_RS07705	CDS	(d)CMP kinase	GGTATTGTTT.TGGGAGTGTT	T	C	40	PASS	NA	GT	NO	0	0	0	0	0	0	0	0	0	0	0	0	0	0	0	0	0	0	0	0	0	0	0	0	0	0	0	0	0	0	0	0	0	0	0	0	0
AE017334.2	1436379				GTAAAGGATA.CGTGAATTGT	C	T	40	PASS	NA	GT	NO	0	0	0	0	0	0	0	1	0	0	0	0	0	0	0	0	0	0	0	0	0	0	0	0	0	0	0	0	0	0	0	0	0	0	0	0	0
AE017334.2	1436391				TGAATTGTGA.GTCTCTTTCC	G	A	40	PASS	NA	GT	NO	1	1	1	1	0	0	0	0	0	0	0	0	0	0	0	0	1	1	0	0	0	0	0	0	0	0	0	0	0	0	0	0	0	0	0	0	0
AE017334.2	1436463				AGAATATATT.CGCTATTATA	C	T	40	PASS	NA	GT	NO	0	0	0	0	0	0	0	0	0	0	0	0	0	0	0	0	0	0	0	0	0	0	0	0	0	0	0	0	0	0	0	0	0	0	0	0	1
AE017334.2	1437544	GBAA_RS07710	CDS	30S ribosomal protein S1	GAAATTTTAC.CGGGCGTTGA	C	T	40	PASS	NA	GT	NO	0	0	0	0	0	0	0	0	0	0	0	0	0	0	0	0	0	0	0	0	0	0	0	0	0	0	0	0	0	0	0	0	0	0	0	0	0
AE017334.2	1437756	GBAA_RS07710	CDS	30S ribosomal protein S1	TGATTCTGCT.ACTTTCCAAT	A	G	40	PASS	NA	GT	NO	0	0	0	0	0	0	0	1	0	0	0	0	0	0	0	0	0	0	0	0	0	0	0	0	0	0	0	0	0	0	0	0	0	0	0	0	0
AE017334.2	1440492	GBAA_RS07730	CDS	membrane protein	TCGCGAAAAC.TTTAATGTCT	T	A	40	PASS	NA	GT	NO	0	0	0	0	0	0	0	0	0	0	0	0	0	0	0	0	0	0	0	0	0	0	0	0	0	0	0	0	0	0	0	0	0	0	0	0	0
AE017334.2	1441177				GGAATGCAAA.ACCCTTCTTG	A	T	40	PASS	NA	GT	NO	1	1	1	1	0	0	0	0	0	0	0	0	0	0	0	0	1	1	0	0	0	0	0	0	0	0	0	0	0	0	0	0	0	0	0	0	0
AE017334.2	1441198				ACAAAGAAGG.GTTTTTTACA	G	T	40	PASS	NA	GT	NO	0	0	0	0	0	0	0	0	0	0	0	0	0	0	0	0	0	0	0	0	0	0	0	0	0	0	0	0	0	0	0	0	0	0	0	0	0
AE017334.2	1442359	GBAA_RS07740	CDS	ribosome-associated GTPase EngA	GAATCCAACG.CCAACGCATA	C	T	40	PASS	NA	GT	NO	0	0	0	0	0	0	0	0	0	0	0	0	0	0	0	0	0	0	0	0	0	0	0	0	0	0	0	0	0	0	0	0	0	0	0	0	0
AE017334.2	1442573	GBAA_RS07745	CDS	NAD(P)H-dependent glycerol-3-phosphate dehydrogenase	TGTGATTTTA.TGACAAAAAT	T	G	40	PASS	NA	GT	NO	0	0	0	0	0	0	0	0	0	0	0	0	0	0	0	0	0	0	0	0	0	0	0	0	0	0	0	0	0	0	0	0	0	0	0	0	1
AE017334.2	1442759	GBAA_RS07745	CDS	NAD(P)H-dependent glycerol-3-phosphate dehydrogenase	GTAGCCTACT.CTTCTTTAGA	C	T	40	PASS	NA	GT	NO	0	0	0	0	0	0	0	0	0	0	0	0	0	0	0	0	0	0	0	0	0	0	0	0	0	0	0	0	0	0	0	0	0	0	0	0	0
AE017334.2	1442800	GBAA_RS07745	CDS	NAD(P)H-dependent glycerol-3-phosphate dehydrogenase	TGTAGTACTT.ATTGTAGTAC	A	C	40	PASS	NA	GT	NO	1	1	1	1	0	0	0	0	0	0	0	0	0	0	0	0	1	1	0	0	0	0	0	0	0	0	0	0	0	0	0	0	0	0	0	0	0
AE017334.2	1443043	GBAA_RS07745	CDS	NAD(P)H-dependent glycerol-3-phosphate dehydrogenase	TGCAGCAAAG.CGTATGGAAG	C	T	40	PASS	NA	GT	NO	0	0	0	0	0	0	0	0	0	0	0	0	0	0	0	0	0	0	0	0	0	0	0	0	0	0	0	0	0	0	0	0	0	0	0	0	0
AE017334.2	1443209	GBAA_RS07745	CDS	NAD(P)H-dependent glycerol-3-phosphate dehydrogenase	AATGCAAAAG.CGGCATTGAT	C	G	40	PASS	NA	GT	NO	0	0	0	0	0	0	0	0	0	0	0	0	0	0	0	0	0	0	0	0	0	0	0	0	0	0	0	0	0	0	0	0	0	0	0	0	0
AE017334.2	1443636				GTCGTTTTTT.ATTTTTTTTG	A	T	40	PASS	NA	GT	NO	0	0	0	0	0	0	0	0	0	0	0	0	0	0	0	0	0	0	0	0	0	0	0	0	0	0	0	0	0	0	0	0	0	0	0	0	0
AE017334.2	1446002	spoIVA	CDS	stage IV sporulation protein A	AAAACCTTTC.ATTATGATCA	A	G	40	PASS	NA	GT	NO	0	0	0	0	0	0	0	0	0	0	0	0	0	0	0	0	0	0	0	0	0	0	0	0	0	0	0	0	0	0	0	0	0	0	0	1	0
AE017334.2	1446160	spoIVA	CDS	stage IV sporulation protein A	TATTTGAGTT.CCCTGTTTTA	C	T	40	PASS	NA	GT	NO	0	0	0	0	0	0	0	0	0	0	0	0	0	0	0	0	0	0	0	0	0	0	0	0	0	0	0	0	0	0	0	0	0	0	0	0	0
AE017334.2	1446184	spoIVA	CDS	stage IV sporulation protein A	TAAATGTGAA.CCTTCCGAGC	C	T	40	PASS	NA	GT	NO	0	0	0	0	0	0	0	0	0	0	0	0	0	0	0	0	0	0	0	0	0	0	0	0	0	0	0	0	0	0	0	0	0	0	0	0	0
AE017334.2	1447288	GBAA_RS07770	CDS	HU family DNA-binding protein	TCTAAAAAGG.ACGCAACAAA	A	G	40	PASS	NA	GT	NO	0	0	0	0	0	0	0	0	0	0	0	0	0	0	0	0	0	0	0	0	0	0	0	0	0	0	0	0	0	0	0	0	0	0	0	0	0
AE017334.2	1447520				ATATTAACAG.GGAAGAAGAG	G	A	40	PASS	NA	GT	NO	0	0	0	0	0	0	0	0	0	0	0	0	0	0	0	0	0	0	0	0	0	0	0	0	0	0	0	0	0	0	0	0	0	0	0	0	0
AE017334.2	1447913	folE	CDS	GTP cyclohydrolase I FolE	TTCCGCAAGG.CGGAAAAGTG	C	T	40	PASS	NA	GT	NO	0	0	0	0	0	0	0	0	0	0	0	0	0	0	0	0	0	0	0	0	0	0	0	0	0	0	0	0	0	0	0	0	0	0	0	0	0
AE017334.2	1448006	folE	CDS	GTP cyclohydrolase I FolE	CAACAGTAGC.GAACTCTATT	G	A	40	PASS	NA	GT	NO	0	0	0	0	0	0	0	0	0	0	0	0	0	0	0	0	0	0	0	0	0	0	0	0	0	0	0	0	1	0	1	1	1	0	0	0	0
AE017334.2	1448642	GBAA_RS07780	CDS	heptaprenyl diphosphate synthase component 1	ATCAAATAAA.TCAGGGGAAG	T	G	40	PASS	NA	GT	NO	1	1	1	1	0	0	0	0	0	0	0	0	0	0	0	0	1	1	1	1	1	1	1	1	1	1	1	1	1	1	1	1	1	1	0	1	1
AE017334.2	1449402	GBAA_RS07785	CDS	2-heptaprenyl-1,4-naphthoquinone methyltransferase	TGGGTGAACA.GGGCAAGGTT	G	A	40	PASS	NA	GT	NO	0	0	0	0	0	0	0	0	0	0	0	0	0	0	0	0	0	0	0	0	0	0	0	0	0	0	0	0	0	0	0	0	0	0	0	0	0
AE017334.2	1450661	hepT	CDS	heptaprenyl diphosphate synthase component II	CCTATATGCT.ATGGAAGATC	A	G	40	PASS	NA	GT	NO	0	0	0	0	0	0	0	0	0	0	0	0	0	0	0	0	0	0	0	0	0	0	0	0	0	0	0	0	0	0	0	0	0	0	0	0	0
AE017334.2	1451348	GBAA_RS07795	CDS	nucleoside-diphosphate kinase	TAACTGTTGC.GAAAAACATT	G	A	40	PASS	NA	GT	NO	0	0	0	0	0	0	0	0	0	0	0	0	0	0	0	0	0	0	0	0	0	0	0	0	0	0	0	0	0	0	0	0	0	0	0	0	0
AE017334.2	1451452	GBAA_RS07795	CDS	nucleoside-diphosphate kinase	TTAATGAATG.AATGGATTTA	A	G	40	PASS	NA	GT	NO	1	1	1	1	0	0	0	0	0	0	0	0	0	0	0	0	0	0	0	0	0	0	0	0	0	0	0	0	0	0	0	0	0	0	0	0	0
AE017334.2	1451489				ATTTGTAAAC.GCTTTAATCA	G	A	40	PASS	NA	GT	NO	0	0	0	0	0	0	0	0	0	0	0	0	0	0	0	0	0	0	0	0	0	0	0	0	0	0	0	0	0	0	0	0	0	0	0	0	0
AE017334.2	1451613				AAAGTAAAGG.CCTATCGGAG	C	T	40	PASS	NA	GT	NO	0	0	0	0	0	0	0	0	0	0	0	0	0	0	0	0	0	0	0	0	0	0	0	0	0	0	0	0	0	0	0	0	0	0	0	0	0
AE017334.2	1452035	GBAA_RS07800	CDS	chorismate synthase	AAGAAAAAGA.AATGAAAAGG	A	G	40	PASS	NA	GT	NO	1	0	0	1	0	0	0	0	0	0	0	0	0	0	0	0	0	0	0	0	0	0	0	0	0	0	0	0	0	0	0	0	0	0	0	0	0
AE017334.2	1452326	GBAA_RS07800	CDS	chorismate synthase	TAGATGAAGA.GGCTGGTAAT	G	A	40	PASS	NA	GT	NO	1	1	1	1	0	0	0	0	0	0	0	0	0	0	0	0	1	1	0	0	0	0	0	0	0	0	0	0	0	0	0	0	0	0	0	0	0
AE017334.2	1452433	GBAA_RS07800	CDS	chorismate synthase	GGAGTAGGCA.GCTATGTGCA	G	A	40	PASS	NA	GT	NO	1	1	1	1	0	0	0	0	0	0	0	0	0	0	0	0	1	1	0	0	0	0	0	0	0	0	0	0	0	0	0	0	0	0	0	0	0
AE017334.2	1452485	GBAA_RS07800	CDS	chorismate synthase	CCGCAATAAT.GAGCATTAAT	G	T	40	PASS	NA	GT	NO	0	0	0	0	0	0	0	0	0	0	0	0	0	0	0	0	0	0	0	0	0	0	0	0	0	0	0	0	0	0	0	0	0	0	0	0	0
AE017334.2	1452587	GBAA_RS07800	CDS	chorismate synthase	ACGAAGAGCA.TGGATATACA	T	C	40	PASS	NA	GT	NO	0	0	0	0	0	0	0	0	0	0	0	0	0	0	0	0	0	0	0	0	0	0	0	0	0	0	0	0	0	0	0	0	0	0	0	0	0
AE017334.2	1452649	GBAA_RS07800	CDS	chorismate synthase	ACTGGAATGC.CAATTGTTGT	C	T	40	PASS	NA	GT	NO	0	0	0	0	0	0	0	0	0	0	0	0	0	0	0	0	0	0	0	0	0	0	0	0	0	0	0	0	0	0	0	0	0	0	0	0	0
AE017334.2	1452975	GBAA_RS07805	CDS	3-dehydroquinate synthase	GAATCGTTGT.CACATTTGAC	C	T	40	PASS	NA	GT	NO	0	0	0	0	0	0	0	0	0	0	0	0	0	0	0	0	0	0	0	0	0	0	0	0	0	0	0	0	0	0	0	0	0	0	0	0	0
AE017334.2	1453080	GBAA_RS07805	CDS	3-dehydroquinate synthase	GTTGTAGACG.CGTTGCAAAT	C	T	40	PASS	NA	GT	NO	0	0	0	0	0	0	0	0	0	0	0	0	0	0	0	0	0	0	0	0	0	0	0	0	0	0	0	0	0	0	0	0	0	0	0	0	0
AE017334.2	1454442	GBAA_RS07810	CDS	histidinol-phosphate transaminase	TACTACACGA.GGGAACAAAT	G	A	40	PASS	NA	GT	NO	0	0	0	0	0	0	0	0	0	0	0	0	0	0	0	0	0	0	0	0	0	0	0	0	0	0	0	0	0	0	0	0	0	0	0	0	0
AE017334.2	1455386				ATAAAAGAAA.TCGGTACAAT	T	G	40	PASS	NA	GT	NO	0	0	0	0	0	0	0	0	0	0	0	0	0	0	0	0	0	0	0	0	0	0	0	0	0	0	0	0	0	0	0	0	0	0	0	0	0
AE017334.2	1455402				CAATAGAAGA.AGATAAGAAG	A	G	40	PASS	NA	GT	NO	0	0	0	0	0	0	0	0	0	0	0	0	0	0	0	0	0	0	0	0	0	0	0	0	0	0	0	0	0	0	0	0	0	0	0	0	0
AE017334.2	1455705	GBAA_RS07815	CDS	tetratricopeptide repeat protein	TTACGGATGA.AGCGTTATCT	A	T	40	PASS	NA	GT	NO	0	0	0	0	0	0	0	0	0	0	0	0	0	0	0	0	0	0	1	1	1	1	1	1	1	1	1	1	0	0	0	0	0	0	0	0	0
AE017334.2	1456031	GBAA_RS07815	CDS	tetratricopeptide repeat protein	TATTATGAGT.CGCTATTATC	C	G	40	PASS	NA	GT	NO	0	0	0	0	0	0	0	0	0	0	0	0	0	0	0	0	0	0	0	0	0	0	0	0	0	0	0	0	0	0	0	0	0	0	0	0	0
AE017334.2	1456721	GBAA_RS07815	CDS	tetratricopeptide repeat protein	GAAGGTATGC.AAAAAGAGGC	A	G	40	PASS	NA	GT	NO	0	0	0	0	0	0	0	0	0	0	0	0	0	0	0	0	0	0	0	0	0	0	0	0	0	0	0	0	0	0	0	0	0	0	0	0	0
AE017334.2	1457531				AGTATGGTTT.AATATATATA	A	T	40	PASS	NA	GT	NO	0	0	0	0	0	0	0	0	0	0	0	0	0	0	0	0	0	0	0	0	0	0	0	0	0	0	0	0	0	0	0	0	0	0	0	0	0
AE017334.2	1458472	GBAA_RS07830	CDS	menaquinol-cytochrome c reductase iron-sulfur subunit	CATTGTTGCG.TTCTCTCCAG	T	C	40	PASS	NA	GT	NO	0	0	0	0	0	0	0	0	0	0	0	0	0	0	0	0	0	0	0	0	0	0	0	0	0	0	0	0	0	0	0	0	0	0	0	0	0
AE017334.2	1458558	GBAA_RS07830	CDS	menaquinol-cytochrome c reductase iron-sulfur subunit	GTCCATGTCA.CGGGGGTCGT	C	T	40	PASS	NA	GT	NO	0	0	0	0	0	0	0	0	0	0	0	0	0	0	0	0	0	0	0	0	0	0	0	0	0	0	0	0	0	0	0	0	0	0	0	0	0
AE017334.2	1458627	GBAA_RS07830	CDS	menaquinol-cytochrome c reductase iron-sulfur subunit	TTGATGTATA.CGAATCTAAA	C	T	40	PASS	NA	GT	NO	0	0	0	0	0	0	0	0	0	0	0	0	0	0	0	0	0	0	0	0	0	0	0	0	0	0	0	0	0	0	0	0	0	0	0	0	0
AE017334.2	1459195	GBAA_RS07835	CDS	menaquinol-cytochrome c reductase cytochrome b subunit	GCAAACGCCG.CTCATTGGTC	C	T	40	PASS	NA	GT	NO	0	0	0	0	0	0	0	0	0	0	0	0	0	0	0	0	0	0	0	0	0	0	0	0	0	0	0	0	0	0	0	0	0	0	0	0	0
AE017334.2	1460418	GBAA_RS07845	CDS	DUF1405 domain-containing protein	CTCCTATATT.TTGGCCGTTT	T	C	40	PASS	NA	GT	NO	0	0	0	0	0	0	0	0	0	0	0	0	0	0	0	0	0	0	0	0	0	0	0	0	0	0	0	0	0	0	0	0	0	0	0	0	0
AE017334.2	1460907				TAGAATATGT.AGGGGGAGAA	A	G	40	PASS	NA	GT	NO	0	0	0	0	0	0	0	0	0	0	0	0	0	0	0	0	0	0	0	0	0	0	0	0	0	0	0	0	0	0	0	0	0	0	0	0	0
AE017334.2	1461670				ATTCTTGTCC.ACATTAACAT	A	G	40	PASS	NA	GT	NO	0	0	0	0	0	0	0	0	0	0	0	0	0	0	0	0	0	0	0	0	0	0	0	0	0	0	0	0	0	0	0	0	0	0	0	0	0
AE017334.2	1462149	ypjB	CDS	sporulation protein YpjB	CGGGACAGTT.TCAACAAACG	T	C	40	PASS	NA	GT	NO	0	0	0	0	0	0	0	0	0	0	0	0	0	0	0	0	0	0	0	0	0	0	0	0	0	0	0	0	0	0	0	0	0	0	0	0	0
AE017334.2	1462469	ypjB	CDS	sporulation protein YpjB	AGAGAAAAAA.GAAAAAGTAA	G	A	40	PASS	NA	GT	NO	0	0	0	0	0	0	0	0	0	0	1	0	0	0	0	0	0	0	0	0	0	0	0	0	0	0	0	0	0	0	0	0	0	0	0	0	0
AE017334.2	1462848	GBAA_RS07860	CDS	zinc metallopeptidase	CGATTATCAA.CAGATAACTA	C	A	40	PASS	NA	GT	NO	0	0	0	0	0	0	0	0	0	0	0	0	0	0	0	0	0	0	0	0	0	0	0	0	0	0	0	0	0	0	0	0	0	0	0	0	0
AE017334.2	1463101	GBAA_RS07860	CDS	zinc metallopeptidase	CATTACCAGT.TGAGTTTGAC	T	G	40	PASS	NA	GT	NO	0	0	0	0	0	0	0	0	0	0	0	0	0	0	0	0	0	0	0	0	0	0	0	0	0	0	0	0	0	0	0	0	0	0	0	0	0
AE017334.2	1463268	GBAA_RS07860	CDS	zinc metallopeptidase	TTAATGTATA.CTGGTATGCA	C	T	40	PASS	NA	GT	NO	0	0	0	0	0	0	0	0	0	0	0	0	0	0	0	0	0	0	0	0	0	0	0	0	0	0	0	0	0	0	0	0	0	0	0	0	0
AE017334.2	1463661	GBAA_RS07865	CDS	uracil-DNA glycosylase	AGTGGCGAGA.GAAAAAAGAA	G	A	40	PASS	NA	GT	NO	0	0	0	0	0	0	0	0	0	0	0	0	0	0	0	0	0	0	0	0	0	0	0	0	0	0	0	0	0	0	0	0	0	0	0	0	0
AE017334.2	1464242				CTTTTGTATA.TGATCCAACA	T	C	40	PASS	NA	GT	NO	0	0	0	0	0	0	0	0	0	0	0	0	0	0	0	0	0	0	0	0	0	0	0	0	0	0	0	0	0	0	0	0	0	0	0	0	0
AE017334.2	1464759				GAAAAATATA.GGGATATTTA	G	A	40	PASS	NA	GT	NO	0	0	0	0	0	0	0	0	0	0	0	0	0	0	0	0	0	0	0	0	0	0	0	0	0	0	0	0	0	0	0	0	0	0	0	0	0
AE017334.2	1464954				CATATAGAAA.TCCCCCTAAT	T	C	40	PASS	NA	GT	NO	0	0	0	0	0	0	0	0	0	0	0	0	0	0	0	0	0	0	0	0	0	0	0	0	0	0	0	0	0	0	0	0	0	0	0	0	0
AE017334.2	1465789	GBAA_RS07885	CDS	dihydrodipicolinate reductase	ATAAGCATGG.TGGAGAGAAA	T	C	40	PASS	NA	GT	NO	0	0	0	0	0	0	0	0	0	0	0	0	0	0	0	0	0	0	0	0	0	0	0	0	0	0	0	0	0	0	0	0	0	0	0	0	0
AE017334.2	1466979	bshB1	CDS	bacillithiol biosynthesis deacetylase BshB1	ATATACGAAG.CAAGGGTATG	C	T	40	PASS	NA	GT	NO	0	0	0	0	0	0	0	0	0	0	0	0	0	0	0	0	0	0	0	0	0	0	0	0	0	0	0	0	0	0	0	0	0	0	0	0	0
AE017334.2	1467474	bshB1	CDS	bacillithiol biosynthesis deacetylase BshB1	AGAAGGTTAC.GTTGAAACTG	G	A	40	PASS	NA	GT	NO	0	0	0	0	0	0	0	0	0	0	0	0	0	0	0	0	0	0	0	0	0	0	0	0	0	0	0	0	0	0	0	0	0	0	0	0	0
AE017334.2	1468522	bshA	CDS	N-acetyl-alpha-D-glucosaminyl L-malate synthase BshA	CAGAAGTCAT.TCAACATGGT	T	C	40	PASS	NA	GT	NO	0	0	0	0	0	0	0	0	0	0	0	0	0	0	0	0	0	0	0	0	0	0	0	0	0	0	0	0	0	0	0	0	0	0	0	0	0
AE017334.2	1471498				ATTTCACATA.CCGTAATAAG	C	T	40	PASS	NA	GT	NO	0	0	0	0	0	0	0	0	0	0	0	0	0	0	0	0	0	0	0	0	0	0	0	0	0	0	0	0	0	0	0	0	0	0	0	0	0
AE017334.2	1472468	panB	CDS	3-methyl-2-oxobutanoate hydroxymethyltransferase	CCGAAATTTG.TGAAGCAATA	T	C	40	PASS	NA	GT	NO	0	0	0	0	0	0	0	0	0	0	0	0	0	0	0	0	0	0	0	0	0	0	0	0	0	0	0	0	0	0	0	0	0	1	0	0	0
AE017334.2	1473118	GBAA_RS07930	CDS	pantoate--beta-alanine ligase	AATATTCCGG.TTATAATCGT	T	G	40	PASS	NA	GT	NO	0	0	0	0	0	0	0	0	0	0	0	0	0	0	0	0	0	0	0	0	0	0	0	0	0	0	0	0	0	0	0	0	0	0	0	0	0
AE017334.2	1473241	GBAA_RS07930	CDS	pantoate--beta-alanine ligase	CTATGTATGG.CAAAAGAAAG	C	A	40	PASS	NA	GT	NO	0	0	0	0	0	0	0	0	0	0	0	0	0	0	0	0	0	0	0	0	0	0	0	0	0	0	0	0	0	0	0	0	0	0	0	0	0
AE017334.2	1473313	GBAA_RS07930	CDS	pantoate--beta-alanine ligase	TATATTGAGA.CGTATACGAA	C	T	40	PASS	NA	GT	NO	0	0	0	0	0	0	0	0	0	0	0	0	0	0	0	0	0	0	0	0	0	0	0	0	0	0	0	0	0	0	0	0	0	0	0	1	0
AE017334.2	1474224	GBAA_RS07940	CDS	ATP-dependent DNA helicase DinG	GCCCCGATGG.TTGTTGAGCT	T	C	40	PASS	NA	GT	NO	0	0	0	0	0	0	0	0	0	0	0	0	0	0	0	0	0	0	0	0	0	0	0	0	0	0	0	0	0	0	0	0	0	0	0	0	0
AE017334.2	1474354	GBAA_RS07940	CDS	ATP-dependent DNA helicase DinG	CAGTTGAGTT.GGCGCAAATT	G	A	40	PASS	NA	GT	NO	0	0	0	0	0	0	0	0	0	0	0	0	0	0	0	0	0	0	0	0	0	0	0	0	0	0	0	0	0	0	0	0	0	0	0	0	0
AE017334.2	1475348	GBAA_RS07940	CDS	ATP-dependent DNA helicase DinG	AGAACCATTG.CTTGCTTCAT	C	T	40	PASS	NA	GT	NO	1	1	1	1	0	0	0	0	0	0	0	0	0	0	0	0	1	1	0	0	0	0	0	0	0	0	0	0	0	0	0	0	0	0	0	0	0
AE017334.2	1475387	GBAA_RS07940	CDS	ATP-dependent DNA helicase DinG	TGAAGCTCAT.CATATTGAGG	C	T	40	PASS	NA	GT	NO	0	0	0	0	0	0	0	0	0	0	0	0	0	0	0	0	0	0	0	0	0	0	0	0	0	0	0	0	0	0	0	0	0	0	0	0	0
[truncated: 5,205 more rows]
[truncated: 157 more columns]

## Sheet: SNP_nucleotides
													Siberia	Siberia	Siberia	Siberia
#CHROM	POS	GENE/LOCUS_TAG	FUNCTION	product/ncRNA_class	ID	REF	ALT	QUAL	FILTER	INFO	FORMAT	Siberia_group_specific_SNP	I-29	1339/24	1342/12	I-373	Ames Ancestor	Ames	A2012	Shikan-NIID	A0389	Ames_A0462	I-319	A0389_2	I-370	Ames_2	A0248	I-360	BA2968	1284	STI1	Ba-8884_94-Geo	STI-1	I-323	Ba-8782_92-Geo	55-VNIIVViM	Ba-8785_92-Geo	I-217	Ba-8784_92-Geo	Ba-7673_89-Geo	81/1	Larissa	Cvac02	K3974	Tsiankovskii-I	95014	Han	K1285	Sen3
AE017334.2	1759				AGCTGAATAG.TGTGAATAAC	T	C	40	PASS	NA	GT	NO	T	T	T	T	T	T	T	T	T	T	T	T	T	T	T	T	C	T	T	T	T	T	T	T	T	T	T	T	T	T	T	T	T	T	T	T	T
AE017334.2	1854				TCCACAAGCC.CTATTACTAT	C	T	40	PASS	NA	GT	NO	C	C	C	C	C	C	C	C	C	C	C	C	C	C	C	C	C	C	C	C	C	C	C	C	C	C	C	C	C	C	C	C	C	C	C	C	C
AE017334.2	1993	GBAA_RS00020	CDS	DNA polymerase III subunit beta	GCTGTTTCTT.TTCGTACAAC	T	C	40	PASS	NA	GT	NO	T	T	T	T	T	T	T	T	T	T	T	T	T	T	T	T	T	T	T	T	T	T	T	T	T	T	T	T	T	T	T	T	T	T	T	T	T
AE017334.2	2096	GBAA_RS00020	CDS	DNA polymerase III subunit beta	AATCTTTTAT.CCCAGTTGAA	C	T	40	PASS	NA	GT	NO	T	T	T	T	C	C	C	C	C	C	C	C	C	C	C	C	T	T	C	C	C	C	C	C	C	C	C	C	C	C	C	C	C	C	C	C	C
AE017334.2	2376	GBAA_RS00020	CDS	DNA polymerase III subunit beta	ACAAACTGTA.TTTGCAGTCT	T	C	40	PASS	NA	GT	NO	T	T	T	T	T	T	T	T	T	T	T	T	T	T	T	T	T	T	T	T	T	T	T	T	T	T	T	T	T	T	T	T	T	T	T	T	T
AE017334.2	2578	GBAA_RS00020	CDS	DNA polymerase III subunit beta	ATTCTAGATG.AGTCTGAAGA	A	G	40	PASS	NA	GT	NO	A	A	A	A	A	A	A	A	A	A	A	A	A	A	A	A	A	A	A	A	A	A	A	A	A	A	A	A	A	A	A	A	A	A	A	A	A
AE017334.2	2753	GBAA_RS00020	CDS	DNA polymerase III subunit beta	TACAAGCAAT.TGATCGTGCA	T	C	40	PASS	NA	GT	NO	T	T	T	T	T	T	T	T	T	T	T	T	T	T	T	T	T	T	T	T	T	T	T	T	T	T	T	T	T	T	T	T	T	T	T	T	T
AE017334.2	3093				CTAGTTTTCA.GATGCTAGTA	G	A	40	PASS	NA	GT	NO	A	G	G	A	G	G	G	G	G	G	G	G	G	G	G	G	G	G	G	G	G	G	G	G	G	G	G	G	G	G	G	G	G	G	G	G	G
AE017334.2	3416				AGGGGGAGCC.CTTTGTTTAT	C	T	40	PASS	NA	GT	NO	C	C	C	C	C	C	C	C	C	C	C	C	C	C	C	C	C	C	C	C	C	C	C	C	C	C	C	C	C	C	C	C	C	C	C	C	C
AE017334.2	4190	GBAA_RS00030	CDS	DNA replication/repair protein RecF	GAAATTTTCC.GTGGTACGAC	G	T	40	PASS	NA	GT	NO	G	G	G	G	G	G	G	G	G	G	G	G	G	G	G	G	G	G	G	G	G	G	G	G	G	G	G	G	G	G	G	G	G	G	G	G	G
AE017334.2	4429	GBAA_RS00030	CDS	DNA replication/repair protein RecF	TCAAGGAAAA.GTGCAAACAT	G	C	40	PASS	NA	GT	NO	G	G	G	G	G	G	G	G	G	G	G	G	G	G	G	G	G	G	G	G	G	G	G	G	G	G	G	G	G	G	G	G	G	G	G	G	G
AE017334.2	6446	gyrB	CDS	DNA gyrase subunit B	GGGATAAAGT.AGAGCCACGT	A	G	40	PASS	NA	GT	YES	G	G	G	G	A	A	A	A	A	A	A	A	A	A	A	A	A	A	A	A	A	A	A	A	A	A	A	A	A	A	A	A	A	A	A	A	A
AE017334.2	7323	GBAA_RS00040	CDS	DNA gyrase subunit A	GGTCTATTAT.ACTTCGTGCT	A	G	40	PASS	NA	GT	NO	A	A	A	A	A	A	A	A	A	A	A	A	A	A	A	A	A	A	A	A	A	A	A	A	A	A	A	A	A	A	A	A	A	A	A	A	A
AE017334.2	7722	GBAA_RS00040	CDS	DNA gyrase subunit A	AGGCAGAAGC.ACGTGCTCAT	A	G	40	PASS	NA	GT	NO	A	A	A	A	A	A	A	A	A	A	A	A	A	A	A	A	A	A	A	A	A	A	A	A	A	A	A	A	A	A	A	A	A	A	A	A	A
AE017334.2	7764	GBAA_RS00040	CDS	DNA gyrase subunit A	CTTTAGACCA.TCTGGATGAA	T	C	40	PASS	NA	GT	NO	T	T	T	T	T	T	T	T	T	T	T	T	T	T	T	T	T	T	T	T	T	T	T	T	T	T	T	T	T	T	T	T	T	T	T	T	T
AE017334.2	14514				TATCTAGAAA.TCATACTTAA	T	G	40	PASS	NA	GT	NO	T	T	T	T	T	T	T	T	T	T	T	T	T	T	T	T	T	T	T	T	T	T	T	T	T	T	T	T	T	T	T	T	T	T	T	T	T
AE017334.2	14547				AAATAATGAA.CAAGAAGTTC	C	T	40	PASS	NA	GT	NO	C	C	C	C	C	C	C	C	C	C	C	C	C	C	C	C	C	C	C	C	C	C	C	C	C	C	C	C	C	C	C	C	C	C	C	C	C
AE017334.2	15066				GCTAAAACAG.TAGTGGATTC	T	C	40	PASS	NA	GT	NO	T	T	T	T	T	T	T	T	T	T	T	T	T	T	T	T	T	T	T	T	T	T	T	T	T	T	T	T	T	T	T	T	T	T	T	T	T
AE017334.2	15196				AATTTTTCCC.ATGTTCTAAG	A	G	40	PASS	NA	GT	NO	G	G	G	G	A	A	A	A	A	A	A	A	A	A	A	A	G	G	A	A	A	A	A	A	A	A	A	A	A	A	A	A	A	A	A	A	A
AE017334.2	15268				GAGGATTTTT.CATAACAACG	C	T	40	PASS	NA	GT	NO	C	C	C	C	C	C	C	C	C	C	C	C	C	C	C	C	C	C	C	C	C	C	C	C	C	C	C	C	C	C	C	C	C	C	C	C	C
AE017334.2	15393				CTAACATATA.TATACGTCCT	T	A	40	PASS	NA	GT	NO	T	T	T	T	T	T	T	T	T	T	T	T	T	T	T	T	T	T	A	A	A	A	A	A	A	A	A	A	T	T	T	T	T	T	T	T	T
AE017334.2	15746	GBAA_RS00075	CDS	IMP dehydrogenase	GTTCTGAAAG.TGGCGTTATT	T	C	40	PASS	NA	GT	NO	T	T	T	T	T	T	T	T	T	T	T	T	T	T	T	T	C	C	T	T	T	T	T	T	T	T	T	T	T	T	T	T	T	T	T	T	T
AE017334.2	17294	GBAA_RS00080	CDS	D-alanyl-D-alanine carboxypeptidase DacA	TAAAGGGAAG.TTTAAGTGGG	T	C	40	PASS	NA	GT	NO	C	C	C	C	T	T	T	C	C	T	C	C	C	T	T	T	C	C	C	C	C	C	C	C	C	C	C	C	C	C	C	C	C	C	C	C	C
AE017334.2	17331	GBAA_RS00080	CDS	D-alanyl-D-alanine carboxypeptidase DacA	TCTGAATATG.CGTATAAAGT	C	T	40	PASS	NA	GT	YES	T	T	T	T	C	C	C	C	C	C	C	C	C	C	C	C	C	C	C	C	C	C	C	C	C	C	C	C	C	C	C	C	C	C	C	C	C
AE017334.2	18322	GBAA_RS00080	CDS	D-alanyl-D-alanine carboxypeptidase DacA	TATGGAATAG.TGCTGTTGAT	T	C	40	PASS	NA	GT	NO	T	T	T	T	T	T	T	T	T	T	T	T	T	T	T	T	T	T	T	T	T	T	T	T	T	T	T	T	T	T	T	T	T	T	T	T	T
AE017334.2	18498				AATTCACCTA.GGGGGGGTTT	G	A	40	PASS	NA	GT	NO	A	A	A	A	G	G	G	G	G	G	G	G	G	G	G	G	A	A	G	G	G	G	G	G	G	G	G	G	A	G	G	G	G	G	G	G	G
AE017334.2	19692	pdxT	CDS	pyridoxal 5'-phosphate synthase glutaminase subunit PdxT	CACTTATTGG.CTATGACGAA	C	T	40	PASS	NA	GT	NO	T	T	T	T	C	C	C	C	C	C	C	C	C	C	C	C	T	T	C	C	C	C	C	C	C	C	C	C	C	C	C	C	C	C	C	C	C
AE017334.2	19898	pdxT	CDS	pyridoxal 5'-phosphate synthase glutaminase subunit PdxT	GTAGCGGTAA.AGCAAGGGCC	A	G	40	PASS	NA	GT	NO	A	A	A	A	A	A	A	A	A	A	A	A	A	A	A	A	A	A	A	A	A	A	A	A	A	A	A	A	A	A	A	A	A	A	A	A	A
AE017334.2	21699				AAAATTTTCC.TTTCCTCATA	T	C	40	PASS	NA	GT	NO	T	T	T	T	T	T	T	T	T	T	T	T	T	T	T	T	T	T	T	T	T	T	T	T	T	T	T	T	T	T	T	T	T	T	T	T	T
AE017334.2	21724				TTTTAGTAGG.GTTGACTAAC	G	A	40	PASS	NA	GT	NO	G	G	G	G	G	G	G	A	G	G	G	G	G	G	G	G	G	G	G	G	G	G	G	G	G	G	G	G	G	G	G	G	G	G	G	G	G
AE017334.2	23173				AGATAGGATG.ACGTTTAAAT	A	G	40	PASS	NA	GT	NO	G	G	G	G	A	A	A	A	A	A	A	A	A	A	A	A	G	G	A	A	A	A	A	A	A	A	A	A	A	A	A	A	A	A	A	A	A
AE017334.2	24528				AATGAAAGGA.CTATGTTATG	C	T	40	PASS	NA	GT	NO	C	C	C	C	C	C	C	C	C	C	C	C	C	C	C	C	C	C	C	C	C	C	C	C	C	C	C	C	C	C	C	C	C	C	C	C	C
AE017334.2	24657	GBAA_RS00130	CDS	nucleoside deaminase	TAATTAGTGC.TGCTCATAAT	T	G	40	PASS	NA	GT	NO	T	T	T	T	T	T	T	T	T	T	T	T	T	T	T	T	T	T	T	T	T	T	T	T	T	T	T	T	T	T	T	T	T	T	T	T	T
AE017334.2	25908	GBAA_RS00135	CDS	DNA polymerase III subunit gamma/tau	CATGCTTTCT.ATGGGTGCCT	A	G	40	PASS	NA	GT	YES	G	G	G	G	A	A	A	A	A	A	A	A	A	A	A	A	A	A	A	A	A	A	A	A	A	A	A	A	A	A	A	A	A	A	A	A	A
AE017334.2	27093	GBAA_RS00135	CDS	DNA polymerase III subunit gamma/tau	AGATTTTTTA.AAACGTGAAG	A	C	40	PASS	NA	GT	NO	A	A	A	A	A	A	A	A	A	A	A	A	A	A	A	A	A	A	A	A	A	A	A	A	A	A	A	A	A	A	A	A	A	A	A	A	A
AE017334.2	27910	GBAA_RS00145	CDS	recombination protein RecR	TCTCCAATGG.GGGGAATTGG	G	A	40	PASS	NA	GT	NO	A	A	A	A	G	G	G	G	G	G	G	G	G	G	G	G	A	A	G	G	G	G	G	G	G	G	G	G	G	G	G	G	G	G	G	G	G
AE017334.2	28433				CCTTTTTGTT.TTATTCCTTA	T	G	40	PASS	NA	GT	NO	T	T	T	T	T	T	T	T	T	T	T	T	T	T	T	T	T	T	T	T	T	T	T	T	T	T	T	T	T	T	T	T	T	T	T	T	T
AE017334.2	34599	GBAA_RS00190	CDS	aminotransferase class I/II-fold pyridoxal phosphate-dependent enzyme	AATAGAGTTT.AAAGAAAGAA	A	G	40	PASS	NA	GT	NO	A	A	A	A	A	A	A	A	A	A	A	A	A	A	A	A	A	A	A	A	A	A	A	A	A	A	A	A	A	A	A	A	A	A	A	A	A
AE017334.2	35039	GBAA_RS00190	CDS	aminotransferase class I/II-fold pyridoxal phosphate-dependent enzyme	ATGCGAAAGC.GCTCATTTTA	G	A	40	PASS	NA	GT	NO	A	A	A	A	G	G	G	G	G	G	G	G	G	G	G	G	A	A	G	G	G	G	G	G	G	G	G	G	G	G	G	G	G	G	G	G	G
AE017334.2	35144	GBAA_RS00190	CDS	aminotransferase class I/II-fold pyridoxal phosphate-dependent enzyme	ATGAAGCACA.TGGGGCTCAT	T	G	40	PASS	NA	GT	NO	T	T	T	T	T	T	T	T	T	T	T	T	T	T	T	T	T	T	T	T	T	T	T	T	T	T	T	T	T	T	T	T	T	T	T	T	T
AE017334.2	36748	GBAA_RS00200	CDS	DNA polymerase III subunit delta'	TTAGAAGGAG.AGAAAGGGAC	A	G	40	PASS	NA	GT	NO	A	A	A	A	A	A	A	A	A	A	A	A	A	A	A	A	A	A	A	A	A	A	A	A	A	A	A	A	A	A	A	A	A	A	A	A	A
AE017334.2	37026	GBAA_RS00200	CDS	DNA polymerase III subunit delta'	TGCAGCGAAT.GCACTCTTGA	G	A	40	PASS	NA	GT	NO	G	G	G	G	G	G	G	G	G	G	G	G	G	G	G	G	G	G	G	G	G	G	G	G	G	G	G	G	G	G	G	G	G	G	G	G	G
AE017334.2	37641	GBAA_RS00205	CDS	stage 0 sporulation family protein	TATGATGTAG.TAGGTGTTCG	T	C	40	PASS	NA	GT	NO	T	T	T	T	T	T	T	T	T	T	T	T	T	T	T	T	T	T	T	T	T	T	T	T	T	T	T	T	T	T	T	T	T	T	T	T	T
AE017334.2	37936	GBAA_RS00205	CDS	stage 0 sporulation family protein	TGAAACTTGT.AGATGTAGAG	A	G	40	PASS	NA	GT	NO	A	A	A	A	A	A	A	A	A	A	A	A	A	A	A	A	A	A	A	A	A	A	A	A	A	A	A	A	A	A	A	A	A	A	A	A	A
AE017334.2	38165	GBAA_RS00205	CDS	stage 0 sporulation family protein	TGTATCCATT.AAGATGGCAA	A	G	40	PASS	NA	GT	NO	A	A	A	A	A	A	A	A	A	A	A	A	A	A	A	A	A	A	A	A	A	A	A	A	A	A	A	A	A	A	A	A	A	A	A	A	A
AE017334.2	38629	GBAA_RS00210	CDS	DNA replication initiation control protein YabA	CCGTTTTGAA.GAAGTGCAGA	G	A	40	PASS	NA	GT	NO	G	G	G	G	G	G	G	G	G	G	G	G	G	G	G	G	G	G	G	G	G	G	G	G	G	G	G	G	G	G	G	G	G	G	G	G	G
AE017334.2	39396	GBAA_RS00215	CDS	tRNA1(Val) (adenine(37)-N6)-methyltransferase	CATTAGAGGA.TGTTGTATCT	T	A	40	PASS	NA	GT	NO	T	T	T	T	T	T	T	T	T	T	T	T	T	T	T	T	T	T	T	T	T	T	T	T	T	T	T	T	T	T	T	T	T	T	T	T	T
AE017334.2	39707	GBAA_RS00220	CDS	GIY-YIG nuclease family protein	AGTAGAGTGC.TCTGATGGAA	T	C	40	PASS	NA	GT	NO	T	C	C	T	T	T	T	T	T	T	T	T	T	T	T	T	T	T	T	T	T	T	T	T	T	T	T	T	T	T	T	T	T	T	T	T	T
AE017334.2	39778	GBAA_RS00220	CDS	GIY-YIG nuclease family protein	ATAGCGGAAG.AGGAGCTAAG	A	G	40	PASS	NA	GT	YES	G	G	G	G	A	A	A	A	A	A	A	A	A	A	A	A	A	A	A	A	A	A	A	A	A	A	A	A	A	A	A	A	A	A	A	A	A
AE017334.2	40930				CCATCAGATA.CTTCACCAGT	C	T	40	PASS	NA	GT	NO	C	C	C	C	C	C	C	C	C	C	C	C	C	C	C	C	C	C	C	C	C	C	C	C	C	C	C	C	C	C	C	C	C	C	C	C	C
AE017334.2	41590	GBAA_RS00235	CDS	methionine--tRNA ligase	TTCGGGAGGT.TCAAAACAAT	T	C	40	PASS	NA	GT	NO	C	C	C	C	T	T	T	T	T	T	T	T	T	T	T	T	C	C	T	T	T	T	T	T	T	T	T	T	T	T	T	T	T	T	T	T	T
AE017334.2	41872	GBAA_RS00235	CDS	methionine--tRNA ligase	GATATCTCTT.ATGATGATTT	A	G	40	PASS	NA	GT	NO	A	A	A	A	A	A	A	A	A	A	A	A	A	A	A	A	A	A	A	A	A	A	A	A	A	A	A	A	A	A	A	A	A	A	A	A	A
AE017334.2	42764	GBAA_RS00235	CDS	methionine--tRNA ligase	CTGCATTTAA.AGCAAATGTA	A	G	40	PASS	NA	GT	NO	A	A	A	A	A	A	A	A	A	A	A	A	A	A	A	A	A	A	A	A	A	A	A	A	A	A	A	A	A	A	A	A	A	A	A	A	A
AE017334.2	43813	GBAA_RS00240	CDS	TatD family deoxyribonuclease	GAAGTTATTG.CCCGAATGAA	C	T	40	PASS	NA	GT	NO	C	C	C	C	C	C	C	C	C	C	C	C	C	C	C	C	C	C	C	C	C	C	C	C	C	C	C	C	C	C	C	C	C	C	C	C	C
AE017334.2	43894	GBAA_RS00240	CDS	TatD family deoxyribonuclease	ATTGAATTAG.CTGAAGCCTA	C	T	40	PASS	NA	GT	NO	C	C	C	C	C	C	C	C	C	C	C	C	C	C	C	C	C	C	T	T	T	T	T	T	T	T	T	T	C	C	C	C	C	C	C	C	C
AE017334.2	45057	rnmV	CDS	ribonuclease M5	TAGAGAATAT.ACATGAAGAA	A	G	40	PASS	NA	GT	NO	A	A	A	A	A	A	A	A	A	A	A	A	A	A	A	A	A	A	A	A	A	A	A	A	A	A	A	A	A	A	A	A	A	A	A	A	A
AE017334.2	45072	rnmV	CDS	ribonuclease M5	AAGAAATGGA.AGCTTACACA	A	G	40	PASS	NA	GT	NO	A	A	A	A	A	A	A	A	A	A	A	A	A	A	A	A	A	A	A	A	A	A	A	A	A	A	A	A	A	A	A	A	A	A	A	A	A
AE017334.2	46044	GBAA_RS00250	CDS	16S rRNA (adenine(1518)-N(6)/adenine(1519)-N(6))-dimethyltransferase RsmA	AGATAAAGAG.CTGTTGGATC	C	T	40	PASS	NA	GT	NO	C	C	C	C	C	C	C	C	C	C	C	C	C	C	C	C	C	C	C	C	C	C	C	C	C	C	C	C	C	C	C	C	C	C	C	C	C
AE017334.2	46192				ATTTGAACTG.TCCCTTTTGT	T	C	40	PASS	NA	GT	NO	T	T	T	T	T	T	T	T	T	T	T	T	T	T	T	T	T	T	T	T	T	T	T	T	T	T	T	T	T	T	C	T	T	T	T	T	T
AE017334.2	47140				AATAAGCAAG.GTACATATGT	G	T	40	PASS	NA	GT	NO	G	G	G	G	G	G	G	G	G	G	G	G	G	G	G	G	G	G	G	G	G	G	G	G	G	G	G	G	G	G	G	G	G	G	G	G	G
AE017334.2	47254				TTTCTTCTAT.TTATTCGAAC	T	C	40	PASS	NA	GT	NO	T	T	T	T	T	T	T	T	T	T	T	T	T	T	T	T	T	T	T	T	T	T	T	T	T	T	T	T	T	T	T	T	T	T	T	T	T
AE017334.2	48627	GBAA_RS00270	CDS	4-(cytidine 5'-diphospho)-2-C-methyl-D-erythritol kinase	ATTGGTGTAT.TTACTGCTGA	T	C	40	PASS	NA	GT	NO	C	C	C	C	T	T	T	T	T	T	T	T	T	T	T	T	C	C	C	C	C	C	C	C	C	C	C	C	C	C	C	C	C	C	T	C	C
AE017334.2	48890	GBAA_RS00270	CDS	4-(cytidine 5'-diphospho)-2-C-methyl-D-erythritol kinase	GCGAATGCAT.CGTATATATA	C	T	40	PASS	NA	GT	NO	C	C	C	C	C	C	C	C	C	C	C	C	C	C	C	C	C	C	C	C	C	C	C	C	C	C	C	C	C	C	T	C	C	C	C	C	C
AE017334.2	48901	GBAA_RS00270	CDS	4-(cytidine 5'-diphospho)-2-C-methyl-D-erythritol kinase	GTATATATAA.CGGATTAAAA	C	T	40	PASS	NA	GT	NO	C	C	C	C	C	C	C	C	C	C	C	C	C	C	C	C	C	C	C	C	C	C	C	C	C	C	C	C	C	C	C	C	C	C	C	C	C
AE017334.2	49002				TTGTTTAGAA.TATTCGTGAT	T	C	40	PASS	NA	GT	NO	T	T	T	T	T	T	T	T	T	T	T	T	T	T	T	T	T	T	T	T	T	T	T	T	T	T	T	T	T	T	T	T	T	T	T	T	T
AE017334.2	49170	GBAA_RS00275	CDS	pur operon repressor	ATTATTAAGC.AAACGTTTGA	A	G	40	PASS	NA	GT	NO	A	A	A	A	A	A	A	A	A	A	A	A	A	A	A	A	A	A	A	A	A	A	A	A	A	A	A	A	A	A	A	A	A	A	A	A	A
AE017334.2	49954				TTTCGTGCAC.TATTTTTAAA	T	C	40	PASS	NA	GT	NO	T	T	T	T	T	T	T	T	T	T	T	T	T	T	T	T	T	T	T	T	T	T	T	T	T	T	T	T	T	T	T	T	T	T	T	T	T
AE017334.2	50319	GBAA_RS00280	CDS	RidA family protein	AAGTAGCAAA.ATTACCGAAA	A	T	40	PASS	NA	GT	NO	A	A	A	A	A	A	A	A	A	A	A	A	A	A	A	A	A	A	A	A	A	A	A	A	A	A	A	A	A	A	A	A	A	A	A	A	A
AE017334.2	51142	GBAA_RS00290	CDS	bifunctional UDP-N-acetylglucosamine diphosphorylase/glucosamine-1-phosphate N-acetyltransferase GlmU	GGTCTATATG.TCAAACAGAT	T	G	40	PASS	NA	GT	NO	T	T	T	T	T	T	T	T	T	T	T	T	T	T	T	T	T	T	T	T	T	T	T	T	T	T	T	T	T	T	T	T	T	T	T	T	T
AE017334.2	51378	GBAA_RS00290	CDS	bifunctional UDP-N-acetylglucosamine diphosphorylase/glucosamine-1-phosphate N-acetyltransferase GlmU	TTGGTACAGC.GCATGCTGTA	G	A	40	PASS	NA	GT	NO	G	G	G	G	G	G	G	G	G	G	G	G	G	G	G	G	G	G	G	G	G	G	G	G	G	G	G	G	G	G	G	G	G	G	G	G	A
AE017334.2	52920	GBAA_RS00295	CDS	ribose-phosphate diphosphokinase	CAGGTGCAAC.CCGTGTAATC	C	T	40	PASS	NA	GT	NO	T	T	T	T	C	C	C	C	C	C	C	C	C	C	C	C	T	T	C	C	C	C	C	C	C	C	C	C	C	C	C	C	C	C	C	C	C
AE017334.2	53251	GBAA_RS00295	CDS	ribose-phosphate diphosphokinase	AGCAGCAAAC.GCTCTTGTTG	G	A	40	PASS	NA	GT	NO	G	G	G	G	G	G	G	G	G	G	G	G	G	G	G	G	G	G	G	G	G	G	G	G	G	G	G	G	G	G	G	G	G	G	G	G	A
AE017334.2	53503	GBAA_RS00300	CDS	aminoacyl-tRNA hydrolase	GGATAGAATG.AGACGTAACC	A	G	40	PASS	NA	GT	NO	A	A	A	A	A	A	A	A	A	A	A	A	A	A	A	A	A	A	A	A	A	A	A	A	A	A	A	A	A	A	A	A	A	A	A	A	A
AE017334.2	53538	GBAA_RS00300	CDS	aminoacyl-tRNA hydrolase	TTTTCGTATC.GAAAAAAGAA	G	A	40	PASS	NA	GT	NO	G	G	G	G	G	G	G	G	G	G	G	G	G	G	G	G	G	G	G	G	G	G	G	G	G	G	G	G	G	G	G	G	G	G	G	G	G
AE017334.2	54868	mfd	CDS	transcription-repair coupling factor	CAGGAGAGCA.CGGGATTATT	C	T	40	PASS	NA	GT	NO	C	C	C	C	C	C	C	C	C	C	C	T	C	C	C	C	C	C	C	C	C	C	C	C	C	C	C	C	C	C	C	C	C	C	C	C	C
AE017334.2	55489	mfd	CDS	transcription-repair coupling factor	CATCTCATCT.TGAATCAGAA	T	C	40	PASS	NA	GT	NO	T	T	T	T	T	T	T	T	T	T	T	T	T	T	T	T	T	T	T	T	T	T	T	T	T	T	T	T	T	T	T	T	T	T	T	T	T
AE017334.2	55501	mfd	CDS	transcription-repair coupling factor	AATCAGAAGA.GGCGGAATGG	G	A	40	PASS	NA	GT	NO	G	G	G	G	G	G	G	G	G	G	G	G	G	G	G	G	G	G	G	G	G	G	G	G	G	G	G	G	G	G	G	G	G	G	G	G	G
AE017334.2	56775	mfd	CDS	transcription-repair coupling factor	CTTCTTATTA.TTGATGAAGA	T	G	40	PASS	NA	GT	NO	T	T	T	T	T	T	T	T	T	T	T	T	T	T	T	T	T	T	T	T	T	T	T	T	T	T	T	T	T	T	T	T	T	T	T	T	T
AE017334.2	56918	mfd	CDS	transcription-repair coupling factor	TTTATCTGTT.ATTGAGACGC	A	T	40	PASS	NA	GT	NO	A	A	A	A	A	A	A	A	A	A	A	A	A	A	A	A	A	A	A	A	A	A	A	A	A	A	A	A	A	A	A	A	A	T	A	A	A
AE017334.2	57169	mfd	CDS	transcription-repair coupling factor	CGTTTTTAGA.AGGGCAGCAT	A	T	40	PASS	NA	GT	NO	A	A	A	A	A	A	A	A	A	A	A	A	A	A	A	A	A	A	A	A	A	A	A	A	A	A	A	A	A	A	A	A	A	A	A	A	A
AE017334.2	58042	mfd	CDS	transcription-repair coupling factor	AAAAAGAAGT.CATAAATGCC	C	T	40	PASS	NA	GT	NO	C	C	C	C	C	C	C	C	C	C	C	C	C	C	C	C	C	C	C	C	C	C	C	C	C	C	C	C	C	C	C	C	C	C	C	C	C
AE017334.2	58628	spoVT	CDS	stage V sporulation protein T	CCCAATTGGG.GCTGTCATTA	G	A	40	PASS	NA	GT	NO	A	A	A	A	G	G	G	G	G	G	G	G	G	G	G	G	A	A	G	G	G	G	G	G	G	G	G	G	G	G	G	G	G	G	G	G	G
AE017334.2	59588	GBAA_RS00320	CDS	stage V sporulation protein B	CTTTATATGC.GTCATGACTT	G	A	40	PASS	NA	GT	NO	G	G	G	G	G	G	G	G	G	G	G	G	G	G	G	G	G	G	G	G	G	G	G	G	G	G	G	G	G	G	G	G	G	G	G	G	G
AE017334.2	59763	GBAA_RS00320	CDS	stage V sporulation protein B	GAGCAGGAGA.GCCGGCTGAA	G	T	40	PASS	NA	GT	NO	T	T	T	T	G	G	G	G	G	G	G	G	G	G	G	G	G	G	G	G	G	G	G	G	G	G	G	G	G	G	G	G	G	G	G	G	G
AE017334.2	63100	yabQ	CDS	spore cortex biosynthesis protein YabQ	TTTCGTATAC.TGCTTTCAAT	T	C	40	PASS	NA	GT	NO	T	T	T	T	T	T	T	T	T	T	T	T	T	T	T	T	T	T	T	T	T	T	T	T	T	T	T	T	T	T	T	T	T	T	T	T	T
AE017334.2	63326	yabQ	CDS	spore cortex biosynthesis protein YabQ	AGTTAGGGGG.ACCTCGGAAA	A	G	40	PASS	NA	GT	NO	A	A	A	A	A	A	A	A	A	A	A	A	A	A	A	A	A	A	A	A	A	A	A	A	A	A	A	A	A	A	A	A	A	A	A	A	A
AE017334.2	64042	GBAA_RS00350	CDS	RNA-binding protein S1	GAGATCGTCC.ACGTGGTGAA	A	G	40	PASS	NA	GT	NO	A	A	A	A	A	A	A	A	A	A	A	A	A	A	A	A	A	A	A	A	A	A	A	A	A	A	A	A	A	G	A	A	A	A	A	A	A
AE017334.2	64841				GGTGTTAAAA.ATATGCCTAA	A	G	40	PASS	NA	GT	NO	A	A	A	A	A	A	A	A	A	A	A	A	A	A	A	A	A	A	A	A	A	A	A	A	A	A	A	A	A	A	A	A	A	A	A	A	A
AE017334.2	65001	spoIIE	CDS	stage II sporulation protein E	TTCTTTTAGG.ACGAGCATAT	A	G	40	PASS	NA	GT	YES	G	G	G	G	A	A	A	A	A	A	A	A	A	A	A	A	A	A	A	A	A	A	A	A	A	A	A	A	A	A	A	A	A	A	A	A	A
AE017334.2	65266	spoIIE	CDS	stage II sporulation protein E	ACATTTAGTT.GTCGTATATT	G	T	40	PASS	NA	GT	NO	G	G	G	G	G	G	G	G	G	G	G	G	G	G	G	G	G	G	G	G	G	G	G	G	G	G	G	G	G	G	G	G	G	G	G	G	G
AE017334.2	65952	spoIIE	CDS	stage II sporulation protein E	TATCTAATAG.CTTTTCTGTA	C	T	40	PASS	NA	GT	NO	C	C	C	C	C	C	C	C	C	C	C	C	C	C	C	C	C	C	C	C	C	C	C	C	C	C	C	C	C	C	C	C	C	C	C	C	C
AE017334.2	66521	spoIIE	CDS	stage II sporulation protein E	CCGATGCTTT.CTGATATTCT	C	T	40	PASS	NA	GT	NO	C	C	C	C	C	C	C	C	C	C	C	C	C	C	C	C	C	C	C	C	C	C	C	C	C	C	C	C	C	C	C	C	C	C	C	C	C
AE017334.2	67034	spoIIE	CDS	stage II sporulation protein E	GAAGTTGATG.TAGTGGGTGA	T	C	40	PASS	NA	GT	NO	T	T	T	T	T	T	T	T	T	T	T	T	T	T	T	T	T	T	T	T	T	T	T	T	T	T	T	T	T	T	T	T	T	T	T	T	T
AE017334.2	67135	spoIIE	CDS	stage II sporulation protein E	ATGGATGAAG.CGTAAAATTA	C	T	40	PASS	NA	GT	NO	C	C	C	C	C	C	C	C	C	C	C	C	C	C	C	C	C	C	C	C	C	C	C	C	C	C	C	C	C	C	C	C	C	C	C	T	C
AE017334.2	67774	tilS	CDS	tRNA lysidine(34) synthetase TilS	TTTGTGCAGG.ACCTTTGTAA	A	G	40	PASS	NA	GT	NO	A	A	A	A	A	A	A	A	A	A	A	A	A	A	A	A	A	A	A	A	A	A	A	A	A	A	A	A	A	A	A	A	A	A	A	A	A
AE017334.2	68639	tilS	CDS	tRNA lysidine(34) synthetase TilS	TAACAGAGGT.GAGCGAAGAT	G	T	40	PASS	NA	GT	NO	G	G	G	G	G	G	G	G	G	G	G	G	G	G	G	G	G	G	G	G	G	G	G	G	G	G	G	G	G	G	G	G	G	G	G	G	G
AE017334.2	68849	tilS	CDS	tRNA lysidine(34) synthetase TilS	GTGATGCAAG.CGGGAATATT	C	T	40	PASS	NA	GT	NO	C	C	C	C	C	C	C	C	C	C	C	C	C	C	C	C	C	C	C	C	C	C	C	C	C	C	C	C	C	C	C	C	C	C	C	C	C
AE017334.2	69952	GBAA_RS00380	CDS	ATP-dependent zinc metalloprotease FtsH	TTTACTTCTA.TCATCCCGTT	T	C	40	PASS	NA	GT	NO	T	T	T	T	T	T	T	T	T	T	T	T	T	T	T	T	T	T	T	T	T	T	T	T	T	T	T	T	T	T	T	T	T	T	T	T	T
AE017334.2	70343	GBAA_RS00380	CDS	ATP-dependent zinc metalloprotease FtsH	GTGATTTATT.TGAAAACGCA	T	C	40	PASS	NA	GT	NO	T	T	T	T	T	T	T	T	T	T	T	T	T	T	T	T	T	T	T	T	T	T	T	T	T	T	T	T	T	T	T	T	T	T	T	T	T
AE017334.2	72369	GBAA_RS00385	CDS	type III pantothenate kinase	GCTAAACAAG.AACCGAAAGT	A	G	40	PASS	NA	GT	NO	A	A	A	A	A	A	A	A	A	A	A	A	A	A	A	A	A	A	A	A	A	A	A	A	A	A	A	A	A	A	A	A	A	A	A	A	A
AE017334.2	72398	GBAA_RS00385	CDS	type III pantothenate kinase	AGGTGGATTG.GCGAAATTAA	G	T	40	PASS	NA	GT	NO	G	G	G	G	G	G	G	G	G	G	G	G	G	G	G	G	G	G	G	G	G	G	G	G	G	G	G	G	G	G	G	G	G	G	G	G	G
AE017334.2	72666	GBAA_RS00390	CDS	redox-regulated molecular chaperone HslO	CGTTCTTTAA.CTGCAGGTAC	C	T	40	PASS	NA	GT	NO	C	C	C	C	C	C	C	C	C	C	C	C	C	C	C	C	C	C	C	C	C	C	C	C	C	C	C	C	C	C	C	C	C	C	C	C	C
AE017334.2	73016	GBAA_RS00390	CDS	redox-regulated molecular chaperone HslO	TGTCCTTGTA.AATGGAGACG	A	C	40	PASS	NA	GT	NO	A	A	A	A	A	A	A	A	A	A	A	A	A	A	A	A	A	A	A	A	A	A	A	A	A	A	A	A	A	A	A	A	A	A	A	A	C
AE017334.2	73192	GBAA_RS00390	CDS	redox-regulated molecular chaperone HslO	TTGGAGAAGA.CAAGGTAAAA	C	T	40	PASS	NA	GT	NO	T	T	T	T	C	C	C	C	C	C	C	C	C	C	C	C	T	T	C	C	C	C	C	C	C	C	C	C	C	C	C	C	C	C	C	C	C
AE017334.2	73738	cysK	CDS	cysteine synthase A	AGGAATTGGC.TTAGCGATGG	T	C	40	PASS	NA	GT	NO	T	T	T	T	T	T	T	T	T	T	T	T	T	T	T	T	T	T	T	T	T	T	T	T	T	T	T	T	T	T	T	T	T	T	T	T	T
AE017334.2	73836	cysK	CDS	cysteine synthase A	CTTATGGCGC.TGAATTAGTA	T	A	40	PASS	NA	GT	NO	T	T	T	T	T	T	T	T	T	T	T	T	T	T	T	T	T	T	T	T	T	T	T	T	T	T	T	T	T	T	T	T	T	T	T	T	T
AE017334.2	73860	cysK	CDS	cysteine synthase A	CTCCAGGGCC.TGAAGGAATG	T	C	40	PASS	NA	GT	NO	T	T	T	T	T	T	T	T	T	T	T	T	T	T	T	T	T	T	T	T	T	T	T	T	T	T	T	T	T	T	T	T	T	T	T	T	T
AE017334.2	74726	GBAA_RS00400	CDS	aminodeoxychorismate synthase component I	TCTTTCTAAG.GATAAACCGC	G	A	40	PASS	NA	GT	NO	G	G	G	G	G	G	G	G	G	G	G	G	G	G	G	G	G	G	G	G	G	G	G	G	G	G	G	G	G	G	G	G	G	G	G	G	G
AE017334.2	75816	GBAA_RS00400	CDS	aminodeoxychorismate synthase component I	GAATTAGAAC.CTGTTCGCCG	C	T	40	PASS	NA	GT	NO	C	C	C	C	C	C	C	C	C	C	C	C	C	C	C	C	C	C	C	C	C	C	C	C	C	C	C	C	C	C	C	C	C	C	C	C	C
AE017334.2	76281	GBAA_RS00405	CDS	aminodeoxychorismate/anthranilate synthase component II	CGATTTTTGG.TGTTTGTCTT	T	G	40	PASS	NA	GT	NO	T	T	T	T	T	T	T	T	T	T	T	T	T	T	T	T	T	T	T	T	T	T	T	T	T	T	T	T	T	T	T	T	T	T	T	T	T
AE017334.2	79424	GBAA_RS00435	CDS	tRNA dihydrouridine synthase DusB	GAGATGAAAA.ATCCGGTTGT	A	G	40	PASS	NA	GT	NO	A	A	A	A	A	A	A	A	A	A	A	A	A	A	A	A	A	A	G	G	G	G	G	G	G	G	G	G	A	A	A	A	A	A	A	A	A
AE017334.2	79892	GBAA_RS00435	CDS	tRNA dihydrouridine synthase DusB	GGTGGACAAG.TGGTAGCAGT	T	C	40	PASS	NA	GT	NO	C	C	C	C	T	T	T	T	T	T	T	T	T	T	T	T	C	C	T	T	T	T	T	T	T	T	T	T	T	T	T	T	T	T	T	T	T
AE017334.2	79963	GBAA_RS00435	CDS	tRNA dihydrouridine synthase DusB	TATTAAACAA.GTAAAGCAAG	G	T	40	PASS	NA	GT	NO	G	G	G	G	G	G	G	G	G	G	G	G	G	G	G	G	G	G	G	G	G	G	G	G	G	G	G	G	G	G	G	G	G	G	G	G	G
AE017334.2	80000	GBAA_RS00435	CDS	tRNA dihydrouridine synthase DusB	ATCGGAAATG.GTGATGTCGC	G	A	40	PASS	NA	GT	NO	G	G	G	G	G	G	G	G	G	G	G	G	G	G	G	G	G	G	G	G	G	G	G	G	G	G	G	G	G	G	G	G	G	G	G	G	G
AE017334.2	80366	GBAA_RS00435	CDS	tRNA dihydrouridine synthase DusB	GTGGAAGCGA.AACAACAAAC	A	G	40	PASS	NA	GT	NO	A	A	A	A	A	A	A	A	A	A	A	A	A	A	A	A	A	A	A	A	A	A	A	A	A	A	A	A	A	A	A	A	A	A	A	A	A
AE017334.2	80395				TGGTTAATAA.TAGGGAGGGA	T	C	40	PASS	NA	GT	NO	T	T	T	T	T	T	T	T	T	T	T	T	T	T	T	T	T	T	T	T	T	T	T	T	T	T	T	T	T	T	T	T	T	T	T	T	T
AE017334.2	80630	lysS	CDS	lysine--tRNA ligase	CGTGAGCAAG.GAATCGATCC	G	A	40	PASS	NA	GT	NO	G	G	G	G	G	G	G	G	G	G	G	G	G	G	G	G	G	G	G	G	G	G	G	G	G	G	G	G	G	G	G	G	G	G	G	G	G
AE017334.2	81846	lysS	CDS	lysine--tRNA ligase	AGAAAGAACG.TTTTGAAGCG	T	C	40	PASS	NA	GT	NO	T	T	T	T	T	T	T	T	T	T	T	T	T	T	T	T	T	T	T	T	T	T	T	T	T	T	T	T	T	T	T	T	T	T	T	T	T
AE017334.2	81943	lysS	CDS	lysine--tRNA ligase	TATGCCTCCT.ACAGGTGGAC	A	G	40	PASS	NA	GT	NO	A	A	A	A	A	A	A	A	A	A	A	A	A	A	A	A	A	A	A	A	A	A	A	A	A	A	A	A	A	A	A	A	A	G	A	A	A
AE017334.2	82072				TTCTCCAAAG.CTTTTTTTAT	C	T	40	PASS	NA	GT	NO	T	T	T	T	C	C	C	C	C	C	C	C	C	C	C	C	T	T	C	C	C	C	C	C	C	C	C	C	C	C	C	C	C	C	C	C	C
AE017334.2	87640	GBAA_RS00460	CDS	transcriptional regulator CtsR	AGTCAAACTG.CATGATGATA	C	T	40	PASS	NA	GT	NO	C	C	C	C	C	C	C	C	C	C	C	C	C	C	C	C	C	C	C	C	C	C	C	C	C	C	C	C	C	C	C	C	C	C	C	C	C
AE017334.2	87761	GBAA_RS00460	CDS	transcriptional regulator CtsR	AATCGTGAAG.CTAAACTTAT	C	T	40	PASS	NA	GT	NO	C	C	C	C	C	C	C	C	C	C	C	C	C	C	C	C	C	C	C	C	C	C	C	C	C	C	C	C	C	C	C	C	C	C	C	C	C
AE017334.2	87777	GBAA_RS00460	CDS	transcriptional regulator CtsR	TTATGCTAAG.CGTACTAGAT	C	T	40	PASS	NA	GT	NO	C	C	C	C	C	C	C	C	C	C	C	C	C	C	C	C	C	C	C	C	C	C	C	C	C	C	C	C	C	C	C	C	C	C	C	C	C
AE017334.2	87952				AAAAGAACAC.GCACTTTTAT	G	A	40	PASS	NA	GT	NO	G	G	G	G	G	G	G	G	G	G	G	G	G	G	G	G	G	G	G	G	G	G	G	G	G	G	G	G	G	G	G	G	G	G	G	G	G
AE017334.2	87986				GAAAGTGAAC.AATCTAGTAA	A	G	40	PASS	NA	GT	NO	A	A	A	A	A	A	A	A	A	A	A	A	A	A	A	A	A	A	A	A	A	A	A	A	A	A	A	A	A	A	A	A	A	A	A	A	A
AE017334.2	88120	GBAA_RS00465	CDS	hypothetical protein	GAGAAGAAGG.CGGAAGTTCA	C	T	40	PASS	NA	GT	NO	C	C	C	C	C	C	C	C	C	C	C	C	C	C	C	C	C	C	C	C	C	C	C	C	C	C	C	C	C	C	C	C	C	C	C	C	C
AE017334.2	88424	GBAA_RS00465	CDS	hypothetical protein	CAGATCATTG.TGGAAAAATT	T	C	40	PASS	NA	GT	NO	T	T	T	T	T	T	T	T	T	T	T	T	T	T	T	T	T	T	T	T	T	T	T	T	T	T	T	T	T	T	T	T	T	T	T	T	T
AE017334.2	88559	GBAA_RS00465	CDS	hypothetical protein	AAATTAGAAA.TCTTGAAAAT	T	C	40	PASS	NA	GT	NO	T	T	T	T	T	T	T	T	T	T	T	T	T	T	T	T	T	T	T	T	T	T	T	T	T	T	T	T	T	T	T	T	T	T	T	T	T
AE017334.2	88730	GBAA_RS00470	CDS	protein arginine kinase	CAATTCTCTA.CTATGCAAAA	C	T	40	PASS	NA	GT	NO	C	C	C	C	C	C	C	C	T	C	C	T	C	C	C	C	C	C	C	C	C	C	C	C	C	C	C	C	C	C	C	C	C	C	C	C	C
AE017334.2	88802	GBAA_RS00470	CDS	protein arginine kinase	AAAACGGTAG.AACCTTTTGG	A	G	40	PASS	NA	GT	NO	A	A	A	A	A	A	A	A	A	A	A	A	A	A	A	A	A	A	A	A	A	A	A	A	A	A	A	A	A	A	A	A	A	A	A	A	A
AE017334.2	90193	GBAA_RS00475	CDS	ATP-dependent Clp protease ATP-binding subunit	ATAGCTTAGC.GCGTGATTTA	G	A	40	PASS	NA	GT	NO	G	G	G	G	G	G	G	G	G	G	G	G	G	G	G	G	G	G	G	G	G	G	G	G	G	G	G	G	G	G	G	G	G	G	G	G	G
AE017334.2	90391	GBAA_RS00475	CDS	ATP-dependent Clp protease ATP-binding subunit	TTCCTGAAAC.TTTACGAGAT	T	C	40	PASS	NA	GT	NO	T	T	T	T	T	T	T	T	T	T	T	T	T	T	T	T	T	T	T	T	T	T	T	T	T	T	T	T	T	T	T	T	T	T	T	T	T
AE017334.2	91512	GBAA_RS00475	CDS	ATP-dependent Clp protease ATP-binding subunit	GAAAAGGTTC.GCCGTAAGCC	G	A	40	PASS	NA	GT	NO	G	G	G	G	G	G	G	G	G	G	G	G	G	G	G	G	G	G	G	G	G	G	G	G	G	G	G	G	G	G	G	G	G	G	G	G	G
AE017334.2	92149				AAGAGGGCTA.CGAGATAGCC	C	A	40	PASS	NA	GT	NO	C	C	C	C	C	C	C	C	C	C	C	C	C	C	C	C	C	C	C	C	C	C	C	C	C	C	C	C	C	C	C	C	C	C	C	C	C
AE017334.2	93255	GBAA_RS00480	CDS	DNA repair protein RadA	TTAGAAAAAA.GAACAGGCTT	G	A	40	PASS	NA	GT	NO	G	G	G	G	G	G	G	G	G	G	G	G	G	G	G	G	G	G	G	G	G	G	G	G	G	G	G	G	G	G	G	G	G	G	G	G	G
AE017334.2	93436	GBAA_RS00480	CDS	DNA repair protein RadA	AAATAAGAAG.AGTATCAAGA	A	G	40	PASS	NA	GT	NO	A	A	A	A	A	A	A	A	A	A	A	A	A	A	A	A	A	A	A	A	A	A	A	A	A	A	A	A	A	A	A	A	A	A	A	A	A
AE017334.2	93584	GBAA_RS00480	CDS	DNA repair protein RadA	GCTTCGTTTG.ACATTAGGAG	A	G	40	PASS	NA	GT	NO	A	A	A	A	A	A	A	A	A	A	A	A	A	A	A	A	A	A	A	A	A	A	A	A	A	A	A	A	A	A	A	A	A	A	A	A	A
AE017334.2	93736	GBAA_RS00485	CDS	DNA integrity scanning protein DisA	TTGGATATAA.CGAGCAGATT	C	T	40	PASS	NA	GT	NO	T	T	T	T	C	C	C	C	C	C	C	C	C	C	C	C	T	T	T	T	T	T	T	T	T	T	T	T	T	T	T	T	T	T	C	T	T
AE017334.2	94061	GBAA_RS00485	CDS	DNA integrity scanning protein DisA	AACAAAGGCA.AACCAAGCTA	A	G	40	PASS	NA	GT	NO	A	A	A	A	A	A	A	A	A	A	A	A	A	A	A	A	A	A	A	A	A	A	A	A	A	A	A	A	A	A	A	A	A	A	A	A	A
AE017334.2	94105	GBAA_RS00485	CDS	DNA integrity scanning protein DisA	CTGTATGGAA.CGATGGGATT	C	T	40	PASS	NA	GT	NO	C	C	C	C	C	C	C	C	C	C	C	C	C	C	C	C	C	C	C	C	C	C	C	C	C	C	C	C	C	C	C	C	C	C	C	C	C
AE017334.2	94155	GBAA_RS00485	CDS	DNA integrity scanning protein DisA	GTTGTTACAA.TGTCCGAGGT	T	C	40	PASS	NA	GT	NO	T	T	T	T	T	T	T	T	T	T	T	T	T	T	T	T	T	T	T	T	T	T	T	T	T	T	T	T	T	T	T	T	T	T	T	T	T
AE017334.2	97289				AATTATAGAA.TGTGTTGACA	T	C	40	PASS	NA	GT	NO	C	C	C	C	T	T	T	T	T	T	T	T	T	T	T	T	C	C	T	T	T	T	T	T	T	T	T	T	T	T	T	T	T	T	T	T	T
AE017334.2	97988	GBAA_RS00505	CDS	glutamate--tRNA ligase	TTTCAAACAC.ACCAAAACAA	A	G	40	PASS	NA	GT	NO	G	G	G	G	A	A	A	A	A	A	A	A	A	A	A	A	G	G	G	G	G	G	G	G	G	G	G	G	G	G	G	G	G	G	A	G	G
AE017334.2	99295	cysE	CDS	serine O-acetyltransferase	GTCATTTTGA.CTTACTCTGG	C	T	40	PASS	NA	GT	NO	C	C	C	C	C	C	C	C	C	C	C	C	C	C	C	C	C	C	C	C	C	C	C	C	C	C	C	C	C	C	C	C	C	C	C	C	C
AE017334.2	99992	cysS	CDS	cysteine--tRNA ligase	GCAAGACCAC.CTATGGTATT	C	T	40	PASS	NA	GT	NO	C	C	C	C	C	C	C	C	C	C	C	C	C	C	C	C	C	C	C	C	C	C	C	C	C	C	C	C	C	C	C	C	C	C	C	C	C
AE017334.2	100129	cysS	CDS	cysteine--tRNA ligase	GACAATTGCG.GACCGTTTTG	G	A	40	PASS	NA	GT	NO	G	G	G	G	G	G	G	G	G	G	G	G	G	G	G	G	G	G	G	G	G	G	G	G	G	G	G	G	A	G	A	A	A	G	G	G	G
AE017334.2	100669	cysS	CDS	cysteine--tRNA ligase	GTCTAAGTCA.CTTGGGAACT	C	A	40	PASS	NA	GT	NO	C	C	C	C	C	C	C	C	C	C	C	C	C	C	C	C	C	C	C	C	C	C	C	C	C	C	C	C	C	C	C	C	C	C	C	C	C
AE017334.2	102439	GBAA_RS00530	CDS	NYN domain-containing protein	TTGACGGTTA.CAACATTATT	C	T	40	PASS	NA	GT	NO	C	C	C	C	C	C	C	C	C	C	C	C	C	C	C	C	C	C	C	C	C	C	C	C	C	C	C	C	C	C	C	C	C	C	C	C	C
AE017334.2	106879	GBAA_RS00565	CDS	50S ribosomal protein L10	GCTATCGCTA.CTCTTCCATC	C	T	40	PASS	NA	GT	NO	C	C	C	C	C	C	C	C	C	C	C	C	C	C	C	C	C	C	C	C	C	C	C	C	C	C	C	C	C	C	C	C	C	C	C	C	C
AE017334.2	107846	GBAA_RS00575	CDS	class I SAM-dependent methyltransferase	TTCAAAGTAG.CGTCTACGAA	C	T	40	PASS	NA	GT	NO	C	T	T	C	C	C	C	C	C	C	C	C	C	C	C	C	C	C	C	C	C	C	C	C	C	C	C	C	C	C	C	C	C	C	C	C	C
AE017334.2	107960	GBAA_RS00575	CDS	class I SAM-dependent methyltransferase	ATTTAGTTCC.AGGTGGAGAG	A	G	40	PASS	NA	GT	NO	A	A	A	A	A	A	A	A	A	A	A	A	A	A	A	A	A	A	A	A	A	A	A	A	A	A	A	A	A	A	A	A	A	A	A	A	A
AE017334.2	107999	GBAA_RS00575	CDS	class I SAM-dependent methyltransferase	AGAAACAAGG.TGCACCATCT	T	C	40	PASS	NA	GT	NO	T	T	T	T	T	T	T	T	T	T	T	T	T	T	T	T	T	T	T	T	T	T	T	T	T	T	T	T	T	T	T	T	T	T	T	T	C
AE017334.2	108128				TAACATTATA.CAATGCCAAT	C	A	40	PASS	NA	GT	NO	C	C	C	C	C	C	C	C	C	C	C	C	C	C	C	C	C	C	C	C	C	C	C	C	C	C	C	C	C	C	C	C	C	C	C	C	C
AE017334.2	108179				TTTTTGTTTC.TCTTGGAAAA	T	C	40	PASS	NA	GT	NO	T	T	T	T	T	T	T	T	T	T	T	T	T	T	T	T	T	T	T	T	T	T	T	T	T	T	T	T	T	T	T	T	T	T	T	T	T
AE017334.2	108195				AAAAGATAGT.AAAATCAGCA	A	G	40	PASS	NA	GT	NO	A	A	A	A	A	A	A	A	A	A	A	A	A	A	A	A	A	A	A	A	A	A	A	A	A	A	A	A	A	A	A	A	A	A	A	A	A
AE017334.2	108728	rpoB	CDS	DNA-directed RNA polymerase subunit beta	GATGTGTTCA.TGGGAGATTT	T	A	40	PASS	NA	GT	NO	T	T	T	T	T	T	T	T	T	T	T	T	T	T	T	T	T	T	T	T	T	T	T	T	T	T	T	T	T	T	T	T	T	T	T	T	T
AE017334.2	108749	rpoB	CDS	DNA-directed RNA polymerase subunit beta	CCACTCATGA.CAGAGACTGG	C	A	40	PASS	NA	GT	NO	C	C	C	C	C	C	C	C	C	C	C	C	C	C	C	C	C	C	C	C	C	C	C	C	C	C	C	C	C	C	C	C	C	C	C	C	C
AE017334.2	109395	rpoB	CDS	DNA-directed RNA polymerase subunit beta	AACCAATGGG.TGGAGTGGTA	T	C	40	PASS	NA	GT	NO	T	T	T	T	T	T	T	T	T	T	T	T	T	T	T	T	T	T	T	T	T	T	T	T	T	T	T	T	T	T	T	T	T	T	T	T	T
AE017334.2	109516	rpoB	CDS	DNA-directed RNA polymerase subunit beta	AAAACACATC.ACACCAGGTG	A	G	40	PASS	NA	GT	NO	A	A	A	A	A	A	A	A	A	A	A	A	A	A	A	A	A	A	A	A	A	A	A	A	A	A	A	A	A	A	A	A	A	A	A	A	A
AE017334.2	109756	rpoB	CDS	DNA-directed RNA polymerase subunit beta	TGTTATTGCA.GCTATTAAAG	G	T	40	PASS	NA	GT	NO	G	G	G	G	G	G	G	G	G	G	G	G	G	G	G	G	G	G	G	G	G	G	G	G	G	G	G	G	G	G	G	G	G	G	G	G	G
AE017334.2	109887	rpoB	CDS	DNA-directed RNA polymerase subunit beta	AGCGCGCAGG.CTTTGAAGTA	C	T	40	PASS	NA	GT	NO	C	C	C	C	C	C	C	C	C	C	C	C	C	C	C	C	C	C	C	C	C	C	C	C	C	C	C	C	C	C	C	C	C	C	C	C	C
AE017334.2	110097	rpoB	CDS	DNA-directed RNA polymerase subunit beta	ATGAAGAAGA.TAATTATGTT	T	C	40	PASS	NA	GT	NO	T	T	T	T	T	T	T	T	T	T	T	T	T	T	T	T	T	T	T	T	T	T	T	T	T	T	T	T	T	T	T	T	T	T	T	T	T
AE017334.2	110151	rpoB	CDS	DNA-directed RNA polymerase subunit beta	GAGAATTCCT.TGATGAAGAT	T	A	40	PASS	NA	GT	NO	T	T	T	T	T	T	T	T	T	T	T	T	T	T	T	T	T	T	T	T	T	T	T	T	T	T	T	T	T	T	T	T	T	T	T	T	T
AE017334.2	110831	rpoB	CDS	DNA-directed RNA polymerase subunit beta	GACATTCCAA.ACGTTGGGGA	A	G	40	PASS	NA	GT	NO	A	A	A	A	A	A	A	A	A	A	A	A	A	A	A	A	A	A	A	A	A	A	A	A	A	A	A	A	A	A	A	A	A	A	A	A	A
AE017334.2	111199	rpoB	CDS	DNA-directed RNA polymerase subunit beta	TATCTCTCGT.ATTTTACCAG	A	G	40	PASS	NA	GT	NO	A	A	A	A	A	A	A	A	A	A	A	A	A	A	A	A	A	A	A	A	A	A	A	A	A	A	A	A	A	A	A	A	A	A	A	A	A
AE017334.2	111697	rpoB	CDS	DNA-directed RNA polymerase subunit beta	TGATGATGTT.ATTGGACGTG	A	G	40	PASS	NA	GT	NO	A	A	A	A	A	A	A	A	A	A	A	A	A	A	A	A	A	A	A	A	A	A	A	A	A	A	A	A	A	A	A	A	A	A	A	A	A
AE017334.2	111762	rpoB	CDS	DNA-directed RNA polymerase subunit beta	CAGGCGTTCC.TGAATCATTC	T	C	40	PASS	NA	GT	NO	T	T	T	T	T	T	T	T	T	T	T	T	T	T	T	T	T	T	T	T	T	T	T	T	T	T	T	T	T	T	T	T	T	T	T	T	T
AE017334.2	111926				AAGGAATAAT.TGGGATAACC	T	C	40	PASS	NA	GT	NO	T	T	T	T	T	T	T	T	T	T	T	T	T	T	T	T	T	T	T	T	T	T	T	T	T	T	T	T	T	T	T	T	T	T	T	T	T
AE017334.2	112063	rpoC	CDS	DNA-directed RNA polymerase subunit beta'	CAGAAACAAT.TAACTATCGT	T	C	40	PASS	NA	GT	NO	T	T	T	T	T	T	T	T	T	T	T	T	T	T	T	T	T	T	T	T	T	T	T	T	T	T	T	T	T	T	T	T	T	T	T	T	T
AE017334.2	113501	rpoC	CDS	DNA-directed RNA polymerase subunit beta'	CGGTGAAGGT.ATGGTCTTCA	A	G	40	PASS	NA	GT	NO	A	A	A	A	A	A	A	A	A	A	A	A	A	A	A	A	A	A	A	A	A	A	A	A	A	A	A	A	A	A	A	A	A	A	A	A	A
AE017334.2	113528	rpoC	CDS	DNA-directed RNA polymerase subunit beta'	GAACGAAGCA.TTACTTGCAT	T	C	40	PASS	NA	GT	NO	T	T	T	T	T	T	T	T	T	T	T	T	T	T	T	T	T	T	T	T	T	T	T	T	T	T	T	T	T	T	T	T	T	T	T	T	T
AE017334.2	113875	rpoC	CDS	DNA-directed RNA polymerase subunit beta'	AAACGTCTCG.CATGCTTGAC	C	T	40	PASS	NA	GT	NO	C	C	C	C	C	C	C	C	C	C	C	C	C	C	C	C	C	C	C	C	C	C	C	C	C	C	C	C	C	C	C	C	C	C	C	C	C
AE017334.2	113926	rpoC	CDS	DNA-directed RNA polymerase subunit beta'	CAAAAGCTGG.TATTACAGTT	T	C	40	PASS	NA	GT	NO	T	T	T	T	T	T	T	T	T	T	T	T	T	T	T	T	T	T	T	T	T	T	T	T	T	T	T	T	T	T	T	T	T	T	T	T	T
AE017334.2	114018	rpoC	CDS	DNA-directed RNA polymerase subunit beta'	GTAATTAAAC.AATTCCGTCG	A	G	40	PASS	NA	GT	NO	A	A	A	A	A	A	A	A	A	A	A	A	A	A	A	A	A	A	A	A	A	A	A	A	A	A	A	A	A	A	A	A	A	A	A	A	A
AE017334.2	114215	rpoC	CDS	DNA-directed RNA polymerase subunit beta'	TGGTCTGATG.GCCAATCCAT	G	A	40	PASS	NA	GT	NO	G	G	G	G	G	G	G	G	G	G	G	G	G	G	G	G	G	G	G	G	G	G	G	G	G	G	G	G	G	G	G	G	G	G	G	G	G
AE017334.2	114373	rpoC	CDS	DNA-directed RNA polymerase subunit beta'	CACGTCGTCT.TGTTGACGTT	T	G	40	PASS	NA	GT	NO	T	T	T	T	T	T	T	T	T	T	T	T	T	T	T	T	T	T	T	T	T	T	T	T	T	T	T	T	T	T	T	T	T	T	T	T	T
AE017334.2	114706	rpoC	CDS	DNA-directed RNA polymerase subunit beta'	ACGTAGAAGT.AGGGGAAGCG	A	G	40	PASS	NA	GT	NO	A	A	A	A	A	A	A	A	A	A	A	A	A	A	A	A	A	A	A	A	A	A	A	A	A	A	A	A	A	A	A	A	A	A	A	A	A
AE017334.2	156615	GBAA_RS00915	CDS	phosphoglucosamine mutase	AGCTCCGTAC.TTATTTGCTG	T	G	40	PASS	NA	GT	NO	T	T	T	T	T	T	T	T	T	T	T	T	T	T	T	T	T	T	T	T	T	T	T	T	T	T	T	T	T	T	T	T	T	T	T	T	T
AE017334.2	157516				TTTTTCTCAA.AGGAAATATT	A	G	40	PASS	NA	GT	NO	G	G	G	G	A	A	A	A	A	A	A	A	A	A	A	A	G	G	A	A	A	A	A	A	A	A	A	A	A	A	A	A	A	A	A	A	A
AE017334.2	157707	GBAA_RS00920	CDS	hypothetical protein	CAAACTAGCT.GTATAAGTAT	G	A	40	PASS	NA	GT	NO	G	G	G	G	G	G	G	G	G	G	G	G	G	G	G	G	G	G	G	G	G	G	G	G	G	G	G	G	G	G	G	G	G	G	G	G	G
AE017334.2	157769	GBAA_RS00920	CDS	hypothetical protein	CAAGCTTACA.GGGCTAGCAA	G	A	40	PASS	NA	GT	NO	G	G	G	G	G	G	G	G	G	G	G	G	G	G	G	G	G	G	G	G	G	G	G	G	G	G	G	G	G	G	G	G	G	G	G	G	G
AE017334.2	157847	GBAA_RS00920	CDS	hypothetical protein	CGCAGAGCAG.CGTAAGCATT	C	T	40	PASS	NA	GT	NO	C	C	C	C	C	C	C	C	C	C	C	C	C	C	C	C	C	C	C	C	C	C	C	C	C	C	C	C	C	C	C	C	C	C	C	C	C
AE017334.2	158647	glmS	CDS	glutamine--fructose-6-phosphate transaminase (isomerizing)	AAATCGATGA.GCAACCACTT	G	A	40	PASS	NA	GT	NO	G	G	G	G	G	G	G	G	G	G	G	G	G	G	G	G	G	G	G	G	G	G	G	G	G	G	G	G	G	G	G	G	G	G	G	A	G
AE017334.2	159055	glmS	CDS	glutamine--fructose-6-phosphate transaminase (isomerizing)	GACCAGAAAT.CGCAGTTGCA	C	T	40	PASS	NA	GT	NO	C	C	C	C	C	C	C	C	C	C	C	C	C	C	C	C	C	C	C	C	C	C	C	C	C	C	C	C	C	C	C	C	C	C	C	C	C
AE017334.2	160150	GBAA_RS00930	CDS	alpha/beta hydrolase	GTGGTGATGC.CGACAAGTTC	C	T	40	PASS	NA	GT	NO	C	C	C	C	C	C	C	C	C	C	C	C	C	C	C	C	C	C	C	C	C	C	C	C	C	C	C	C	C	C	C	C	C	C	C	C	C
AE017334.2	160162	GBAA_RS00930	CDS	alpha/beta hydrolase	ACAAGTTCCA.TAATATCGCC	T	G	40	PASS	NA	GT	NO	T	T	T	T	T	T	T	T	T	T	T	T	T	T	T	T	T	T	T	T	T	T	T	T	T	T	T	T	T	T	T	T	T	T	T	T	T
AE017334.2	160374	GBAA_RS00930	CDS	alpha/beta hydrolase	TTGTGCATAC.GTCATCCTGA	G	A	40	PASS	NA	GT	NO	G	G	G	G	G	G	G	G	G	G	G	G	G	G	G	G	G	G	G	G	G	G	G	G	G	G	G	G	G	G	G	G	G	G	G	G	G
AE017334.2	160584	GBAA_RS00930	CDS	alpha/beta hydrolase	GGCAATTCGA.CGTATTTCAC	C	T	40	PASS	NA	GT	NO	T	T	T	T	C	C	C	C	C	C	C	C	C	C	C	C	T	T	C	C	C	C	C	C	C	C	C	C	C	C	C	C	C	C	C	C	C
AE017334.2	161382	GBAA_RS00935	CDS	gluconate operon transcriptional repressor GntR	TACCATACTG.TCAGAAAATA	T	C	40	PASS	NA	GT	NO	T	T	T	T	T	T	T	T	T	T	T	T	T	T	T	T	T	T	T	T	T	T	T	T	T	T	T	T	T	T	T	T	T	T	T	T	T
AE017334.2	162509	gntK	CDS	gluconokinase	TCCATCGCCT.AGTGCATGGG	A	C	40	PASS	NA	GT	NO	C	C	C	C	A	A	A	A	A	A	A	A	A	A	A	A	C	C	A	A	A	A	A	A	A	A	A	A	A	A	A	A	A	A	A	A	A
AE017334.2	163027	gntK	CDS	gluconokinase	TCCATACCTC.ACAGGGGAAC	A	G	40	PASS	NA	GT	NO	G	G	G	G	A	A	A	A	A	A	A	A	A	A	A	A	G	G	G	G	G	G	G	G	G	G	G	G	G	G	G	G	G	G	A	A	G
AE017334.2	163472	gntK	CDS	gluconokinase	TTAGAAGATG.ATTATACACG	A	G	40	PASS	NA	GT	NO	A	A	A	A	A	A	A	A	A	A	A	A	A	A	A	A	A	A	A	A	A	A	A	A	A	A	A	A	A	A	A	A	A	A	A	A	A
AE017334.2	164168	GBAA_RS00945	CDS	gluconate permease GntP	TACTTTACGG.TTTTATGATA	T	C	40	PASS	NA	GT	NO	T	T	T	T	T	T	T	T	T	T	T	T	T	T	T	T	T	T	T	T	T	T	T	T	T	T	T	T	T	T	T	T	T	T	T	T	T
AE017334.2	164574	GBAA_RS00945	CDS	gluconate permease GntP	GATGATGCTC.TTAATTATTG	T	A	40	PASS	NA	GT	NO	T	T	T	T	T	T	T	T	T	T	T	T	T	T	T	T	T	T	T	T	T	T	T	T	T	T	T	T	T	T	T	T	T	T	T	T	T
AE017334.2	166265	GBAA_RS00950	CDS	NADP-dependent phosphogluconate dehydrogenase	AAGGATTCAC.GCAATTGAAG	G	T	40	PASS	NA	GT	NO	G	G	G	G	G	G	G	G	G	G	G	G	G	G	G	G	G	G	G	G	G	G	G	G	G	G	G	G	G	G	G	G	G	G	G	G	G
AE017334.2	166700				ATTTTTCATT.CCACAATTCG	C	G	40	PASS	NA	GT	NO	C	C	C	C	C	C	C	C	C	C	C	C	C	C	C	C	C	C	C	C	C	C	C	C	C	C	C	C	C	C	C	C	C	C	C	C	C
AE017334.2	167307	GBAA_RS00955	CDS	S9 family peptidase	ATCACTAGAC.GACTATAGTA	G	C	40	PASS	NA	GT	NO	G	G	G	G	G	G	G	G	G	G	G	G	G	G	G	G	G	G	G	G	G	G	G	G	G	G	G	G	G	G	G	G	G	G	G	G	G
AE017334.2	167913	GBAA_RS00955	CDS	S9 family peptidase	GACAGCTAAA.GGAATTTTAA	G	A	40	PASS	NA	GT	NO	G	G	G	G	G	G	G	G	G	G	G	G	G	G	G	G	G	G	G	G	G	G	G	G	G	G	G	G	G	G	G	G	G	G	G	G	G
AE017334.2	169602	GBAA_RS00960	CDS	DUF4256 domain-containing protein	ATGGGGCAGA.TTCTTATTAT	T	G	40	PASS	NA	GT	NO	T	T	T	T	T	T	T	T	T	T	T	T	T	T	T	T	T	T	T	T	T	T	T	T	T	T	T	T	T	T	T	T	T	T	T	T	T
AE017334.2	170283				TGAAAAAATT.CACAATGGAT	C	A	40	PASS	NA	GT	NO	C	C	C	C	C	C	C	C	C	C	C	C	C	C	C	C	C	C	C	C	C	C	C	C	C	C	C	C	C	C	C	C	C	C	C	C	A
AE017334.2	170344				ACCTAAAATA.TTATGAAGTT	T	G	40	PASS	NA	GT	NO	T	T	T	T	T	T	T	T	T	T	T	T	T	T	T	T	T	T	T	T	T	T	T	T	T	T	T	T	T	T	T	T	T	T	T	T	T
AE017334.2	170678				TGTTTAAGGG.AATCAAAGAA	A	G	40	PASS	NA	GT	NO	A	A	A	A	A	A	A	A	A	A	A	A	A	A	A	A	A	A	A	A	A	A	A	A	A	A	A	A	A	A	A	A	A	A	A	A	A
AE017334.2	171047				TCATTGTAAT.CGATGTTAGA	C	T	40	PASS	NA	GT	NO	C	C	C	C	C	C	C	C	C	C	C	C	C	C	C	C	C	C	C	C	C	C	C	C	C	C	C	C	C	C	C	C	C	C	C	C	C
AE017334.2	171480				TGCAATTTCT.TCATATGTAA	T	C	40	PASS	NA	GT	NO	T	T	T	T	T	T	T	T	T	T	T	T	T	T	T	T	T	T	T	T	T	T	T	T	T	T	T	T	T	T	T	T	T	T	T	T	T
AE017334.2	171823				TTGAACACTT.CCTCCCCTAA	C	T	40	PASS	NA	GT	NO	C	C	C	C	C	C	C	C	C	C	C	C	C	C	C	C	C	C	C	C	C	C	C	C	C	C	C	C	C	C	C	C	C	C	C	C	C
AE017334.2	172756				GCTTAGTTGG.CAGTTGATCT	C	T	40	PASS	NA	GT	NO	C	C	C	C	C	C	C	C	C	C	C	C	C	C	C	C	C	C	T	T	T	T	T	T	T	T	T	T	C	C	C	C	C	C	C	C	C
AE017334.2	173060				TTCTTTTTCC.ATGTAGGAAA	A	G	40	PASS	NA	GT	NO	A	A	A	A	A	A	A	A	A	A	A	A	A	A	A	A	A	A	A	A	A	A	A	A	A	A	A	A	A	A	A	A	A	A	A	A	A
AE017334.2	173853	GBAA_RS00990	CDS	3-ketoacyl-ACP reductase	AGGCTGGATA.GAATATATTT	G	C	40	PASS	NA	GT	NO	G	G	G	G	G	G	G	G	G	G	G	G	G	G	G	G	G	G	G	G	G	G	G	G	G	G	G	G	G	G	G	G	G	G	G	G	G
AE017334.2	174172	GBAA_RS00990	CDS	3-ketoacyl-ACP reductase	TCAATTTGCC.CGAGGATTTG	C	G	40	PASS	NA	GT	NO	C	C	C	C	C	C	C	C	C	C	C	C	C	C	C	C	C	C	C	C	C	C	C	C	C	C	C	C	C	C	C	C	C	C	C	C	C
AE017334.2	174529				TAAAAGATAA.GAAGAAGGTA	G	A	40	PASS	NA	GT	NO	G	G	G	G	G	G	G	G	G	G	G	G	G	G	G	G	G	G	G	G	G	G	G	G	G	G	G	G	G	G	G	G	G	G	G	G	G
AE017334.2	174550				CTCACCAGGG.TGAGATACCT	T	A	40	PASS	NA	GT	NO	T	T	T	T	T	T	T	T	T	T	T	T	T	T	T	T	T	T	T	T	T	T	T	T	T	T	T	T	T	T	T	T	T	T	T	T	A
AE017334.2	174758				TTAAGCCAAT.CGTTGCAATT	C	T	40	PASS	NA	GT	NO	C	C	C	C	C	C	C	C	C	C	C	C	C	C	C	C	C	C	C	C	C	C	C	C	C	C	C	C	C	C	C	C	C	C	C	C	C
AE017334.2	175325				TGCATATGAA.TGACAAGTTT	T	C	40	PASS	NA	GT	NO	T	T	T	T	T	T	T	T	T	T	T	T	T	T	T	T	T	T	T	T	T	T	T	T	T	T	T	T	T	T	T	T	T	T	T	T	T
AE017334.2	175992				CTTGAAAAAT.CATCCCGATT	C	T	40	PASS	NA	GT	NO	C	C	C	C	C	C	C	C	C	C	C	C	C	C	C	C	C	C	C	C	C	C	C	C	C	C	C	C	C	C	C	C	C	C	C	C	C
AE017334.2	176587				CGCTTTTTCT.GTCGCTTTTG	G	T	40	PASS	NA	GT	NO	G	G	G	G	G	G	G	G	G	G	G	G	G	G	G	G	G	G	G	G	G	G	G	G	G	G	G	G	G	G	G	G	G	G	G	G	G
AE017334.2	178761	GBAA_RS01015	CDS	lipoprotein	AGGTAAAAAA.ACCTAATACA	A	C	40	PASS	NA	GT	NO	C	C	C	C	A	A	A	A	A	A	A	A	A	A	A	A	C	C	A	A	A	A	A	A	A	A	A	A	A	A	A	A	A	A	A	A	A
AE017334.2	179741	GBAA_RS01020	CDS	FAD-binding oxidoreductase	GTACATGGTC.GTGATATTCG	G	A	40	PASS	NA	GT	NO	G	G	G	G	G	G	G	G	G	G	G	G	G	G	G	G	G	G	G	G	G	G	G	G	G	G	G	G	G	G	G	G	G	A	G	G	G
AE017334.2	180247	GBAA_RS01020	CDS	FAD-binding oxidoreductase	GTATGAGACG.CGAAATAATG	C	T	40	PASS	NA	GT	NO	T	T	T	T	C	C	C	C	C	C	C	C	C	C	C	C	T	T	C	C	C	C	C	C	C	C	C	C	C	C	C	C	C	C	C	C	C
AE017334.2	180681	GBAA_RS01020	CDS	FAD-binding oxidoreductase	ATCCAAAAGA.GAGATTTGTG	G	A	40	PASS	NA	GT	NO	G	G	G	G	G	G	G	G	G	G	G	G	G	G	G	G	G	G	G	G	G	G	G	G	G	G	G	G	G	G	G	G	G	G	G	G	G
AE017334.2	182106	GBAA_RS01030	CDS	DUF3981 domain-containing protein	AAAACCGAAA.CTTGAAGTCG	C	T	40	PASS	NA	GT	NO	T	T	T	T	C	C	C	C	T	C	C	T	C	C	C	C	T	T	T	T	T	T	T	T	T	T	T	T	T	T	T	T	T	T	T	T	T
AE017334.2	182717	GBAA_RS01030	CDS	DUF3981 domain-containing protein	CTTCCAATGC.GAAAATATTT	G	A	40	PASS	NA	GT	NO	G	G	G	G	G	G	G	G	G	G	G	G	G	G	G	G	G	G	G	G	G	G	G	G	G	G	G	G	G	G	G	G	G	G	G	G	G
AE017334.2	182775	GBAA_RS01030	CDS	DUF3981 domain-containing protein	TAAAAATGCG.CTGAGCGGAA	C	T	40	PASS	NA	GT	NO	C	C	C	C	C	C	C	C	C	C	C	C	C	C	C	C	C	C	C	C	C	C	C	C	C	C	C	C	C	C	C	C	C	C	C	C	C
AE017334.2	183785	GBAA_RS01035	CDS	multidrug effflux MFS transporter	GAAGAAAGAG.AAACAGGCGG	A	G	40	PASS	NA	GT	NO	A	A	A	A	A	A	A	A	A	A	A	A	A	A	A	A	A	A	A	A	A	A	A	A	A	A	A	A	A	A	A	A	A	A	A	A	A
AE017334.2	184167	GBAA_RS01035	CDS	multidrug effflux MFS transporter	GTGTTGGGGT.TGTCTCAACA	T	A	40	PASS	NA	GT	NO	T	T	T	T	T	T	T	T	T	T	T	T	T	T	T	T	T	T	T	T	T	T	T	T	T	T	T	T	T	T	T	T	T	T	T	T	T
AE017334.2	186098	GBAA_RS01050	CDS	ABC transporter permease	TTATAACGAC.CGGATTTGGT	C	T	40	PASS	NA	GT	NO	C	C	C	C	C	C	C	T	C	C	C	C	C	C	C	C	C	C	C	C	C	C	C	C	C	C	C	C	C	C	C	C	C	C	C	C	C
AE017334.2	186587	GBAA_RS01050	CDS	ABC transporter permease	TTTCAATTCC.TGGTCTCGGG	T	C	40	PASS	NA	GT	NO	T	T	T	T	T	T	T	T	T	T	T	T	T	T	T	T	T	T	T	T	T	T	T	T	T	T	T	T	T	T	T	T	T	T	T	T	T
AE017334.2	186882	GBAA_RS01055	CDS	ABC transporter permease	TTGTATCGAA.TCCAATCGCA	T	A	40	PASS	NA	GT	NO	T	T	T	T	T	T	T	T	T	T	T	T	T	T	T	T	T	T	T	T	T	T	T	T	T	T	T	T	T	T	T	T	T	T	T	T	T
AE017334.2	187097	GBAA_RS01055	CDS	ABC transporter permease	GTTGGGTTAG.TAGCAGCAGC	T	C	40	PASS	NA	GT	NO	C	C	C	C	T	T	T	T	T	T	T	T	T	T	T	T	C	C	T	T	T	T	T	T	T	T	T	T	T	T	T	T	T	T	T	T	T
AE017334.2	187229	GBAA_RS01055	CDS	ABC transporter permease	TATGGCATCC.CATATTTATT	C	T	40	PASS	NA	GT	NO	C	C	C	C	C	C	C	C	C	C	C	C	C	C	C	C	C	C	C	C	C	C	C	C	C	C	C	C	C	C	C	C	C	C	C	C	C
AE017334.2	187471	GBAA_RS01055	CDS	ABC transporter permease	TTTATCATTT.ACAATTCCAG	A	T	40	PASS	NA	GT	NO	A	A	A	A	A	A	A	A	A	A	A	A	A	A	A	A	A	A	A	A	A	A	A	A	A	A	A	A	A	A	A	A	A	A	A	A	A
AE017334.2	187686	GBAA_RS01055	CDS	ABC transporter permease	CAATTGATCC.GAAAATCATA	G	A	40	PASS	NA	GT	NO	G	G	G	G	G	G	G	G	G	G	G	G	G	G	G	G	G	G	G	G	G	G	G	G	G	G	G	G	G	G	G	G	G	G	G	G	G
AE017334.2	187938	GBAA_RS01060	CDS	ABC transporter ATP-binding protein	TCTTTCGAGT.CAAAGGATTT	C	T	40	PASS	NA	GT	NO	C	C	C	C	C	C	C	C	C	C	C	C	C	C	C	C	C	C	C	C	C	C	C	C	C	C	C	C	C	C	C	C	C	C	C	C	C
AE017334.2	189687	GBAA_RS01070	CDS	peptide ABC transporter substrate-binding protein	ACAGATAGCA.CGTCAGGTTA	C	T	40	PASS	NA	GT	NO	C	C	C	C	C	C	C	C	C	C	C	C	C	C	C	C	C	C	C	C	C	C	C	C	C	C	C	C	C	C	C	C	C	C	C	C	C
AE017334.2	190687	GBAA_RS01070	CDS	peptide ABC transporter substrate-binding protein	CAGATACACA.ACATAAAAAA	A	G	40	PASS	NA	GT	NO	A	A	A	A	A	A	A	A	A	A	A	A	A	A	A	A	A	A	A	A	A	A	A	A	A	A	A	A	A	A	A	A	A	A	A	A	A
AE017334.2	190765	GBAA_RS01070	CDS	peptide ABC transporter substrate-binding protein	AAAATAAAGA.ATGGAAGAGT	A	G	40	PASS	NA	GT	NO	A	A	A	A	A	A	A	A	A	A	A	A	A	A	A	A	A	A	A	A	A	A	A	A	A	A	A	A	A	A	A	A	A	A	A	A	A
AE017334.2	191647				TCTATACAAG.TTTTTCCCAA	T	C	40	PASS	NA	GT	NO	T	T	T	T	T	T	T	T	C	T	T	C	T	T	T	T	T	T	T	T	T	T	T	T	T	T	T	T	T	T	T	T	T	T	T	T	T
AE017334.2	192420	GBAA_RS01080	CDS	helix-turn-helix transcriptional regulator	GACAGAACCG.TTTGCTATGG	T	C	40	PASS	NA	GT	NO	T	T	T	T	T	T	T	T	T	T	T	T	T	T	T	T	T	T	T	T	T	T	T	T	T	T	T	T	T	T	T	T	T	T	T	T	T
AE017334.2	193023	GBAA_RS01090	CDS	hypothetical protein	ACCACATGAG.ATGCTTTCTA	A	T	40	PASS	NA	GT	NO	A	A	A	A	A	A	A	A	A	A	A	A	A	A	A	A	A	A	A	A	A	A	A	A	A	A	A	A	A	A	A	A	T	A	A	A	A
AE017334.2	193414				TCTTGTAATA.GAATTTTTTC	G	A	40	PASS	NA	GT	NO	G	G	G	G	G	G	G	G	G	G	G	G	G	G	G	G	G	G	G	G	G	G	G	G	G	G	G	G	G	G	G	G	G	G	G	G	G
AE017334.2	193430				TTTCAGCTTG.CTTCATTGCT	C	T	40	PASS	NA	GT	NO	C	C	C	C	C	C	C	C	C	C	C	C	C	C	C	C	C	C	C	C	C	C	C	C	C	C	C	C	C	C	C	C	C	C	C	C	C
AE017334.2	193829				TCACATCATC.TTTGACTAGA	T	C	40	PASS	NA	GT	NO	T	T	T	T	T	T	T	T	T	T	T	T	T	T	T	T	T	T	T	T	T	T	T	T	T	T	T	T	T	T	T	T	T	T	T	T	T
AE017334.2	194419				AACGTTTTAT.CATCAACAGC	C	T	40	PASS	NA	GT	NO	C	C	C	C	C	C	C	C	C	C	C	C	C	C	C	C	C	C	C	C	C	C	C	C	C	C	C	C	C	C	C	C	C	C	C	C	C
AE017334.2	194935				CGTTCCTCCC.AAAATGTGTT	A	T	40	PASS	NA	GT	NO	T	T	T	T	A	A	A	A	A	A	A	A	A	A	A	A	T	T	T	T	T	T	T	T	T	T	T	T	T	T	T	T	T	T	A	T	T
AE017334.2	195066				GAACTATAAT.CTATCGTTAT	C	T	40	PASS	NA	GT	NO	C	C	C	C	C	C	C	C	C	C	C	C	C	C	C	C	C	C	C	C	C	C	C	C	C	C	C	C	C	C	T	C	T	C	C	C	C
AE017334.2	195473				ATGCTTCCCA.TCGAGCTTTT	T	A	40	PASS	NA	GT	NO	T	T	T	T	T	T	T	T	T	T	T	T	T	T	T	T	T	T	T	T	T	T	T	T	T	T	T	T	T	T	T	T	T	T	T	T	T
AE017334.2	196096				AAGTTTGCAT.CTTTTTTATA	C	A	40	PASS	NA	GT	NO	C	C	C	C	C	C	C	C	C	C	C	C	C	C	C	C	C	C	C	C	C	C	C	C	C	C	C	C	C	C	C	C	C	C	C	C	C
AE017334.2	196721				CAAGATTATA.CAAACCTTCA	C	T	40	PASS	NA	GT	NO	C	C	C	C	C	C	C	C	C	C	C	C	C	C	C	C	C	C	C	C	C	C	C	C	C	C	C	C	C	C	C	C	C	C	C	C	C
AE017334.2	199433	GBAA_RS01120	CDS	nicotinamide mononucleotide transporter	TTGGTATCAT.TGGATTGCAC	T	C	40	PASS	NA	GT	NO	T	T	T	T	T	T	T	T	T	T	T	T	T	T	T	T	T	T	T	T	T	T	T	T	T	T	T	T	T	T	C	T	C	T	T	T	T
AE017334.2	200666				GCACCACCGC.CCATTTTTAC	C	T	40	PASS	NA	GT	NO	C	C	C	C	C	C	C	C	C	C	C	C	C	C	C	C	C	C	C	C	C	C	C	C	C	C	C	C	C	C	C	C	C	C	C	C	C
AE017334.2	200731				TAATAAAATG.CCCATTACAA	C	T	40	PASS	NA	GT	NO	T	T	T	T	C	C	C	C	T	C	C	T	C	C	C	C	T	T	T	T	T	T	T	T	T	T	T	T	T	T	T	T	T	T	T	T	T
AE017334.2	201038				AAAGCTGCCT.GAAGAGTTAG	G	T	40	PASS	NA	GT	NO	T	T	T	T	G	G	G	G	G	G	G	G	G	G	G	G	T	T	G	G	G	G	G	G	G	G	G	G	G	G	G	G	G	G	G	G	G
AE017334.2	202537				AAATCCCCTT.TCGTTTTGAT	T	C	40	PASS	NA	GT	NO	T	T	T	T	T	T	T	T	T	T	T	T	T	T	T	T	T	T	T	T	T	T	T	T	T	T	T	T	T	T	T	T	T	T	T	T	T
AE017334.2	204042				TCATGCGTAT.CCGCTCCTTT	C	T	40	PASS	NA	GT	NO	C	C	C	C	C	C	C	C	C	C	C	C	C	C	C	C	C	C	C	C	C	C	C	C	C	C	C	C	C	C	C	C	C	C	C	C	C
AE017334.2	204536				ATATGAAAAG.TTTTATTTTG	T	C	40	PASS	NA	GT	NO	T	T	T	T	T	T	T	T	T	T	T	T	T	T	T	T	T	T	T	T	T	T	T	T	T	T	T	T	T	T	T	T	T	T	T	T	T
AE017334.2	204841				AATTTTATTA.ACATAAACGA	A	G	40	PASS	NA	GT	NO	A	A	A	A	A	A	A	A	A	A	A	A	A	A	A	A	A	A	A	A	A	A	A	A	A	A	A	A	G	A	A	A	A	A	A	A	A
AE017334.2	206837	GBAA_RS01175	CDS	1-acyl-sn-glycerol-3-phosphate acyltransferase	CCCGACGGAA.ATTCATTACA	A	T	40	PASS	NA	GT	NO	A	A	A	A	A	A	A	A	A	A	A	A	A	A	A	A	A	A	A	A	A	A	A	A	A	A	A	A	A	A	A	A	A	A	A	A	A
AE017334.2	207786	GBAA_RS01185	CDS	LacI family DNA-binding transcriptional regulator	ATGGCGGGAG.TTTCAGTTAC	T	G	40	PASS	NA	GT	NO	T	T	T	T	T	T	T	T	T	T	T	T	T	T	T	T	T	T	T	T	T	T	T	T	T	T	T	T	T	T	T	T	T	T	T	T	T
AE017334.2	207975	GBAA_RS01185	CDS	LacI family DNA-binding transcriptional regulator	AGCTTCGATG.CAATGGTAGG	C	T	40	PASS	NA	GT	NO	C	C	C	C	C	C	C	C	C	C	C	C	C	C	C	C	C	C	C	C	C	C	C	C	C	C	C	C	C	C	C	C	C	C	C	C	C
AE017334.2	208597	GBAA_RS01185	CDS	LacI family DNA-binding transcriptional regulator	AACTTACAAC.CATTGATCAA	C	A	40	PASS	NA	GT	NO	C	C	C	C	C	C	C	C	C	C	C	C	C	C	C	C	C	C	C	C	C	C	C	C	C	C	C	C	C	C	C	C	C	C	C	C	C
AE017334.2	209188	GBAA_RS01190	CDS	hypothetical protein	ACAGTGAGAA.CAAATATGAA	C	T	40	PASS	NA	GT	NO	C	C	C	C	C	C	C	C	C	C	C	C	C	C	C	C	C	C	C	C	C	C	C	C	C	C	C	C	C	C	C	C	C	C	C	C	C
AE017334.2	209538	GBAA_RS01195	CDS	YitT family protein	AGTTTTTTGA.TAAAAAAACG	T	A	40	PASS	NA	GT	NO	T	T	T	T	T	T	T	T	T	T	T	T	T	T	T	T	T	T	T	T	T	T	T	T	T	T	T	T	T	T	T	T	T	T	T	T	A
AE017334.2	210169				AAAGGTGAAC.GAATAAATTC	G	C	40	PASS	NA	GT	NO	G	G	G	G	G	G	G	G	G	G	G	G	G	G	G	G	G	G	G	G	G	G	G	G	G	G	G	G	G	G	G	G	G	G	G	G	C
AE017334.2	210191				TCACCTTTTT.TATTCTTACA	T	A	40	PASS	NA	GT	NO	T	T	T	T	T	T	T	T	T	T	T	T	T	T	T	T	T	T	T	T	T	T	T	T	T	T	T	T	T	T	T	T	T	T	T	T	A
AE017334.2	210378	GBAA_RS01200	CDS	YxeA family protein	TGGCCCAGTT.ATCGATAAAT	A	T	40	PASS	NA	GT	NO	A	A	A	A	A	A	A	A	A	A	A	A	A	A	A	A	A	A	A	A	A	A	A	A	A	A	A	A	A	A	A	A	A	A	A	A	T
AE017334.2	210586	GBAA_RS01200	CDS	YxeA family protein	TACGGCGAGT.TGATTGAAGA	T	C	40	PASS	NA	GT	NO	T	T	T	T	T	T	T	T	T	T	T	T	T	T	T	T	T	T	T	T	T	T	T	T	T	T	T	T	T	T	T	T	T	T	T	T	T
AE017334.2	210746				CCAGAGGGAC.TAAGGCTTTT	T	A	40	PASS	NA	GT	NO	T	T	T	T	T	T	T	T	T	T	T	T	T	T	T	T	T	T	T	T	T	T	T	T	T	T	T	T	T	T	T	T	T	T	T	T	T
AE017334.2	211287				TTACTGTTGC.CGTAGTATGT	C	T	40	PASS	NA	GT	YES	T	T	T	T	C	C	C	C	C	C	C	C	C	C	C	C	C	C	C	C	C	C	C	C	C	C	C	C	C	C	C	C	C	C	C	C	C
AE017334.2	213191				TCATGTATGG.CATCTTTTTC	C	T	40	PASS	NA	GT	NO	C	C	C	C	C	C	C	C	C	C	C	C	C	C	C	C	C	C	C	C	C	C	C	C	C	C	C	C	C	C	C	C	C	C	C	C	C
AE017334.2	213430				CCTTTTAAAG.CATTGGCAAG	C	G	40	PASS	NA	GT	NO	C	C	C	C	C	C	C	C	C	C	C	C	C	C	C	C	C	C	C	C	C	C	C	C	C	C	C	C	C	C	C	C	C	C	C	C	C
AE017334.2	213931				TTCTCCTAGT.GTATATTTAG	G	T	40	PASS	NA	GT	NO	T	T	T	T	G	G	G	G	G	G	G	G	G	G	G	G	T	T	G	G	G	G	G	G	G	G	G	G	G	G	G	G	G	G	G	G	G
AE017334.2	214254	GBAA_RS01220	CDS	transglycosylase SLT domain-containing protein	ATTAGTAAAT.GAGACAAGCT	G	C	40	PASS	NA	GT	NO	G	G	G	G	G	G	G	G	G	G	G	G	G	G	G	G	G	G	G	G	G	G	G	G	G	G	G	G	G	G	G	G	G	G	G	G	G
AE017334.2	215242				GGAGAAACGG.ATTAGCGATC	A	G	40	PASS	NA	GT	NO	A	A	A	A	A	A	A	A	A	A	A	A	A	A	A	A	A	A	A	A	A	A	A	A	A	A	A	A	A	A	A	A	A	A	A	A	A
AE017334.2	216178				AGGTGAATGA.GATGAAACGT	G	A	40	PASS	NA	GT	NO	G	G	G	G	G	G	G	G	G	G	G	G	G	G	G	G	G	G	G	G	G	G	G	G	G	G	G	G	G	G	G	G	G	G	G	G	G
AE017334.2	216490	GBAA_RS01240	CDS	ABC-F type ribosomal protection protein	GGAAACATCA.TATTTGAAAA	T	C	40	PASS	NA	GT	NO	T	T	T	T	T	T	T	T	T	T	T	T	T	T	T	T	T	T	T	T	T	T	T	T	T	T	T	T	T	T	T	T	T	T	T	T	T
AE017334.2	218157	GBAA_RS01240	CDS	ABC-F type ribosomal protection protein	TGAGGAGATT.GAAACCGAGT	G	A	40	PASS	NA	GT	NO	G	G	G	G	G	G	G	G	G	G	G	G	G	G	G	G	G	G	G	G	G	G	G	G	G	G	G	G	G	G	G	G	G	G	G	G	G
AE017334.2	218505				TTAATTATTT.CCCGAGACAT	C	T	40	PASS	NA	GT	NO	C	C	C	C	C	C	C	C	C	C	C	C	C	C	C	C	C	C	C	C	C	C	C	C	C	C	C	C	C	C	C	C	C	C	C	C	C
AE017334.2	219830	GBAA_RS01255	CDS	ABC transporter substrate-binding protein	AGTTAATTCA.CAGGCGCTAA	C	T	40	PASS	NA	GT	NO	C	C	C	C	C	C	C	C	C	C	C	C	C	C	C	C	C	C	C	C	C	C	C	C	C	C	C	C	C	C	C	C	C	C	C	C	C
AE017334.2	220259	GBAA_RS01255	CDS	ABC transporter substrate-binding protein	AGCACTTACT.TATGGATTAG	T	C	40	PASS	NA	GT	NO	T	T	T	T	T	T	T	T	T	T	T	T	T	T	T	T	T	T	T	T	T	T	T	T	T	T	T	T	T	T	T	T	T	T	C	T	T
AE017334.2	221967	GBAA_RS01260	CDS	ABC transporter permease	TTAGCTGATA.TTGTATATGC	T	G	40	PASS	NA	GT	NO	T	T	T	T	T	T	T	T	T	T	T	T	T	T	T	T	T	T	T	T	T	T	T	T	T	T	T	T	T	T	T	T	T	T	T	T	T
AE017334.2	222502	GBAA_RS01265	CDS	ABC transporter permease	GGAAATTACC.ATCAGAATAC	A	G	40	PASS	NA	GT	YES	G	G	G	G	A	A	A	A	A	A	A	A	A	A	A	A	A	A	A	A	A	A	A	A	A	A	A	A	A	A	A	A	A	A	A	A	A
AE017334.2	222951				TAGGTGAGGG.AATATGAGTA	A	G	40	PASS	NA	GT	NO	A	A	A	A	A	A	A	A	A	A	A	A	A	A	A	A	A	A	A	A	A	A	A	A	A	A	A	A	A	A	A	A	A	A	A	A	A
AE017334.2	223399	GBAA_RS01270	CDS	ABC transporter ATP-binding protein	GATGAAATCG.TCCATTCTTA	T	G	40	PASS	NA	GT	NO	T	T	T	T	T	T	T	T	T	T	T	T	T	T	T	T	T	T	T	T	T	T	T	T	T	T	T	T	T	T	T	T	T	T	T	T	T
AE017334.2	223411	GBAA_RS01270	CDS	ABC transporter ATP-binding protein	CATTCTTATC.CACACGAACT	C	T	40	PASS	NA	GT	NO	C	C	C	C	C	C	C	C	C	C	C	C	C	C	C	C	C	C	C	C	C	C	C	C	C	C	C	C	C	C	C	C	C	C	C	C	C
AE017334.2	223524	GBAA_RS01270	CDS	ABC transporter ATP-binding protein	TGTTACGATT.CAAGCTCAAA	C	T	40	PASS	NA	GT	NO	C	C	C	C	C	C	C	C	C	C	C	C	C	C	C	C	C	C	C	C	C	C	C	C	C	C	C	C	C	C	C	C	C	C	C	C	C
AE017334.2	223595	GBAA_RS01270	CDS	ABC transporter ATP-binding protein	TAATTACACA.TGACTTAGGT	T	C	40	PASS	NA	GT	NO	T	T	T	T	T	T	T	T	T	T	T	T	T	T	T	T	T	T	T	T	T	T	T	T	T	T	T	T	T	T	T	T	T	T	T	T	T
AE017334.2	224202	GBAA_RS01275	CDS	ABC transporter ATP-binding protein	TTAAGAAAAC.ATCGTCCTAA	A	G	40	PASS	NA	GT	NO	A	A	A	A	A	A	A	A	A	A	A	A	A	A	A	A	A	A	A	A	A	A	A	A	A	A	A	A	A	A	A	A	A	A	A	A	A
AE017334.2	224333	GBAA_RS01275	CDS	ABC transporter ATP-binding protein	TCGCGAAAAA.GTAACGGAAG	G	T	40	PASS	NA	GT	NO	G	G	G	G	G	G	G	G	G	G	G	G	G	G	G	G	G	G	G	G	G	G	G	G	G	G	G	G	G	G	G	G	G	G	G	G	G
AE017334.2	224738	GBAA_RS01275	CDS	ABC transporter ATP-binding protein	GAAGCGAGAG.CGAATTATAC	C	T	40	PASS	NA	GT	NO	C	C	C	C	C	C	C	C	C	C	C	C	C	C	C	C	C	C	C	C	C	C	C	C	C	C	C	C	C	C	C	C	C	C	C	C	C
AE017334.2	224792	GBAA_RS01275	CDS	ABC transporter ATP-binding protein	TTCAGGTTGT.TGCTTTCATA	T	C	40	PASS	NA	GT	NO	T	T	T	T	T	T	T	T	T	T	T	T	T	T	T	T	T	T	T	T	T	T	T	T	T	T	T	T	T	T	T	T	T	T	T	T	T
AE017334.2	224902	GBAA_RS01275	CDS	ABC transporter ATP-binding protein	AAAGAGAAGG.ACTCTTTCAG	A	G	40	PASS	NA	GT	NO	A	A	A	A	A	A	A	A	A	A	A	A	A	A	A	A	A	A	A	A	A	A	A	A	A	A	A	A	A	A	A	A	A	G	A	A	A
AE017334.2	225023				ACATCACATA.GTTTTTTTAC	G	T	40	PASS	NA	GT	NO	G	G	G	G	G	G	G	G	G	G	G	G	G	G	G	G	G	G	G	G	G	G	G	G	G	G	G	G	G	G	G	G	G	G	G	G	G
AE017334.2	226553				AATAAAGACT.CGAGCATATT	C	G	40	PASS	NA	GT	NO	C	C	C	C	C	C	C	C	C	C	C	C	C	C	C	C	C	C	C	C	C	C	C	C	C	C	C	C	C	C	C	C	C	C	C	C	C
AE017334.2	226778				TTTTCGATTG.GTTTTAAGTA	G	T	40	PASS	NA	GT	NO	T	T	T	T	G	G	G	G	G	G	G	G	G	G	G	G	T	T	G	G	G	G	G	G	G	G	G	G	G	G	G	G	G	G	G	G	G
AE017334.2	227042	hppD	CDS	4-hydroxyphenylpyruvate dioxygenase	CATGCGTTTT.GTTGTGTCTG	G	A	40	PASS	NA	GT	NO	G	G	G	G	G	G	G	G	G	G	G	G	G	G	G	G	G	G	G	G	G	G	G	G	G	G	G	G	G	G	G	G	G	G	G	G	G
AE017334.2	228887	GBAA_RS01305	CDS	fumarylacetoacetate hydrolase family protein	TGGTTTAGGT.ACATTACGTA	A	G	40	PASS	NA	GT	NO	A	A	A	A	A	A	A	A	A	A	A	A	A	A	A	A	A	A	A	A	A	A	A	A	A	A	A	A	A	A	A	A	A	A	A	A	A
AE017334.2	229589	GBAA_RS01310	CDS	homogentisate 1,2-dioxygenase	TAATGACAAA.GTCACGAGGA	G	C	40	PASS	NA	GT	NO	G	G	G	G	G	G	G	G	G	G	G	G	G	G	G	G	G	G	G	G	G	G	G	G	G	G	G	G	G	G	G	G	G	G	G	G	G
AE017334.2	230685	GBAA_RS01315	CDS	MFS transporter	TTAAGTAATT.CTTTATTTCA	C	T	40	PASS	NA	GT	NO	C	C	C	C	C	C	C	C	C	C	C	C	C	C	C	C	C	C	C	C	C	C	C	C	C	C	C	C	C	C	C	C	C	C	C	C	C
AE017334.2	230811	GBAA_RS01315	CDS	MFS transporter	ATAATGGGGG.CTTCAGTAGT	C	T	40	PASS	NA	GT	NO	T	T	T	T	C	C	C	C	C	C	C	C	C	C	C	C	T	T	C	C	C	C	C	C	C	C	C	C	C	C	C	C	C	C	C	C	C
AE017334.2	231058	GBAA_RS01315	CDS	MFS transporter	GCATGTTGCC.ATTGCATTTT	A	G	40	PASS	NA	GT	NO	G	G	G	G	A	A	A	A	A	A	A	A	A	A	A	A	G	G	A	A	A	A	A	A	A	A	A	A	A	A	A	A	A	A	A	A	A
AE017334.2	231495	GBAA_RS01315	CDS	MFS transporter	TTACTTGGTC.ACTTCCTATT	A	G	40	PASS	NA	GT	NO	A	A	A	A	A	A	A	A	A	A	A	A	A	A	A	A	A	A	A	A	A	A	A	A	A	A	A	A	A	A	A	A	A	A	A	A	A
AE017334.2	231538	GBAA_RS01315	CDS	MFS transporter	TAGTTGCAGG.TGTTGTATAT	T	C	40	PASS	NA	GT	NO	T	T	T	T	T	T	T	T	T	T	T	T	T	T	T	T	T	T	T	T	T	T	T	T	T	T	T	T	T	T	T	T	T	T	T	T	T
AE017334.2	231757				GGGAATCAAC.TGCCCATAAA	T	C	40	PASS	NA	GT	NO	T	T	T	T	T	T	T	T	T	T	T	T	T	T	T	T	T	T	T	T	T	T	T	T	T	T	T	T	T	T	T	T	T	T	T	T	T
AE017334.2	232293	GBAA_RS29405	CDS	D-alanine--D-alanine ligase	TTTCCCATTA.CTACATGGAC	C	T	40	PASS	NA	GT	NO	C	C	C	C	C	C	C	C	C	C	C	C	C	C	C	C	C	C	C	C	C	C	C	C	C	C	C	C	C	C	C	C	C	C	C	C	C
AE017334.2	232887	GBAA_RS29405	CDS	D-alanine--D-alanine ligase	TAACGCGAGC.TGATTTCTTC	T	G	40	PASS	NA	GT	NO	T	T	T	T	T	T	T	T	T	T	T	T	T	T	T	T	T	T	T	T	T	T	T	T	T	T	T	T	T	T	T	T	T	T	T	T	T
AE017334.2	233823	GBAA_RS01330	CDS	UDP-N-acetylmuramoyl-tripeptide--D-alanyl-D-alanine ligase	GAGACGAGCC.ATTATTAACG	A	G	40	PASS	NA	GT	NO	A	A	A	A	A	A	A	A	A	A	A	A	A	A	A	A	A	A	A	A	A	A	A	A	A	A	A	A	A	A	A	A	A	A	A	A	A
AE017334.2	234855	GBAA_RS01335	CDS	DEAD/DEAH box helicase	TTAAGTGATT.CTTTACTGCA	C	T	40	PASS	NA	GT	NO	C	C	C	C	C	C	C	C	C	C	C	C	C	C	C	C	C	C	C	C	C	C	C	C	C	C	C	C	C	C	C	C	C	C	C	C	C
AE017334.2	235199	GBAA_RS01335	CDS	DEAD/DEAH box helicase	TATTGTTGGT.ACGCCGGGTC	A	G	40	PASS	NA	GT	NO	A	A	A	A	A	A	A	A	A	A	A	A	A	A	A	A	A	A	A	A	A	A	A	A	A	A	A	A	A	A	A	A	A	A	A	A	A
AE017334.2	235523	GBAA_RS01335	CDS	DEAD/DEAH box helicase	AACACGCTTA.CTAGATATTC	C	T	40	PASS	NA	GT	NO	C	C	C	C	C	C	C	C	C	C	C	C	C	C	C	C	C	C	C	C	C	C	C	C	C	C	C	C	C	C	C	C	C	C	C	C	C
AE017334.2	236522	uvsE	CDS	UV DNA damage repair endonuclease UvsE	AAGGCTTGGG.CATGTCGCGA	C	T	40	PASS	NA	GT	NO	C	C	C	C	C	C	C	C	C	C	C	C	C	C	C	C	C	C	C	C	C	C	C	C	C	C	C	C	C	C	C	C	C	C	C	C	C
AE017334.2	236858	uvsE	CDS	UV DNA damage repair endonuclease UvsE	TTTTGTTGTA.CTCAATTCAC	C	T	40	PASS	NA	GT	NO	C	C	C	C	C	C	C	C	C	C	C	C	C	C	C	C	C	C	C	C	C	C	C	C	C	C	C	C	C	C	C	C	C	C	C	C	C
AE017334.2	237177	uvsE	CDS	UV DNA damage repair endonuclease UvsE	GATCGAGAAG.ATTGGCATGA	A	G	40	PASS	NA	GT	NO	A	A	A	A	A	A	A	A	A	A	A	A	A	A	A	A	A	A	A	A	A	A	A	A	A	A	A	A	A	A	A	A	A	A	A	A	A
AE017334.2	237260	uvsE	CDS	UV DNA damage repair endonuclease UvsE	TAGTCCTAGA.GAGGGAAAAG	G	T	40	PASS	NA	GT	NO	G	G	G	G	G	G	G	G	G	G	G	G	G	G	G	G	G	G	G	G	G	G	G	G	G	G	G	G	G	G	G	G	G	G	G	G	G
AE017334.2	237451	uvsE	CDS	UV DNA damage repair endonuclease UvsE	ATGGTGCGAG.CTTTTATATT	C	T	40	PASS	NA	GT	NO	C	C	C	C	C	C	C	C	C	C	C	C	C	C	C	C	C	C	C	C	C	C	C	C	C	C	C	C	C	C	C	C	C	C	C	C	C
AE017334.2	237471				AAATGAGCTC.TGCACCATCG	T	G	40	PASS	NA	GT	NO	T	T	T	T	T	T	T	T	T	T	T	T	T	T	T	T	T	T	T	T	T	T	T	T	T	T	T	T	T	T	T	T	T	T	T	T	T
AE017334.2	237505				TAAAGGGGTG.CAAATACCAC	C	T	40	PASS	NA	GT	NO	C	C	C	C	C	C	C	C	C	C	C	C	C	C	C	C	C	C	C	C	C	C	C	C	C	C	C	C	C	C	C	C	C	C	C	C	C
AE017334.2	237521				CCACCAATGA.CCAATCCTGT	C	T	40	PASS	NA	GT	NO	T	T	T	T	C	C	C	C	C	C	C	C	C	C	C	C	T	T	C	C	C	C	C	C	C	C	C	C	C	C	C	C	C	C	C	C	C
AE017334.2	238537				TAAGGAAGGT.ACATCTTCCA	A	G	40	PASS	NA	GT	NO	A	A	A	A	A	A	A	A	A	A	A	A	A	A	A	A	A	A	A	A	A	A	A	A	A	A	A	A	A	A	A	A	A	A	A	A	A
AE017334.2	239083	GBAA_RS01355	CDS	outer membrane lipoprotein carrier protein LolA	AGAAAAGTGA.TTTAACGCCA	T	C	40	PASS	NA	GT	NO	T	T	T	T	T	T	T	T	T	T	T	T	T	T	T	T	T	T	T	T	T	T	T	T	T	T	T	T	T	T	T	T	T	T	T	T	T
AE017334.2	239100	GBAA_RS01355	CDS	outer membrane lipoprotein carrier protein LolA	CCAGTTTCGG.TGAAGTTAAT	T	C	40	PASS	NA	GT	NO	T	T	T	T	T	T	T	T	T	T	T	T	T	T	T	T	T	T	T	T	T	T	T	T	T	T	T	T	T	T	T	T	T	T	T	T	T
AE017334.2	240050	alr	CDS	alanine racemase	AATGGGTAGA.TGAAGCAATC	T	C	40	PASS	NA	GT	NO	T	T	T	T	T	T	T	T	T	T	T	T	T	T	T	T	T	T	T	T	T	T	T	T	T	T	T	T	T	T	T	T	T	T	T	T	T
AE017334.2	241548	GBAA_RS01370	CDS	type II toxin-antitoxin system endoribonuclease NdoA	AGCAAGGAGG.TGTTCGTCCG	T	C	40	PASS	NA	GT	NO	T	T	T	T	T	T	T	T	T	T	T	T	T	T	T	T	T	T	T	T	T	T	T	T	T	T	T	T	T	T	T	T	T	T	T	T	T
AE017334.2	243353	GBAA_RS01375	CDS	RNA-binding transcriptional accessory protein	AGTAGAGACA.GCAGTTAACC	G	A	40	PASS	NA	GT	NO	G	G	G	G	G	G	G	G	G	G	G	G	G	G	G	G	G	G	G	G	G	G	G	G	G	G	G	G	G	G	G	G	G	G	G	G	G
AE017334.2	243844	GBAA_RS01375	CDS	RNA-binding transcriptional accessory protein	ATTTAAAACG.TGGTATGGAA	T	A	40	PASS	NA	GT	NO	T	T	T	T	T	T	T	T	T	T	T	T	T	T	T	T	T	T	T	T	T	T	T	T	T	T	T	T	T	T	T	T	T	T	T	T	T
AE017334.2	243867	GBAA_RS01375	CDS	RNA-binding transcriptional accessory protein	GAAGGAACAG.CACGTAACGT	C	T	40	PASS	NA	GT	NO	T	T	T	T	C	C	C	C	T	C	C	T	C	C	C	C	T	T	T	T	T	T	T	T	T	T	T	T	T	T	T	T	T	T	T	T	T
AE017334.2	244137				GGAACTTTGA.TGTATTTTGC	T	C	40	PASS	NA	GT	NO	T	T	T	T	T	T	C	T	T	T	T	T	T	T	T	T	T	T	T	T	T	T	T	T	T	T	T	T	T	T	T	T	T	T	T	T	T
AE017334.2	244303				GAGAGGTTGG.TGAGTGGATT	T	A	40	PASS	NA	GT	NO	T	T	T	T	T	T	T	T	T	T	T	T	T	T	T	T	T	T	T	T	T	T	T	T	T	T	T	T	T	T	T	T	T	T	T	T	A
AE017334.2	244369				GGGTATATGT.ACTATTTAAT	A	G	40	PASS	NA	GT	NO	G	G	G	G	A	A	A	A	A	A	A	A	A	A	A	A	G	G	A	A	A	A	A	A	A	A	A	A	A	A	A	A	A	A	A	A	A
AE017334.2	253069	tsaD	CDS	tRNA (adenosine(37)-N6)-threonylcarbamoyltransferase complex transferase subunit TsaD	AACGTTTTGG.CGGAGTTGTA	C	T	40	PASS	NA	GT	NO	C	C	C	C	C	C	C	C	C	C	C	C	C	C	C	C	C	C	C	C	C	C	C	C	C	C	C	C	C	C	C	C	C	C	C	C	C
AE017334.2	254568				GATCTTCTAA.CGTAGCAATT	C	T	40	PASS	NA	GT	NO	C	C	C	C	C	C	C	C	T	C	C	T	C	C	C	C	C	C	C	C	C	C	C	C	C	C	C	C	C	C	C	C	C	C	C	C	C
AE017334.2	256572	GBAA_RS01495	CDS	redox-sensing transcriptional repressor Rex	TTCCACAAGC.CACTGCTAAG	C	T	40	PASS	NA	GT	NO	T	T	T	T	C	C	C	C	C	C	C	C	C	C	C	C	T	T	C	C	C	C	C	C	C	C	C	C	C	C	C	C	C	C	C	C	C
AE017334.2	256822	GBAA_RS01495	CDS	redox-sensing transcriptional repressor Rex	TGGAGTAGGT.AATTTAGGGA	A	G	40	PASS	NA	GT	NO	A	A	A	A	A	A	A	A	A	A	A	A	A	A	A	A	A	A	A	A	A	A	A	A	A	A	A	A	A	A	A	A	A	A	A	A	A
AE017334.2	257099	GBAA_RS01495	CDS	redox-sensing transcriptional repressor Rex	GTGTCAGACA.ATATAAGAAT	A	G	40	PASS	NA	GT	NO	A	A	A	A	A	A	A	A	A	A	A	A	A	A	A	A	A	A	A	A	A	A	A	A	A	A	A	A	A	A	A	A	A	A	A	A	A
AE017334.2	257782				ATAAGTCTCG.CTGTATTTTC	C	T	40	PASS	NA	GT	NO	C	C	C	C	C	C	C	C	C	C	C	C	C	C	C	C	C	C	C	C	C	C	C	C	C	C	C	C	C	C	C	C	C	C	C	C	C
AE017334.2	258489				GCACTCGGGT.GACTTGAGTG	G	T	40	PASS	NA	GT	NO	G	G	G	G	G	G	G	G	G	G	G	G	G	G	G	G	G	G	G	G	G	G	G	G	G	G	G	G	G	G	G	G	G	G	G	G	G
AE017334.2	259542	groL	CDS	chaperonin GroEL	AAAAAGATTT.CTAACATTCA	C	T	40	PASS	NA	GT	NO	C	C	C	C	C	C	C	C	C	C	C	C	C	C	C	C	C	C	C	C	C	C	C	C	C	C	C	C	C	C	C	C	C	C	C	C	C
AE017334.2	259617	groL	CDS	chaperonin GroEL	ATTGCTGAAG.ATGTAGAAGG	A	C	40	PASS	NA	GT	NO	A	A	A	A	A	A	A	A	A	A	A	A	A	A	A	A	A	A	A	A	A	A	A	A	A	A	A	A	A	A	A	A	A	A	A	A	A
AE017334.2	259656	groL	CDS	chaperonin GroEL	GTAGTGAACA.AACTTCGTGG	A	C	40	PASS	NA	GT	NO	A	A	A	A	A	A	A	A	A	A	A	A	A	A	A	A	A	A	A	A	A	A	A	A	A	A	A	A	A	A	A	A	A	A	A	A	A
AE017334.2	264113	GBAA_RS01525	CDS	NCS2 family permease	ATGTATGTTA.TGGGAGTTTT	T	C	40	PASS	NA	GT	NO	T	T	T	T	T	T	T	T	T	T	T	T	T	T	T	T	T	T	T	T	T	T	T	T	T	T	T	T	T	T	T	T	T	T	T	C	T
AE017334.2	264418	GBAA_RS01530	CDS	response regulator transcription factor	AGAAGAAGGA.TTACGTTTAC	T	C	40	PASS	NA	GT	NO	T	T	T	T	T	T	T	T	T	T	T	T	T	T	T	T	T	T	T	T	T	T	T	T	T	T	T	T	T	T	T	T	T	T	T	T	T
AE017334.2	265308	GBAA_RS01535	CDS	aminopeptidase AmpS	GAGCGAGGAT.CTAGAGCTCT	C	T	40	PASS	NA	GT	NO	C	C	C	C	C	C	C	C	C	C	C	C	C	C	C	C	C	C	C	C	C	C	C	C	C	C	C	C	C	C	C	C	C	C	C	C	C
AE017334.2	311182				TAGGTGCAGG.CGTATATGAG	C	T	40	PASS	NA	GT	NO	C	C	C	C	C	C	C	C	C	C	C	C	C	C	C	C	C	C	C	C	C	C	C	C	C	C	C	C	C	C	C	C	C	C	C	C	C
AE017334.2	332628	GBAA_RS01825	CDS	4-aminobutyrate--2-oxoglutarate transaminase	GTTGAGAATG.CGGTGAAAAT	C	T	40	PASS	NA	GT	NO	C	C	C	C	C	C	C	C	C	C	C	C	C	C	C	C	C	C	C	C	C	C	C	C	C	C	C	C	C	C	C	C	C	C	C	C	C
AE017334.2	332662	GBAA_RS01825	CDS	4-aminobutyrate--2-oxoglutarate transaminase	CAAAAAGACC.TGGCATTATC	T	G	40	PASS	NA	GT	NO	T	T	T	T	T	T	T	T	T	T	T	T	T	T	T	T	T	T	T	T	T	T	T	T	T	T	T	T	T	T	T	T	T	T	T	T	T
AE017334.2	332804	GBAA_RS01825	CDS	4-aminobutyrate--2-oxoglutarate transaminase	TGAATATCGT.TGCCCAGAAG	T	C	40	PASS	NA	GT	NO	T	T	T	T	T	T	T	T	T	T	T	T	T	T	T	T	T	T	T	T	T	T	T	T	T	T	T	T	T	T	T	T	T	T	T	T	T
AE017334.2	333553	GBAA_RS01825	CDS	4-aminobutyrate--2-oxoglutarate transaminase	TTATTGAAGA.ATCATTGCAA	A	G	40	PASS	NA	GT	NO	A	A	A	A	A	A	A	A	A	A	A	A	A	A	A	A	A	A	A	A	A	A	A	A	A	A	A	A	A	A	A	A	A	A	A	A	A
AE017334.2	334504	GBAA_RS01830	CDS	AAA domain-containing protein	TTGCAAGTGT.TGCAAGAGAA	T	C	40	PASS	NA	GT	NO	T	T	T	T	T	T	T	T	T	T	T	T	T	T	T	T	T	T	T	T	T	T	T	T	C	T	T	T	T	T	T	T	T	T	T	T	T
AE017334.2	336089	GBAA_RS01835	CDS	NADP-dependent succinate-semialdehyde dehydrogenase	GTTTCGAAAG.TACAGGAGCA	T	C	40	PASS	NA	GT	NO	T	T	T	T	T	T	T	T	T	T	T	T	T	T	T	T	T	T	T	T	T	T	T	T	T	T	T	T	T	T	T	T	T	T	T	T	T
AE017334.2	336941				TATTAAAATG.CCCAATTACC	C	T	40	PASS	NA	GT	NO	C	C	C	C	C	C	C	C	C	C	C	C	C	C	C	C	C	C	C	C	C	C	C	C	C	C	C	C	C	C	C	C	C	C	C	C	C
AE017334.2	337241				TGAGAACCTT.TATCTGTTTC	T	C	40	PASS	NA	GT	NO	C	C	C	C	T	T	T	T	C	T	T	C	T	T	T	T	C	C	C	C	C	C	C	C	C	C	C	C	C	C	C	C	C	C	C	C	C
AE017334.2	338936				CGGGAACCTT.TTGCTCGAAA	T	C	40	PASS	NA	GT	NO	T	T	T	T	T	T	T	T	T	T	T	T	T	T	T	T	T	T	T	T	T	T	T	T	T	T	T	T	T	T	T	T	T	T	T	T	T
AE017334.2	339222				AGAAATTTTA.CCTTGTTCTT	C	T	40	PASS	NA	GT	NO	C	C	C	C	C	C	C	C	C	C	C	C	C	C	C	C	C	C	C	C	C	C	C	C	C	C	C	C	C	C	C	C	C	C	C	C	C
AE017334.2	339240				TTGCACAGTC.TCTGCTTGTT	T	A	40	PASS	NA	GT	NO	A	A	A	A	T	T	T	T	T	T	T	T	T	T	T	T	A	A	T	T	T	T	T	T	T	T	T	T	T	T	T	T	T	T	T	T	T
AE017334.2	339353				TTGCTGCGTA.TTTTCTCATA	T	G	40	PASS	NA	GT	NO	T	T	T	T	T	T	T	T	T	T	T	T	T	T	T	T	T	T	T	T	T	T	T	T	T	T	T	T	T	T	T	T	T	T	T	T	T
AE017334.2	342605	GBAA_RS01865	CDS	RNA methyltransferase	AAAAACGGAT.TACCAGGTGA	T	C	40	PASS	NA	GT	NO	T	T	T	T	T	T	T	T	T	T	T	T	T	T	T	T	T	T	T	T	T	T	T	T	T	T	T	T	T	T	T	T	T	T	T	T	T
AE017334.2	344336	GBAA_RS01870	CDS	tRNA-dihydrouridine synthase	GCGGCAGAAC.TTATTCAAGC	T	C	40	PASS	NA	GT	NO	T	T	T	T	T	T	T	T	T	T	T	T	T	T	T	T	T	T	T	T	T	T	T	T	T	T	T	T	T	T	T	T	T	T	T	T	T
AE017334.2	344573	GBAA_RS01870	CDS	tRNA-dihydrouridine synthase	CTAACGATAA.ATGGAGACAT	A	T	40	PASS	NA	GT	NO	A	A	A	A	A	A	A	A	A	A	A	A	A	A	A	A	A	A	A	A	A	A	A	A	A	A	A	A	A	A	A	A	A	A	A	A	A
AE017334.2	344615	GBAA_RS01870	CDS	tRNA-dihydrouridine synthase	GAACTTGCTG.AAAAATACGG	A	G	40	PASS	NA	GT	NO	A	A	A	A	A	A	A	A	A	A	A	A	A	A	A	A	A	A	A	A	A	A	A	A	A	A	A	A	A	A	A	A	A	A	A	A	A
AE017334.2	347551				TCTCCTTTTT.TTGTTGTAGC	T	G	40	PASS	NA	GT	NO	T	T	T	T	T	T	T	T	T	T	T	T	T	T	T	T	T	T	T	T	T	T	T	T	T	T	T	T	T	T	T	T	T	T	T	T	G
AE017334.2	347639				CGAAAGCAAT.GCCTGTTGTC	G	A	40	PASS	NA	GT	NO	G	G	G	G	G	G	G	G	G	G	G	G	G	G	G	G	G	G	G	G	G	G	G	G	G	G	G	G	G	G	G	G	G	G	G	G	G
AE017334.2	348497				GATTCGACCA.TGGATCCAAC	T	C	40	PASS	NA	GT	NO	T	T	T	T	T	T	T	T	T	T	T	T	T	T	T	T	T	T	T	T	T	T	T	T	T	T	T	T	T	T	T	T	T	T	T	T	T
AE017334.2	349052				TTTTTACCCA.TTATATCAAA	T	C	40	PASS	NA	GT	NO	T	T	T	T	T	T	T	T	T	T	T	T	T	T	T	T	T	T	T	T	T	T	T	T	T	T	T	T	T	T	T	T	T	T	T	T	T
AE017334.2	350432	GBAA_RS01900	CDS	hypothetical protein	ACTATTTGGT.CCGTTCCCGA	C	T	40	PASS	NA	GT	NO	C	C	C	C	C	C	C	C	T	C	C	T	C	C	C	C	C	C	C	C	C	C	C	C	C	C	C	C	C	C	C	C	C	C	C	C	C
AE017334.2	350957				TTAATGTTCC.GCCATCTTCT	G	A	40	PASS	NA	GT	NO	G	G	G	G	G	G	G	G	G	G	G	G	G	G	G	G	G	G	G	G	G	G	G	G	G	G	G	G	G	G	G	G	G	G	G	G	G
AE017334.2	350998				GAATGTAGTC.CTTTTTCTGT	C	T	40	PASS	NA	GT	NO	C	C	C	C	C	C	C	C	C	C	C	C	C	C	C	C	C	C	C	C	C	C	C	C	C	C	C	C	C	C	C	C	C	C	C	C	C
AE017334.2	351831				TGTAATTGAA.ACTAAAAATA	A	C	40	PASS	NA	GT	NO	A	A	A	A	A	A	A	A	A	A	A	A	A	A	A	A	A	A	A	A	A	A	A	A	A	A	A	A	A	A	A	A	A	A	A	A	A
AE017334.2	351960				TAATGCGAGG.TGAATGCCTT	T	C	40	PASS	NA	GT	NO	T	T	T	T	T	T	T	T	T	T	T	T	T	T	T	T	T	T	T	T	T	T	T	T	T	T	T	T	T	T	T	T	T	T	T	T	T
AE017334.2	352380				AACATCTGTT.TTTCATAAGT	T	C	40	PASS	NA	GT	NO	T	T	T	T	T	T	T	T	T	T	T	T	T	T	T	T	T	T	T	T	T	T	T	T	T	T	T	T	T	T	T	T	T	T	T	T	T
AE017334.2	352432				AGGAGAATGT.AGCTTTGAAA	A	G	40	PASS	NA	GT	NO	G	G	G	G	A	A	A	A	A	A	A	A	A	A	A	A	G	G	A	A	A	A	A	A	A	A	A	A	A	A	A	A	A	A	A	A	A
AE017334.2	353084	GBAA_RS01910	CDS	amidohydrolase	TTCAGTAAAG.ATGACGAGGT	A	G	40	PASS	NA	GT	NO	A	A	A	A	A	A	A	A	A	A	A	A	A	A	A	A	A	A	A	A	A	A	A	A	A	A	A	A	A	A	A	A	A	A	A	A	A
AE017334.2	354416				AACCCATAGA.GATGATGATT	G	A	40	PASS	NA	GT	NO	G	G	G	G	G	G	G	G	G	G	G	G	G	G	G	G	G	G	G	G	G	G	G	G	G	G	G	G	G	G	G	G	G	G	G	G	G
AE017334.2	357148	GBAA_RS01930	CDS	S-methyl-5-thioribose kinase	AAGGGGTTAC.AGTGTAAAGA	A	G	40	PASS	NA	GT	NO	A	A	A	A	A	A	A	A	A	A	A	A	A	A	A	A	A	A	A	A	A	A	A	A	A	A	A	A	A	A	A	A	A	A	A	A	A
AE017334.2	358573	mtnA	CDS	S-methyl-5-thioribose-1-phosphate isomerase	AGACCGACAG.CAGTAAACTT	C	T	40	PASS	NA	GT	NO	C	C	C	C	C	C	C	C	C	C	C	C	C	C	C	C	C	C	C	C	C	C	C	C	C	C	C	C	C	C	C	C	C	C	C	C	T
AE017334.2	358693	mtnA	CDS	S-methyl-5-thioribose-1-phosphate isomerase	CATAGGGAAG.ATGAAGAAAT	A	C	40	PASS	NA	GT	NO	C	C	C	C	A	A	A	A	A	A	A	A	A	A	A	A	C	C	A	A	A	A	A	A	A	A	A	A	A	A	A	A	A	A	A	A	A
AE017334.2	359536	GBAA_RS01940	CDS	L-fuculose-phosphate aldolase	GGTTTAGATT.GTTATGAAAC	G	A	40	PASS	NA	GT	NO	A	A	A	A	G	G	G	A	A	G	A	A	A	G	G	A	A	A	A	A	A	A	A	A	A	A	A	A	A	A	A	A	A	A	A	A	A
AE017334.2	360092				TTTAAGCAAC.AAATACATAA	A	G	40	PASS	NA	GT	NO	A	A	A	A	A	A	A	A	A	A	A	A	A	A	A	A	A	A	A	A	A	A	A	A	A	A	A	A	A	A	A	A	A	A	A	A	A
AE017334.2	360172				TATTTCGTCC.AATTGTGTCT	A	G	40	PASS	NA	GT	NO	A	A	A	A	A	A	A	A	A	A	A	A	A	A	A	A	A	A	A	A	A	A	A	A	A	A	A	A	A	A	A	A	A	A	A	A	A
AE017334.2	360245				ATGTCTTGGA.CCTACTAAAG	C	T	40	PASS	NA	GT	NO	C	C	C	C	C	C	C	C	C	C	C	C	C	C	C	C	C	C	C	C	C	C	C	C	C	C	C	C	C	C	C	C	C	C	C	C	C
AE017334.2	361469				ATAAAGATAC.TAATTGAAAT	T	G	40	PASS	NA	GT	NO	T	T	T	T	T	T	T	T	T	T	T	T	T	T	T	T	T	T	T	T	T	T	T	T	T	T	T	T	T	T	T	T	T	T	T	T	T
AE017334.2	361809				GTAATCCAGG.CTCAGCAAGT	C	A	40	PASS	NA	GT	NO	C	C	C	C	C	C	C	C	C	C	C	C	C	C	C	C	C	C	C	C	C	C	C	C	C	C	C	C	C	C	C	C	C	C	C	C	C
AE017334.2	362375				TCAGGTAATA.CCTCAGTAGA	C	T	40	PASS	NA	GT	NO	C	C	C	C	C	C	C	C	C	C	C	C	C	C	C	C	C	C	C	C	C	C	C	C	C	C	C	C	C	C	C	C	C	C	C	C	C
AE017334.2	363184				TATTAAAAAT.CTTGAATGTG	C	A	40	PASS	NA	GT	NO	C	C	C	C	C	C	C	C	C	C	C	C	C	C	C	C	C	C	C	C	C	C	C	C	C	C	C	C	C	C	C	C	C	C	C	C	A
AE017334.2	363195	GBAA_RS29445	CDS	hypothetical protein	TTGAATGTGA.GATTTTATAA	G	T	40	PASS	NA	GT	NO	G	G	G	G	G	G	G	G	G	G	G	G	G	G	G	G	G	G	G	G	G	G	G	G	G	G	G	G	G	G	G	G	G	G	G	G	T
AE017334.2	363215	GBAA_RS29445	CDS	hypothetical protein	TATAGTATTA.ACCATATTAA	A	C	40	PASS	NA	GT	NO	A	A	A	A	A	A	C	A	A	A	A	A	A	A	A	A	A	A	A	A	A	A	A	A	A	A	A	A	A	A	A	A	A	A	A	A	A
[truncated: 6,820 more rows]
[truncated: 157 more columns]
